# Supplementary material for: Neuroimaging evidence for a network sampling theory of individual differences in human intelligence test performance
Source: Nat Commun. 2021 Apr 6;12:2072. doi: 10.1038/s41467-021-22199-9 (PMC8024400; doi:10.1038/s41467-021-22199-9)
Supplement: Supplementary file 17 — Source Data [file 41467_2021_22199_MOESM17_ESM.zip]

Archive with 30 entries (30 files):
- fig2d_group_violin.csv
- fig2e_CRTX_violin.csv
- fig2e_INTR_violin.csv
- fig2e_MDDM_violin.csv
- fig3d_scatter.csv
- fig3e_scatter.csv
- fig3f_scatter.csv
- fig4a._scatter.csv
- fig4c._scatter.csv
- fig4d._scatter.csv
- fig4f._scatter.csv
- fig4g._scatter.csv
- fig4i._scatter.csv
- fig5g._BA_hist.csv
- fig5g._dFC_hist.csv
- fig5h._BA_hist.csv
- fig5h._dFC_hist.csv
- fig5i._BA_hist.csv
- fig5i._dFC_hist.csv
- fig5j._scatter.csv
- fig5k._scatter.csv
- fig5l._scatter.csv
- fig6a._scatter.csv
- fig6b._scatter.csv
- fig6c._scatter.csv
- fig6f._scatter.csv
- supp_figure3.csv
- supp_table_01.csv
- supp_table_05.csv
- table_1.csv
