# Supplementary material for: Neuroimaging evidence for a network sampling theory of individual differences in human intelligence test performance
Source: Nat Commun. 2021 Apr 6;12:2072. doi: 10.1038/s41467-021-22199-9 (PMC8024400; doi:10.1038/s41467-021-22199-9)
Supplement: Supplementary file 17 — Source Data [file 41467_2021_22199_MOESM17_ESM.zip › fig2d_group_violin.csv]

X	gp
0.635888699076946	INTR
0.625363963525787	INTR
0.641557937734292	INTR
0.599486150055253	INTR
0.608108845155355	INTR
0.590697265407218	INTR
0.558245804054445	INTR
0.556452879454604	INTR
0.528413609149747	INTR
0.488441186953447	INTR
0.493366511881457	INTR
0.453462015597082	INTR
0.404097209114068	INTR
0.355798481055001	INTR
0.317467114249087	INTR
0.552891890187055	INTR
0.549892931704535	INTR
0.497181674174411	INTR
0.505008698155938	INTR
0.517769894771158	INTR
0.512373485168953	INTR
0.746471979693996	INTR
0.703498799788597	INTR
0.639702652850388	INTR
0.754276987628947	INTR
0.752641884066031	INTR
0.723277640497995	INTR
0.671037181612014	INTR
0.605722043347962	INTR
0.745555129241741	INTR
0.760142191373112	INTR
0.744084155030268	INTR
0.703911522532413	INTR
0.649572533969209	INTR
0.737882512851717	INTR
0.764186122005736	INTR
0.75798330829108	INTR
0.727318326841999	INTR
0.681672362620911	INTR
0.629593199993219	INTR
0.724749951387868	INTR
0.756276137482577	INTR
0.754493559700873	INTR
0.728631016213586	INTR
0.687917725853697	INTR
0.63983050340616	INTR
0.588780700154099	INTR
0.698375416665658	INTR
0.728681280345713	INTR
0.725601098481598	INTR
0.69963367495623	INTR
0.660229409393405	INTR
0.613764218672319	INTR
0.562274871654248	INTR
0.654257161500825	INTR
0.678086901631515	INTR
0.669008532683209	INTR
0.639243147317164	INTR
0.598639423852971	INTR
0.551933055563077	INTR
0.608274741953931	INTR
0.590072999044774	INTR
0.554101426064571	INTR
0.510616252337746	INTR
0.462497144965245	INTR
0.499862876236182	INTR
0.456256856741082	INTR
0.408676888747464	INTR
0.358874557862536	INTR
0.621652694181615	INTR
0.617880799705475	INTR
0.591236817472478	INTR
0.567807786245329	INTR
0.566265037041605	INTR
0.589519616315846	INTR
0.629275301802011	INTR
0.59471110306618	INTR
0.556961531906732	INTR
0.518962619593111	INTR
0.540374070126725	INTR
0.581203049859512	INTR
0.601259274114704	INTR
0.585881545606049	INTR
0.546493429607707	INTR
0.508079694467678	INTR
0.491338171249555	INTR
0.502853585493658	INTR
0.538095610617611	INTR
0.590834851038195	INTR
0.655300942705098	INTR
0.722405407040851	INTR
0.553910625603048	INTR
0.584817170056771	INTR
0.579961181731212	INTR
0.54576208079421	INTR
0.507466647627155	INTR
0.491879547817061	INTR
0.506369509577026	INTR
0.53321404870302	INTR
0.544956935034393	INTR
0.526130934042373	INTR
0.483267462480708	INTR
0.438032879457913	INTR
0.411998591081997	INTR
0.503882985884546	INTR
0.576556625478356	INTR
0.655355094730496	INTR
0.724212776235234	INTR
0.767070452173869	INTR
0.466680591741223	INTR
0.514681908189208	INTR
0.543824414787809	INTR
0.540886460687384	INTR
0.509475682757599	INTR
0.469316512074506	INTR
0.443485928276068	INTR
0.442219505237342	INTR
0.455666346700969	INTR
0.46216105473728	INTR
0.44536558072052	INTR
0.406493672792823	INTR
0.594405334859699	INTR
0.495310699275621	INTR
0.422593123015206	INTR
0.368694607447644	INTR
0.385984772517454	INTR
0.422503119803922	INTR
0.463668021866067	INTR
0.492306395170346	INTR
0.494844221697928	INTR
0.469239274627098	INTR
0.427361909876399	INTR
0.559629166644515	INTR
0.462625207297495	INTR
0.391321832885034	INTR
0.372930138481011	INTR
0.410541933866214	INTR
0.444471969053376	INTR
0.459542339459417	INTR
0.909215737071214	INTR
0.847091125869149	INTR
0.753518428219607	INTR
0.642377185916741	INTR
0.530754374114568	INTR
0.433308693549299	INTR
0.359806619871301	INTR
0.925207549674869	INTR
0.892813657627158	INTR
0.826241294208389	INTR
0.732506075120694	INTR
0.623717079768054	INTR
0.513098272935895	INTR
0.41351660475127	INTR
0.919975151395731	INTR
0.88580152006282	INTR
0.819064900128918	INTR
0.727633580240999	INTR
0.622245698809894	INTR
0.513669432569602	INTR
0.41357202375188	INTR
0.912635467436188	INTR
0.884041482260821	INTR
0.823654433721736	INTR
0.739020364168203	INTR
0.640119103666183	INTR
0.537145944870415	INTR
0.440954251467203	INTR
0.671499607776328	INTR
0.898810090201517	INTR
0.884639396465172	INTR
0.83768719907282	INTR
0.764462422930808	INTR
0.675381720775753	INTR
0.581527368456321	INTR
0.493297713975254	INTR
0.645156583382009	INTR
0.878870090584355	INTR
0.885889357895482	INTR
0.856766439291554	INTR
0.797857824567176	INTR
0.72066433986636	INTR
0.637329465267572	INTR
0.558278706436323	INTR
0.632699325322756	INTR
0.856065035015187	INTR
0.884644553352229	INTR
0.873105625075385	INTR
0.828614755348018	INTR
0.763201893334702	INTR
0.689470247995201	INTR
0.618187144160213	INTR
0.529431995710008	INTR
0.581269154413167	INTR
0.588118229364503	INTR
0.830874531179048	INTR
0.875262695645614	INTR
0.876846305370769	INTR
0.843683646261828	INTR
0.787722775121801	INTR
0.721473471809461	INTR
0.655731673913582	INTR
0.59472774203338	INTR
0.469871862880299	INTR
0.523902959603583	INTR
0.798144229459447	INTR
0.850003869672791	INTR
0.858117834852843	INTR
0.831385489165492	INTR
0.781536478940149	INTR
0.720541419626022	INTR
0.658271505808403	INTR
0.750262998317028	INTR
0.80171913241987	INTR
0.810126654225665	INTR
0.785316701426955	INTR
0.738757842268974	INTR
0.681162083913363	INTR
0.620332106020565	INTR
0.683388617620114	INTR
0.728390465002997	INTR
0.732522591481339	INTR
0.706609868070545	INTR
0.661585638949806	INTR
0.60596376334455	INTR
0.544805695434291	INTR
0.636162672744076	INTR
0.63294730496747	INTR
0.603835052215247	INTR
0.558996849522494	INTR
0.504343001689725	INTR
0.442337111492826	INTR
0.524108240516162	INTR
0.490069954237454	INTR
0.444047986909114	INTR
0.389930305367293	INTR
1.07662595095915	INTR
0.722751347089104	INTR
0.767014637655383	INTR
0.786989392677815	INTR
0.810653543004931	INTR
0.857628446141233	INTR
0.92928117708788	INTR
1.01119358490786	INTR
1.08579683905595	INTR
0.834843351394993	INTR
0.763839713289929	INTR
0.725081627368302	INTR
0.720923158365905	INTR
0.736690274622136	INTR
0.746863205548152	INTR
0.725859195622878	INTR
0.662226795342441	INTR
0.648205864317936	INTR
0.710601153216919	INTR
0.733139332932748	INTR
0.730955165385479	INTR
0.733410242077911	INTR
0.762322531724607	INTR
0.822066890475967	INTR
0.902461309929883	INTR
0.98947869949032	INTR
1.07062389645596	INTR
1.13350454964688	INTR
1.1661241295831	INTR
0.883110340246439	INTR
0.781873762723996	INTR
0.705590866814661	INTR
0.66816272452596	INTR
0.670731214682423	INTR
0.696970521234578	INTR
0.719612120101024	INTR
0.712338446414975	INTR
0.663722849837871	INTR
0.589591237462042	INTR
0.616687404224635	INTR
0.659544801753593	INTR
0.666482371120084	INTR
0.649779558645053	INTR
0.636771041407984	INTR
0.650047096796657	INTR
0.697091998132116	INTR
0.772114138141909	INTR
0.864298946654297	INTR
0.961091456479308	INTR
1.04666860939851	INTR
1.10343889611675	INTR
1.11870435879238	INTR
1.15729521965326	INTR
1.06595659719244	INTR
0.95176204288962	INTR
0.83285365120173	INTR
0.726313033414467	INTR
0.648174917631803	INTR
0.610112858828506	INTR
0.612382226982246	INTR
0.639581179136396	INTR
0.666067030112404	INTR
0.666818660581582	INTR
0.6302930718598	INTR
0.568307628334737	INTR
0.511953781988369	INTR
0.490956633753713	INTR
0.511497586050016	INTR
0.551673455850902	INTR
0.579563192421348	INTR
0.577876715152524	INTR
0.554247562792915	INTR
0.532117052367177	INTR
0.534132430730487	INTR
0.57104080656046	INTR
0.640747197827807	INTR
0.734414316217805	INTR
0.839657704450107	INTR
0.939187340554869	INTR
1.01303293799637	INTR
1.04570614590015	INTR
1.03566807834345	INTR
1.20891810046302	INTR
1.19505763177537	INTR
1.12827502601159	INTR
1.02114163021797	INTR
0.89573120118024	INTR
0.772347516081182	INTR
0.666527893172612	INTR
0.590213115809726	INTR
0.551433927278413	INTR
0.549678840067941	INTR
0.572276885801693	INTR
0.597768608059906	INTR
0.603952340104129	INTR
0.57858544837401	INTR
0.528008632254117	INTR
0.474901224172693	INTR
0.443848183929879	INTR
0.444493841084693	INTR
0.464808403216496	INTR
0.480807771914813	INTR
0.475525816705316	INTR
0.451383582074184	INTR
0.426954623423855	INTR
0.423750949615768	INTR
0.454746953801845	INTR
0.521181171647455	INTR
0.616329042321767	INTR
0.72745669051828	INTR
0.835688182894794	INTR
0.919878013316096	INTR
0.964211032721775	INTR
0.967851982749158	INTR
1.12544629040427	INTR
1.17405622794688	INTR
1.19044946989747	INTR
1.15942935296472	INTR
1.07768880146196	INTR
0.959329525612972	INTR
0.828149774476387	INTR
0.705013947623094	INTR
0.603199780051832	INTR
0.530510536480183	INTR
0.491390429728226	INTR
0.484683528122329	INTR
0.50111789055181	INTR
0.524922911613262	INTR
0.537928669940008	INTR
0.526567830916193	INTR
0.489543609030173	INTR
0.439309438434766	INTR
0.514011478268016	INTR
0.630854213893683	INTR
0.746309550112238	INTR
0.837775634866584	INTR
0.889789031100426	INTR
0.903732373434481	INTR
0.897531150086892	INTR
1.05908844966152	INTR
1.11473077446617	INTR
1.14859214770528	INTR
1.14915541049099	INTR
1.10432632777897	INTR
1.01318535332148	INTR
0.890340069503819	INTR
0.758722594558774	INTR
0.637910206242486	INTR
0.539557922430686	INTR
0.469380195567323	INTR
0.430995461567175	INTR
0.456504662354529	INTR
0.481421865617024	INTR
0.48977163041515	INTR
0.470366516007225	INTR
0.545762200067111	INTR
0.668796587488254	INTR
0.768163814168003	INTR
0.828211195840588	INTR
0.851383925967255	INTR
0.855305502433509	INTR
1.04340780414697	INTR
1.09018330631979	INTR
1.11276266556492	INTR
1.10120592350439	INTR
1.04666357300421	INTR
0.950736160895731	INTR
0.82776230353357	INTR
0.697846165197121	INTR
0.57828947101365	INTR
0.480523191626324	INTR
0.466982742836896	INTR
0.597761266991168	INTR
0.70689863893248	INTR
0.777880397089622	INTR
0.811720908065615	INTR
0.823057458522952	INTR
1.06782990649081	INTR
1.08425166976489	INTR
1.06503638613756	INTR
1.0041499647417	INTR
0.905929373834914	INTR
0.784166068403157	INTR
0.65559379568768	INTR
0.535438974013569	INTR
0.435976329211081	INTR
0.394097635980035	INTR
0.531319248135184	INTR
0.650983958381322	INTR
0.735356141036923	INTR
0.782052055634645	INTR
0.800589421849603	INTR
1.04933918517238	INTR
1.06525228824569	INTR
1.04428648555498	INTR
0.982445187784395	INTR
0.886127359368752	INTR
0.768073557747657	INTR
0.641990773455112	INTR
0.521732922031326	INTR
0.420523608922708	INTR
0.331215586528911	INTR
0.472206332125616	INTR
0.600937109890947	INTR
0.698792821864858	INTR
0.759319207221119	INTR
0.785941670875262	INTR
0.786906243388593	INTR
1.04633104397989	INTR
1.03280519511199	INTR
0.978962152729703	INTR
0.891391779376863	INTR
0.781388817855272	INTR
0.660997291586682	INTR
0.543604348952323	INTR
0.442792433973173	INTR
0.422815807994872	INTR
0.557129870754957	INTR
0.666051011082312	INTR
0.739339453969674	INTR
0.773897498765264	INTR
0.773537871441443	INTR
0.747933102942867	INTR
1.01963572832853	INTR
1.02465485318238	INTR
0.988233772582714	INTR
0.91545020095097	INTR
0.816962712697366	INTR
0.705164311027167	INTR
0.59401448604774	INTR
0.496889139544672	INTR
0.379753393504382	INTR
0.515252666647656	INTR
0.631279376509807	INTR
0.714340769630986	INTR
0.754805974200388	INTR
0.751600711605331	INTR
0.715213046628892	INTR
0.983044957541413	INTR
1.01417031957781	INTR
1.00020644758786	INTR
0.944881243880243	INTR
0.859335937726697	INTR
0.757531614517554	INTR
0.654786192245087	INTR
0.56408184387277	INTR
0.467925038312138	INTR
0.586686640163175	INTR
0.67539925344339	INTR
0.718640152123739	INTR
0.711422010147739	INTR
0.938769197230714	INTR
0.995107450617905	INTR
1.00204210614713	INTR
0.963093585474642	INTR
0.890046375908423	INTR
0.798335287170869	INTR
0.704644431081693	INTR
0.621398110044498	INTR
0.410647988297461	INTR
0.528201776874953	INTR
0.6185778376358	INTR
0.662218848062555	INTR
0.888784037603721	INTR
0.961961417903432	INTR
0.983156978627624	INTR
0.956520290292166	INTR
0.894050177340897	INTR
0.81169958625601	INTR
0.726557458900196	INTR
0.649987105546582	INTR
0.458203233352092	INTR
0.830566043558051	INTR
0.909870368190685	INTR
0.937180684544782	INTR
0.917741893796294	INTR
0.863250206373265	INTR
0.788905100357671	INTR
0.710746035392919	INTR
0.638489191463008	INTR
0.834662220592111	INTR
0.861691412078667	INTR
0.845451954841055	INTR
0.796737267858703	INTR
0.728734122893204	INTR
0.655161333820009	INTR
0.583998779044417	INTR
0.736125851317874	INTR
0.759063168867339	INTR
0.743727001540443	INTR
0.69937600600544	INTR
0.636224424660867	INTR
0.565006065487331	INTR
0.492508708577858	INTR
0.637725516823627	INTR
0.621545641173307	INTR
0.58033667717267	INTR
0.521053866061064	INTR
0.451430471336628	INTR
0.451485662048839	INTR
1.29685258668621	INTR
0.861623136180926	INTR
0.959040360890881	INTR
1.02733526275447	INTR
1.09261405620213	INTR
1.17291182423899	INTR
1.26428378942799	INTR
1.34434307892869	INTR
1.3876843614404	INTR
1.38268690054699	INTR
1.30147211181312	INTR
1.25762306317489	INTR
1.20051851242062	INTR
1.14212117456347	INTR
1.08625287165115	INTR
1.02515646366071	INTR
0.943913951467928	INTR
0.880836976156845	INTR
0.963950852173959	INTR
1.01736627377029	INTR
1.07191099567827	INTR
1.14884572798502	INTR
1.24624705345901	INTR
1.34247331843389	INTR
1.41220057760947	INTR
1.44145808134008	INTR
1.42947739643191	INTR
1.39941262314146	INTR
1.3877850109442	INTR
1.35149595349002	INTR
1.29095402762293	INTR
1.21604739836376	INTR
1.14378921978815	INTR
1.08902298301728	INTR
1.05378860201732	INTR
1.02376640786784	INTR
0.974905837517495	INTR
0.885342415028572	INTR
0.868217756366856	INTR
0.932447206159419	INTR
0.967103713219189	INTR
1.00554108888345	INTR
1.07172381186845	INTR
1.16767762852759	INTR
1.27575969315787	INTR
1.37227400516578	INTR
1.43928068881104	INTR
1.46679775998302	INTR
1.45193039667639	INTR
1.45654796197929	INTR
1.45858734129563	INTR
1.42223326121656	INTR
1.35179271963154	INTR
1.25688320262556	INTR
1.15525025917882	INTR
1.06787162632121	INTR
1.01081759886888	INTR
0.985915549379812	INTR
0.975999428651725	INTR
0.951993076883351	INTR
0.887168236580463	INTR
0.774882193194935	INTR
0.730229775686921	INTR
0.818221763179018	INTR
0.862403776018565	INTR
0.879297750660798	INTR
0.901921882354106	INTR
0.955246870216972	INTR
1.04480018107361	INTR
1.15809411553856	INTR
1.27439810409786	INTR
1.37279527510915	INTR
1.43504358907704	INTR
1.44921813480426	INTR
1.41445213601018	INTR
1.36443616757326	INTR
1.44501497918622	INTR
1.48743290881119	INTR
1.48021415725557	INTR
1.4240471104077	INTR
1.32821667012855	INTR
1.208417611883	INTR
1.08647978311697	INTR
0.98493271699303	INTR
0.920275663536341	INTR
0.895049653578503	INTR
0.892523832268206	INTR
0.883113664214249	INTR
0.838870794628935	INTR
0.750630908883162	INTR
0.641098190767035	INTR
0.669250897128364	INTR
0.733160436844197	INTR
0.759967046355635	INTR
0.763335762090935	INTR
0.773370366411864	INTR
0.814724966565053	INTR
0.895681135377533	INTR
1.00824145079485	INTR
1.13477515713867	INTR
1.25359183960223	INTR
1.3418907766743	INTR
1.38163238234079	INTR
1.36661423759028	INTR
1.3055469011369	INTR
1.286106912201	INTR
1.37890015416028	INTR
1.4530632188842	INTR
1.48704731394009	INTR
1.46593350513512	INTR
1.39141617865276	INTR
1.27690309635113	INTR
1.1413449737806	INTR
1.00701049184076	INTR
0.895512594203023	INTR
0.822812015041375	INTR
0.792248042410925	INTR
0.789479428322415	INTR
0.787594203586168	INTR
0.759777452092944	INTR
0.694630580691888	INTR
0.607156571190107	INTR
0.533305384805735	INTR
0.531379075691102	INTR
0.583185164008083	INTR
0.625166763062422	INTR
0.638548444807815	INTR
0.632809591274229	INTR
0.633769163388799	INTR
0.665291835713907	INTR
0.738073399355751	INTR
0.847563205539821	INTR
0.978614820164957	INTR
1.1097774226945	INTR
1.21618570862085	INTR
1.27662975626892	INTR
1.28119205604534	INTR
1.23616921974484	INTR
1.21619025423979	INTR
1.30249142411679	INTR
1.38078522585932	INTR
1.44018384194437	INTR
1.4574391808509	INTR
1.41772972047788	INTR
1.32510743127301	INTR
1.19659703891612	INTR
1.05285019750996	INTR
0.914339630335302	INTR
0.799672580782687	INTR
0.722836635370347	INTR
0.687352880551717	INTR
0.682007644803027	INTR
0.68445686883032	INTR
0.670697078030302	INTR
0.627353208755597	INTR
0.561197870718482	INTR
0.496629817109729	INTR
0.459771522735752	INTR
0.46025182687962	INTR
0.484382127204433	INTR
0.506412894751911	INTR
0.509668515962686	INTR
0.498930011384639	INTR
0.494968992110322	INTR
0.520066515124273	INTR
0.586672061510089	INTR
0.693465638431385	INTR
0.827717321698704	INTR
0.967941598509491	INTR
1.08768987875713	INTR
1.16389702106888	INTR
1.18484213592624	INTR
1.15597732056573	INTR
1.09927337598093	INTR
1.22765112393967	INTR
1.29812321042237	INTR
1.36020414365447	INTR
1.40124916102445	INTR
1.3989654418869	INTR
1.34062362407551	INTR
1.2329177471713	INTR
1.09560794869742	INTR
0.94986292280869	INTR
0.81351172692254	INTR
0.701454352573341	INTR
0.624922478472763	INTR
0.587043205166433	INTR
0.57982844516912	INTR
0.586588703109279	INTR
0.587399500392463	INTR
0.567004986212285	INTR
0.52283893693349	INTR
0.466606973936777	INTR
0.691026125534484	INTR
0.839399793137353	INTR
0.970566014702652	INTR
1.05951720123047	INTR
1.09362310106053	INTR
1.07897595828938	INTR
1.03805990214559	INTR
1.20812151133192	INTR
1.26615534620769	INTR
1.31429030123801	INTR
1.33890796719018	INTR
1.31988176014991	INTR
1.24752855749547	INTR
1.13078920562634	INTR
0.990292605508013	INTR
0.846324735279443	INTR
0.714494894081427	INTR
0.607141955875779	INTR
0.533161962099304	INTR
0.495148329385578	INTR
0.488324282623738	INTR
0.502012977893254	INTR
0.520611747038961	INTR
0.526293420434471	INTR
0.505734380652548	INTR
0.722368006409293	INTR
0.864571728112659	INTR
0.965906167148636	INTR
1.0126754966478	INTR
1.0112177433494	INTR
0.983125864956323	INTR
1.16581084522752	INTR
1.21737329131452	INTR
1.25694346361502	INTR
1.2700728361583	INTR
1.23920680444873	INTR
1.1582560492369	INTR
1.03785171731723	INTR
0.89748992506345	INTR
0.755634864921093	INTR
0.627140687145786	INTR
0.523725389534978	INTR
0.474335473404278	INTR
0.507083942391398	INTR
0.509358125928783	INTR
0.612908216706299	INTR
0.765849920757558	INTR
0.880596261536562	INTR
0.941886579832148	INTR
0.954663945061273	INTR
0.937419677359395	INTR
1.11855115645373	INTR
1.16960570927161	INTR
1.20646127316329	INTR
1.21338076695991	INTR
1.17552192984281	INTR
1.09059030968401	INTR
0.970004070853666	INTR
0.830761897126056	INTR
0.689624298681028	INTR
0.562354626039693	INTR
0.512290949694411	INTR
0.674219580146773	INTR
0.802680309965513	INTR
0.880478760260815	INTR
0.909512026702847	INTR
0.903116656121408	INTR
1.1266063831635	INTR
1.16606492675446	INTR
1.17298828164763	INTR
1.13505390189303	INTR
1.05270251217942	INTR
0.936468633295563	INTR
0.800169790461519	INTR
0.659650382054463	INTR
0.53260707724225	INTR
0.426191408444289	INTR
0.593491221931267	INTR
0.733627024740653	INTR
0.827799747134365	INTR
0.873881305512111	INTR
0.878813784930901	INTR
1.0765156939906	INTR
1.12592375984591	INTR
1.14256253014575	INTR
1.1150326033838	INTR
1.04396818429816	INTR
0.937604434323617	INTR
0.807340464672544	INTR
0.669314228722187	INTR
0.543317086395082	INTR
0.526452380978595	INTR
0.673654888781931	INTR
0.781056677306926	INTR
0.84235684824838	INTR
0.857473703994765	INTR
0.831730518390961	INTR
1.07742998381315	INTR
1.11520308312271	INTR
1.1083001472742	INTR
1.055199025043	INTR
0.962157348678792	INTR
0.840343777278462	INTR
0.707587751012195	INTR
0.585317016809454	INTR
0.469837141215356	INTR
0.618177921275384	INTR
0.73349062456256	INTR
0.80563792887591	INTR
0.827530728688847	INTR
0.799691823566078	INTR
1.01798351472069	INTR
1.08347666198253	INTR
1.10142427255433	INTR
1.06793461692244	INTR
0.98878419995254	INTR
0.876795088067175	INTR
0.7522319163088	INTR
0.637295699736448	INTR
0.544491329564436	INTR
0.559412490035875	INTR
0.67665406706405	INTR
0.753930163838528	INTR
0.778119716268891	INTR
0.949605743116781	INTR
1.0396399915255	INTR
1.07855432086111	INTR
1.06167287738289	INTR
0.995338861407355	INTR
0.894248137174226	INTR
0.780422105990719	INTR
0.675644539281886	INTR
0.589898126194172	INTR
0.491968230987779	INTR
0.605770104507778	INTR
0.682910263843115	INTR
0.875312910666711	INTR
0.978833013573226	INTR
1.02948379364884	INTR
1.02368372895419	INTR
0.968438296750907	INTR
0.878963455303299	INTR
0.777138065068815	INTR
0.683089684196757	INTR
0.604274223787699	INTR
0.899097484063922	INTR
0.952008122573588	INTR
0.951838588160387	INTR
0.905632655570278	INTR
0.827242472208551	INTR
0.736451597680139	INTR
0.650981979704499	INTR
0.576464535921076	INTR
0.799628867603476	INTR
0.848848797060998	INTR
0.850816856765057	INTR
0.811652519622725	INTR
0.742429875820138	INTR
0.659764395181102	INTR
0.57902549826761	INTR
0.725192805413779	INTR
0.727665260591392	INTR
0.693892477834554	INTR
0.631606381649693	INTR
0.554059854900859	INTR
0.474838228303566	INTR
0.59043750280883	INTR
0.560517127906981	INTR
0.503699790215358	INTR
0.430109823216198	INTR
1.26497362368151	INTR
1.12064289855873	INTR
1.17280155839393	INTR
1.2200344918732	INTR
1.28123689653552	INTR
1.34829997104354	INTR
1.39339209567579	INTR
1.39064478439579	INTR
1.33502640159676	INTR
1.40484295435454	INTR
1.46504571455718	INTR
1.50128114486303	INTR
1.50330851391643	INTR
1.47412206395971	INTR
1.42334388441097	INTR
1.35585524185563	INTR
1.26621028525492	INTR
1.14317646667476	INTR
1.0634335564969	INTR
1.14624717768602	INTR
1.19306970114781	INTR
1.24080567443777	INTR
1.31158562740985	INTR
1.39711641326376	INTR
1.46714605382294	INTR
1.49257678071376	INTR
1.4646294224436	INTR
1.39370864361699	INTR
1.41471653646238	INTR
1.46492378877608	INTR
1.51030328651824	INTR
1.53787997029592	INTR
1.53543751325023	INTR
1.50464273326358	INTR
1.45951621218563	INTR
1.41369350778473	INTR
1.36759575103722	INTR
1.30624183571223	INTR
1.20803725676896	INTR
1.05972698184541	INTR
1.05822669873537	INTR
1.13540679797095	INTR
1.17647731120906	INTR
1.22069248732565	INTR
1.29328136416378	INTR
1.38980085839745	INTR
1.48282237213074	INTR
1.5427292527632	INTR
1.55527230750216	INTR
1.52198406060375	INTR
1.45297771997805	INTR
1.46380268351947	INTR
1.52340019868099	INTR
1.56654087823279	INTR
1.58780638738126	INTR
1.57722571782602	INTR
1.53313980816575	INTR
1.4689343637108	INTR
1.40554392645179	INTR
1.35816525289351	INTR
1.32519603273701	INTR
1.28670933974715	INTR
1.21430004363604	INTR
1.08705111474157	INTR
0.910047271001747	INTR
0.891459477761209	INTR
1.0151343767507	INTR
1.08338102369846	INTR
1.1169091716909	INTR
1.1546329579609	INTR
1.22393142355522	INTR
1.32608280888762	INTR
1.43941519569217	INTR
1.53518263260345	INTR
1.59214149038976	INTR
1.59997321798316	INTR
1.55885959318702	INTR
1.47913783590969	INTR
1.43842586914953	INTR
1.52919114616134	INTR
1.60131768231339	INTR
1.6430768879015	INTR
1.643810747952	INTR
1.59895269078381	INTR
1.51705849851339	INTR
1.42023964096303	INTR
1.33342683131059	INTR
1.27310084022993	INTR
1.23900437787345	INTR
1.21137390343549	INTR
1.15924739942579	INTR
1.05668953533912	INTR
0.90233610892309	INTR
0.734861354030457	INTR
0.827339550189437	INTR
0.932355604208782	INTR
0.988359677712449	INTR
1.01361940019827	INTR
1.0445260719297	INTR
1.10886666097033	INTR
1.21281797372703	INTR
1.34084986339067	INTR
1.46593302525928	INTR
1.56092790639073	INTR
1.60466902528963	INTR
1.5880831673455	INTR
1.51852737169484	INTR
1.41468621352589	INTR
1.35433432473742	INTR
1.45901945477788	INTR
1.5613653758658	INTR
1.64416193411725	INTR
1.68458592875359	INTR
1.66894145510763	INTR
1.59742421091093	INTR
1.48523768277306	INTR
1.35903524945815	INTR
1.24595649920406	INTR
1.16457789928318	INTR
1.11821343325874	INTR
1.09071233645122	INTR
1.05236879138538	INTR
0.974991081839997	INTR
0.851288568349261	INTR
0.709396657622719	INTR
0.735042539289053	INTR
0.815780066175972	INTR
0.857369939607613	INTR
0.874442755064606	INTR
0.899307809054153	INTR
0.958720277344944	INTR
1.06185169352644	INTR
1.19787982092199	INTR
1.34192904768791	INTR
1.46385774691072	INTR
1.53585838749625	INTR
1.54221447652548	INTR
1.48602934856406	INTR
1.38639771158543	INTR
1.26867441881709	INTR
1.26906098742103	INTR
1.36459321791112	INTR
1.46577809877516	INTR
1.56889009459981	INTR
1.64971609624818	INTR
1.68073949670995	INTR
1.64840122576985	INTR
1.55630878455348	INTR
1.42235960988829	INTR
1.27376366085619	INTR
1.13833318909197	INTR
1.03691294199812	INTR
0.976497957956154	INTR
0.945384876160986	INTR
0.917278482312987	INTR
0.864076305255952	INTR
0.773459397003494	INTR
0.66223583588319	INTR
0.570971447567165	INTR
0.62672211633191	INTR
0.680347729204126	INTR
0.706012945933839	INTR
0.714532081905384	INTR
0.733635969975014	INTR
0.788487533359687	INTR
0.889758249721455	INTR
1.02961991613567	INTR
1.18529575160334	INTR
1.32581887938448	INTR
1.42022614103347	INTR
1.44890993761537	INTR
1.41064605816807	INTR
1.32222467067741	INTR
1.21175435280376	INTR
1.2892170104301	INTR
1.37112117219162	INTR
1.4608462689868	INTR
1.55177154738915	INTR
1.61700953996745	INTR
1.62934850201715	INTR
1.57789561322187	INTR
1.46914219200869	INTR
1.32146014613293	INTR
1.16024078503523	INTR
1.01235492566731	INTR
0.899578701129024	INTR
0.830922715367989	INTR
0.798192592406499	INTR
0.779428406032309	INTR
0.748767155388702	INTR
0.69045790995275	INTR
0.610417408763479	INTR
0.534543799684831	INTR
0.515533821065643	INTR
0.54091166053164	INTR
0.550033135209129	INTR
0.550085018022744	INTR
0.564023419727043	INTR
0.856713454239528	INTR
1.02132566260568	INTR
1.17688560851311	INTR
1.29061596017904	INTR
1.340371865372	INTR
1.32158476012237	INTR
1.24869149833551	INTR
1.15060507162513	INTR
1.21801688779691	INTR
1.29175768846924	INTR
1.35904504498567	INTR
1.43346307126458	INTR
1.50569905920008	INTR
1.54904495444342	INTR
1.53914353627562	INTR
1.46889494608665	INTR
1.34760356810305	INTR
1.19341484993154	INTR
1.02908612770841	INTR
0.879324830951282	INTR
0.764992744409756	INTR
0.695243643419421	INTR
0.664408861721933	INTR
0.655501804162244	INTR
0.646636529491985	INTR
0.619905591116064	INTR
0.57044936605807	INTR
0.50899033187064	INTR
0.863846277630563	INTR
1.03317178980707	INTR
1.16475273174467	INTR
1.23384166889435	INTR
1.23342034933675	INTR
1.17677589733179	INTR
1.09266802385477	INTR
1.20093413682237	INTR
1.26077022661177	INTR
1.31668560353533	INTR
1.37847428489269	INTR
1.43394050477905	INTR
1.45746042261577	INTR
1.42857581766843	INTR
1.34417173982658	INTR
1.21555868699669	INTR
1.06015372993279	INTR
0.898531420195219	INTR
0.753322291100361	INTR
0.64344953900503	INTR
0.577180289204342	INTR
0.551177764925483	INTR
0.553823940260217	INTR
0.56757140950482	INTR
0.572209358043929	INTR
0.551781321214959	INTR
0.502056128153719	INTR
0.895586176691372	INTR
1.04412755485418	INTR
1.13135284896726	INTR
1.14823502506252	INTR
1.10755380721702	INTR
1.03688165726864	INTR
1.14880930761079	INTR
1.19929764110313	INTR
1.25054456215024	INTR
1.3064704429728	INTR
1.35166559966197	INTR
1.36166326935547	INTR
1.32025558869753	INTR
1.22781923141835	INTR
1.09611791894258	INTR
0.941533136498388	INTR
0.784078071564134	INTR
0.64550057473095	INTR
0.542433518718948	INTR
0.478060313717341	INTR
0.514164740739243	INTR
0.547174551492464	INTR
0.550638805080532	INTR
0.762086501763164	INTR
0.926486131171013	INTR
1.03143990795749	INTR
1.06595962542611	INTR
1.04207167997506	INTR
0.984614344868385	INTR
1.12492564688491	INTR
1.17776845407452	INTR
1.23408595320798	INTR
1.27535878466334	INTR
1.27863637442194	INTR
1.23173405904769	INTR
1.13697147268416	INTR
1.00487438595298	INTR
0.851174768751188	INTR
0.697337373458194	INTR
0.565382406962992	INTR
0.480699650290653	INTR
0.532136999151381	INTR
0.548572939578204	INTR
0.636642307637926	INTR
0.814150879968737	INTR
0.936063057344398	INTR
0.989173151812024	INTR
0.983796871509481	INTR
0.940300281311102	INTR
1.04820768418175	INTR
1.1059743982238	INTR
1.16681637657856	INTR
1.20998801348368	INTR
1.21444168424975	INTR
1.170527573213	INTR
1.07989347154114	INTR
0.950527441968572	INTR
0.79835562950924	INTR
0.647694833298455	INTR
0.521488919468033	INTR
0.527574398770742	INTR
0.713081298702336	INTR
0.84915656109627	INTR
0.920443793152097	INTR
0.934212092429651	INTR
0.904917702656853	INTR
1.02861769261493	INTR
1.09904533589433	INTR
1.15227517879534	INTR
1.1680211134242	INTR
1.13638535165578	INTR
1.05616963626836	INTR
0.933029678273521	INTR
0.784240019703295	INTR
0.637310796190165	INTR
0.51608295775991	INTR
0.627391050160077	INTR
0.772095300289436	INTR
0.858240691159153	INTR
0.88906418372062	INTR
0.872159761096851	INTR
1.02571241979604	INTR
1.09835423021232	INTR
1.13426649881493	INTR
1.12093399953935	INTR
1.05428379526062	INTR
0.939576051582036	INTR
0.796661130601273	INTR
0.655597721679028	INTR
0.540094007062699	INTR
0.701177646242995	INTR
0.79626964763462	INTR
0.839222122451988	INTR
0.830610973383153	INTR
0.945976081010465	INTR
1.04248284307099	INTR
1.10084103619446	INTR
1.10583199033637	INTR
1.05230767727249	INTR
0.947164951593051	INTR
0.813163385509082	INTR
0.681449030200936	INTR
0.574016133488826	INTR
0.726330719565697	INTR
0.774937130771512	INTR
0.977152221987544	INTR
1.05192770377034	INTR
1.07030986790509	INTR
1.02796866715354	INTR
0.933771929048062	INTR
0.811946078638424	INTR
0.692782342322375	INTR
0.595541606997722	INTR
0.897469150366265	INTR
0.977859031024693	INTR
1.00288676072165	INTR
0.969866769773795	INTR
0.888082260848077	INTR
0.780508106453069	INTR
0.674826973642909	INTR
0.587643120352051	INTR
0.802311836480584	INTR
0.878759540939953	INTR
0.904975780998993	INTR
0.87950901210349	INTR
0.809994801113714	INTR
0.715933301479284	INTR
0.621572130826448	INTR
0.541613630980471	INTR
0.760529450296707	INTR
0.785152721477304	INTR
0.765210169735979	INTR
0.705551843015106	INTR
0.621611571762939	INTR
0.534432969893869	INTR
0.457685148953466	INTR
0.652001165274664	INTR
0.635423961639927	INTR
0.582385251354689	INTR
1.39894322229897	INTR
1.1826912227008	INTR
1.20390101887695	INTR
1.22098807163999	INTR
1.24858854323498	INTR
1.27407287719672	INTR
1.26830657153224	INTR
1.39071453516315	INTR
1.47775725069693	INTR
1.53241590536795	INTR
1.54587518872035	INTR
1.5215481238347	INTR
1.46591596542399	INTR
1.37821499385229	INTR
1.2244979579639	INTR
1.23748325149586	INTR
1.2579817155029	INTR
1.30391491635827	INTR
1.35785123425279	INTR
1.38152682739814	INTR
1.34736487158718	INTR
1.25938109476841	INTR
1.32617585391699	INTR
1.41347783757374	INTR
1.4978836510082	INTR
1.55889643565351	INTR
1.58529050859319	INTR
1.58170092201375	INTR
1.5603942121177	INTR
1.52485337718946	INTR
1.46281756327085	INTR
1.35595857560043	INTR
1.19880216532873	INTR
1.24100465430134	INTR
1.25021735482727	INTR
1.27113224405254	INTR
1.32630640952072	INTR
1.39973458493335	INTR
1.45110585505541	INTR
1.44834729577032	INTR
1.38954213359954	INTR
1.29506980876031	INTR
1.368946246252	INTR
1.43972662322383	INTR
1.51229407361793	INTR
1.56771055017108	INTR
1.59075560083632	INTR
1.5839909300442	INTR
1.56450367252932	INTR
1.54736201060619	INTR
1.52988309179973	INTR
1.49034699389758	INTR
1.40140900783827	INTR
1.2497178777107	INTR
1.05301965214556	INTR
1.18228144018358	INTR
1.22844445934373	INTR
1.23902521707771	INTR
1.2597451124308	INTR
1.3173895049713	INTR
1.40273898255761	INTR
1.48047861186863	INTR
1.51721839952171	INTR
1.50239204562321	INTR
1.44439139060161	INTR
1.35827830624408	INTR
1.25984076414811	INTR
1.39981038280068	INTR
1.47490651778612	INTR
1.54779546766561	INTR
1.60366637245059	INTR
1.62454320149042	INTR
1.60636052802101	INTR
1.56541181606356	INTR
1.52605601154926	INTR
1.50297149930977	INTR
1.49018642294072	INTR
1.46250795276051	INTR
1.38862255038198	INTR
1.24938380182149	INTR
1.05567095802479	INTR
1.01250950100865	INTR
1.12486246129537	INTR
1.17560727087545	INTR
1.19000310179462	INTR
1.21125865544852	INTR
1.26887292404986	INTR
1.36241972404713	INTR
1.46522760659535	INTR
1.54441813887765	INTR
1.57899797218427	INTR
1.56202981514873	INTR
1.49767274484732	INTR
1.40035516792988	INTR
1.28891631086663	INTR
1.37050020052125	INTR
1.46575444236385	INTR
1.5643968267515	INTR
1.64660312141599	INTR
1.6892605869764	INTR
1.67873834967867	INTR
1.62225108070901	INTR
1.54581230855461	INTR
1.47750911100003	INTR
1.43264429410087	INTR
1.40719050294418	INTR
1.37870257342415	INTR
1.31596482933341	INTR
1.1951300085093	INTR
1.0188959255067	INTR
0.831288716574986	INTR
0.919014952057628	INTR
1.02439450151411	INTR
1.07606147651766	INTR
1.09404945996069	INTR
1.11699794258284	INTR
1.1750604763288	INTR
1.2751753771904	INTR
1.3991337040801	INTR
1.51533494706458	INTR
1.59346013851388	INTR
1.61224727516869	INTR
1.56603306714543	INTR
1.46824621910351	INTR
1.34378425402683	INTR
1.21684540327718	INTR
1.29004799663779	INTR
1.38580417166867	INTR
1.50341362693386	INTR
1.62438294214389	INTR
1.71550629128873	INTR
1.72349508584195	INTR
1.71343728762516	INTR
1.62459147987883	INTR
1.51270917466388	INTR
1.40847274037967	INTR
1.33057220580143	INTR
1.28095996717414	INTR
1.24361453422569	INTR
1.19003883501621	INTR
1.09300731411779	INTR
0.946590713306742	INTR
0.782379276239984	INTR
0.800481669145194	INTR
0.888414379206674	INTR
0.934439739569832	INTR
0.953269749782716	INTR
0.97819870662039	INTR
1.03811433382146	INTR
1.14391903999696	INTR
1.28321599444543	INTR
1.42595104595185	INTR
1.53608656802233	INTR
1.58298994987811	INTR
1.5538561954498	INTR
1.45975759730947	INTR
1.32853206919972	INTR
1.19159754406784	INTR
1.2136566130121	INTR
1.28857512016892	INTR
1.38892518818803	INTR
1.51578791849396	INTR
1.64331002928291	INTR
1.72349508584195	INTR
1.72349508584195	INTR
1.69987286074468	INTR
1.58593689631417	INTR
1.44329748091407	INTR
1.3048876179812	INTR
1.1946577295295	INTR
1.12135952599886	INTR
1.07539243208421	INTR
1.03190370660834	INTR
0.962260082701364	INTR
0.853060335106285	INTR
0.722327163415402	INTR
0.672838149478856	INTR
0.733710522896504	INTR
0.766095978164635	INTR
0.780826108197194	INTR
0.806278655912225	INTR
0.980363546015724	INTR
1.13081457598083	INTR
1.29170279239296	INTR
1.42482565727992	INTR
1.49525107120493	INTR
1.48585811427835	INTR
1.40371403233326	INTR
1.27555209471611	INTR
1.13692782704443	INTR
1.22136499328374	INTR
1.28947891068593	INTR
1.38311105548419	INTR
1.50132104704608	INTR
1.61628218742631	INTR
1.68984320842288	INTR
1.6948784376639	INTR
1.62469037891631	INTR
1.49309388947118	INTR
1.32921753516623	INTR
1.1675287672388	INTR
1.03653124529549	INTR
0.949459237036138	INTR
0.900712734668034	INTR
0.869167040486812	INTR
0.827476181253668	INTR
0.757468907179686	INTR
0.664363531199127	INTR
0.577787463754834	INTR
0.590165866937025	INTR
1.13728571710378	INTR
1.28984932518215	INTR
1.38263703950986	INTR
1.39575012722764	INTR
1.33194461612686	INTR
1.21490325691627	INTR
1.08150935269174	INTR
1.16713670596609	INTR
1.22040911508547	INTR
1.27746952141008	INTR
1.35712969911132	INTR
1.4563479004057	INTR
1.54837251366488	INTR
1.59909835594733	INTR
1.58527123223294	INTR
1.50130307300046	INTR
1.35892386700834	INTR
1.18479971623116	INTR
1.0137179646495	INTR
0.876141877905037	INTR
0.786584610492287	INTR
0.741270700182704	INTR
0.723069883037706	INTR
0.708266495996856	INTR
0.676295799265649	INTR
0.620571474419605	INTR
1.1501545454841	INTR
1.26533018275082	INTR
1.30145573295023	INTR
1.25768013083617	INTR
1.15531938931885	INTR
1.03116006160034	INTR
1.14695005496857	INTR
1.18851957615077	INTR
1.23508164629194	INTR
1.30228465301358	INTR
1.38396353771742	INTR
1.45436601331445	INTR
1.48392992136365	INTR
1.453705821337	INTR
1.35944398419772	INTR
1.21159035931347	INTR
1.03533827906521	INTR
0.865106411410023	INTR
0.730818791100661	INTR
0.646118973466838	INTR
0.608484901402658	INTR
0.60511609816838	INTR
0.616307076889509	INTR
0.619384217974423	INTR
0.596734868588074	INTR
1.00864636530365	INTR
1.14597617039598	INTR
1.20391794024574	INTR
1.17917368029938	INTR
1.09245691964429	INTR
0.979788230886024	INTR
1.08978665841127	INTR
1.12079822896035	INTR
1.1619248995921	INTR
1.22400563800504	INTR
1.29642303366216	INTR
1.3530821413013	INTR
1.36831186826867	INTR
1.32705371379448	INTR
1.22606347071447	INTR
1.07555791255479	INTR
0.901186219458625	INTR
0.737200065412206	INTR
0.61128418112671	INTR
0.519859684172035	INTR
0.554767151751757	INTR
0.586251611575552	INTR
0.587253497623479	INTR
0.864964786502255	INTR
1.02335092072139	INTR
1.10175291104727	INTR
1.09528068144301	INTR
1.02538085168548	INTR
0.926404948235722	INTR
1.00823376403649	INTR
1.03175644092935	INTR
1.07258457995335	INTR
1.13605262210956	INTR
1.20687673875434	INTR
1.2581730906429	INTR
1.26706841718815	INTR
1.22076115003468	INTR
1.1161732420271	INTR
0.964560990725248	INTR
0.794050803976737	INTR
0.639047901507434	INTR
0.517015436719602	INTR
0.564182350136562	INTR
0.574417909767039	INTR
0.72554989768148	INTR
0.901764462110791	INTR
0.999277349220615	INTR
1.01149952321443	INTR
0.960338943713335	INTR
0.877024636677379	INTR
0.936903903965059	INTR
0.979305634540032	INTR
1.04683660097675	INTR
1.12093618729579	INTR
1.17438258890486	INTR
1.18527223850289	INTR
1.14036540264513	INTR
1.03587421722642	INTR
0.88526544254257	INTR
0.72027788864364	INTR
0.575490376924224	INTR
0.789150733141233	INTR
0.903069279317828	INTR
0.93412822798731	INTR
0.902730841494836	INTR
0.835313600151036	INTR
0.883989251288242	INTR
0.957580079099016	INTR
1.03991353202132	INTR
1.10303717328735	INTR
1.12358182293473	INTR
1.0857242416474	INTR
0.985079643888915	INTR
0.838240591403142	INTR
0.680439726403064	INTR
0.546003840864163	INTR
0.81609942919845	INTR
0.863664272285139	INTR
0.850456382937493	INTR
0.796734477059511	INTR
0.868896348401689	INTR
0.965095900844375	INTR
1.04352379644475	INTR
1.07774470352566	INTR
1.04939355147826	INTR
0.95494030116307	INTR
0.81462869118486	INTR
0.665995800049832	INTR
0.542041106418758	INTR
0.794474284644605	INTR
0.795004030084224	INTR
0.781983842819574	INTR
0.894226589057319	INTR
0.988032269840349	INTR
1.03452381166437	INTR
1.0147888120388	INTR
0.927717940881013	INTR
0.796725600447085	INTR
0.659736990966923	INTR
0.547087389864019	INTR
0.820819764005595	INTR
0.923293485407969	INTR
0.976482540397868	INTR
0.963297272863302	INTR
0.885083035197911	INTR
0.766262806673142	INTR
0.642973071496278	INTR
0.542272899422015	INTR
0.739103062267195	INTR
0.84005933792831	INTR
0.893364405931465	INTR
0.885139014204954	INTR
0.817491392414154	INTR
0.712643212896283	INTR
0.603193728206437	INTR
0.513448665854432	INTR
0.738402101387951	INTR
0.787230327103666	INTR
0.7826469301964	INTR
0.72558379656812	INTR
0.633845512499883	INTR
0.535836609867194	INTR
0.454055623860876	INTR
1.31102515211535	INTR
1.39190399285826	INTR
1.45086416864662	INTR
1.46318737874829	INTR
1.43031435805913	INTR
1.35684282612193	INTR
1.21179953974443	INTR
1.22063050969583	INTR
1.20852658287129	INTR
1.20584259330165	INTR
1.22235711657282	INTR
1.23618053832815	INTR
1.21033383871782	INTR
1.30393834661421	INTR
1.41057946762314	INTR
1.48844129879877	INTR
1.52794892478987	INTR
1.53342556172176	INTR
1.51176379543031	INTR
1.46092215100539	INTR
1.23625514584675	INTR
1.22942381932983	INTR
1.20605361630722	INTR
1.2061557593991	INTR
1.24316893661139	INTR
1.28977948155295	INTR
1.29776279363712	INTR
1.23771179105657	INTR
1.18457571218751	INTR
1.28361621938179	INTR
1.38553106115101	INTR
1.46740782459965	INTR
1.5159854620047	INTR
1.53580261049402	INTR
1.54085744341633	INTR
1.53624099509112	INTR
1.50915774266148	INTR
1.2402686042585	INTR
1.23014007691931	INTR
1.20070285940472	INTR
1.19834452450674	INTR
1.24273752447635	INTR
1.30933077882693	INTR
1.34761353664692	INTR
1.32199873859715	INTR
1.23707914974944	INTR
1.12433748482026	INTR
1.19660881076699	INTR
1.27793437800777	INTR
1.36814035382057	INTR
1.44469581746765	INTR
1.48964377950615	INTR
1.50466616220882	INTR
1.50790985546289	INTR
1.51588678427037	INTR
1.5262625704795	INTR
1.51655362997232	INTR
1.45928811677384	INTR
1.2186233185021	INTR
1.19205085492706	INTR
1.18745327619524	INTR
1.23078539168427	INTR
1.30727323059691	INTR
1.37320110930038	INTR
1.39094054359285	INTR
1.35332572700615	INTR
1.27636303599762	INTR
1.18072509884843	INTR
1.08291009209462	INTR
1.21277586789616	INTR
1.29424710767651	INTR
1.3854097364396	INTR
1.46501137232746	INTR
1.50974347255154	INTR
1.51349894019597	INTR
1.4940431736947	INTR
1.47793097552184	INTR
1.47972041168205	INTR
1.49147570312106	INTR
1.48684036109954	INTR
1.4356102698239	INTR
1.3207367411255	INTR
1.15295640944616	INTR
1.16124287296629	INTR
1.15768101822786	INTR
1.19795298179513	INTR
1.27987859883112	INTR
1.37164482680587	INTR
1.43623558955005	INTR
1.45284596930831	INTR
1.41790805458236	INTR
1.33910127877084	INTR
1.23321099230824	INTR
1.12104350684547	INTR
1.18520846918711	INTR
1.27699110710954	INTR
1.39071799337237	INTR
1.49995788912207	INTR
1.57249154833467	INTR
1.58812326752806	INTR
1.55349069461431	INTR
1.49817924112654	INTR
1.45285878849722	INTR
1.43138505197511	INTR
1.42639534072121	INTR
1.41424761602896	INTR
1.36543924139373	INTR
1.25835266990143	INTR
1.09585595423041	INTR
0.919450261894316	INTR
1.09040673372575	INTR
1.13006131188641	INTR
1.21671880889064	INTR
1.33048267763042	INTR
1.43616420473797	INTR
1.50077490354306	INTR
1.5026516534699	INTR
1.43756247484793	INTR
1.322129788096	INTR
1.1863928423393	INTR
1.06077315259188	INTR
1.07813595565512	INTR
1.11826671752672	INTR
1.19616606071617	INTR
1.31838833284106	INTR
1.46403338427209	INTR
1.59142382157917	INTR
1.66079739657046	INTR
1.65497428942407	INTR
1.58819075415905	INTR
1.49584136219799	INTR
1.41166183444488	INTR
1.31898136552894	INTR
1.29251514613716	INTR
1.24662156746727	INTR
1.15519815276121	INTR
1.0118559286602	INTR
0.847418781837954	INTR
0.850517084266041	INTR
0.929036988551087	INTR
0.963518880662323	INTR
1.2435973953349	INTR
1.37851434288669	INTR
1.47732641777871	INTR
1.50642099738754	INTR
1.45337341486123	INTR
1.3333176251269	INTR
1.18150117491896	INTR
1.03800902597944	INTR
0.932344294805942	INTR
1.06016305285631	INTR
1.10549884863549	INTR
1.19460469478425	INTR
1.33300646363329	INTR
1.49336607348863	INTR
1.62717593612884	INTR
1.69201338813172	INTR
1.67129951516968	INTR
1.57971135976728	INTR
1.45307699409281	INTR
1.12892920405727	INTR
1.0897774190671	INTR
1.02157894000433	INTR
0.909563266997874	INTR
0.771732903171451	INTR
0.768598033591654	INTR
1.27280449180333	INTR
1.39442126376854	INTR
1.44476975902702	INTR
1.40670816922869	INTR
1.29184825296998	INTR
1.13560746015466	INTR
0.98355515982877	INTR
0.872425430931293	INTR
1.02299260360293	INTR
1.05250583461147	INTR
1.09846053482033	INTR
1.18543147334986	INTR
1.31843959766891	INTR
1.47039985745451	INTR
1.59445249604889	INTR
1.64932213282499	INTR
1.61683658690216	INTR
1.50745766860146	INTR
0.947235888423731	INTR
0.918822296464943	INTR
0.877752710692746	INTR
0.803870973707779	INTR
0.702380264090203	INTR
1.14074626581619	INTR
1.28112159243041	INTR
1.35206198541316	INTR
1.3336898119862	INTR
1.23290824581	INTR
1.08207951684278	INTR
0.928723454755123	INTR
0.814671737713609	INTR
0.98245580830997	INTR
1.02006264753134	INTR
1.04710786047053	INTR
1.08618127278648	INTR
1.16016192202695	INTR
1.27372551713116	INTR
1.4033989408455	INTR
1.50785473946555	INTR
1.54856608033912	INTR
1.50527651413751	INTR
1.38373689259488	INTR
0.774222527349613	INTR
0.759241154479663	INTR
0.745801675029897	INTR
0.711159264570732	INTR
0.648752377407375	INTR
1.15740628546504	INTR
1.25066128023005	INTR
1.25436213511178	INTR
1.17127380048906	INTR
1.03086760544487	INTR
0.880943456162021	INTR
0.924711515808088	INTR
0.974229788222551	INTR
1.00297974013525	INTR
1.02042478864708	INTR
1.04867948076663	INTR
1.10864167077487	INTR
1.20334611690433	INTR
1.31149272151123	INTR
1.39664023095964	INTR
1.42321611189051	INTR
1.36989039093516	INTR
1.23982442976197	INTR
1.06340395045948	INTR
0.662283330063764	INTR
0.627894145093025	INTR
0.628783073596336	INTR
0.642316854761318	INTR
0.643492722203384	INTR
0.615323655711924	INTR
1.0265575840884	INTR
1.14371194436532	INTR
1.1691122085537	INTR
1.10319654006771	INTR
0.975104190914027	INTR
0.832604389618975	INTR
0.863103529821604	INTR
0.910996924358737	INTR
0.942861266670635	INTR
0.955502812857998	INTR
0.959791088106835	INTR
0.978896421134144	INTR
1.03174420450992	INTR
1.11750087797664	INTR
1.21345350062985	INTR
1.28556859817414	INTR
1.300835666378	INTR
1.23834076746534	INTR
1.10158449798973	INTR
0.922641167567592	INTR
0.748208269125381	INTR
0.615604244725411	INTR
0.573513664219003	INTR
0.602316550192161	INTR
0.596613685033258	INTR
0.888154734987714	INTR
1.02946992782291	INTR
1.07556518569505	INTR
1.02601184382476	INTR
0.912085227414274	INTR
0.781183778196457	INTR
0.806809227045677	INTR
0.850352835174204	INTR
0.877613240771149	INTR
0.888452033531131	INTR
0.882685460724018	INTR
0.874132485532081	INTR
0.887638863319323	INTR
0.940296494349712	INTR
1.02631590894242	INTR
1.1192639055073	INTR
1.18515488457585	INTR
1.19251500566887	INTR
1.12202739417553	INTR
0.980299518828461	INTR
0.802942600775876	INTR
0.63678029158524	INTR
0.575511574242383	INTR
0.576300249441435	INTR
0.912097331438067	INTR
0.978337733559824	INTR
0.946208560419392	INTR
0.849112786797169	INTR
0.739542181155411	INTR
0.796169989842962	INTR
0.801287818952308	INTR
0.781065889750462	INTR
0.790305470163838	INTR
0.844987411238118	INTR
0.935387690739676	INTR
1.03109695843887	INTR
1.09620763914734	INTR
1.09916997433049	INTR
1.02297039510735	INTR
0.879242904905395	INTR
0.707665675928534	INTR
0.553966272803868	INTR
0.884931910087471	INTR
0.871963134978864	INTR
0.793687693175107	INTR
0.640502491918596	INTR
0.725675714714426	INTR
0.773613680096053	INTR
0.695708823279502	INTR
0.752482997555826	INTR
0.848936954835652	INTR
0.950905709782469	INTR
1.01909105816401	INTR
1.02076578496236	INTR
0.94193270756918	INTR
0.799992237028184	INTR
0.637768939800676	INTR
0.498591170499569	INTR
0.804754837882724	INTR
0.615329113128785	INTR
0.693442583742554	INTR
0.666889011077782	INTR
[truncated: 130,928 more rows]
