# Supplementary material for: Neuroimaging evidence for a network sampling theory of individual differences in human intelligence test performance
Source: Nat Commun. 2021 Apr 6;12:2072. doi: 10.1038/s41467-021-22199-9 (PMC8024400; doi:10.1038/s41467-021-22199-9)
Supplement: Supplementary file 17 — Source Data [file 41467_2021_22199_MOESM17_ESM.zip › fig2e_CRTX_violin.csv]

X	gp
0.445429443314464	PA
0.446372197180366	PA
0.425189292342919	PA
0.474683045183903	PA
0.481761670997366	PA
0.427390226858875	PA
0.479155426910276	PA
0.652839292549632	PA
0.423784658408517	PA
0.584283525455329	PA
0.546447161398828	PA
0.459861368973119	PA
0.315958554359127	PA
0.409393626288511	PA
0.304315956216305	PA
0.106609804467815	PA
0.215107171845092	PA
0.343119575357479	PA
0.259520106879063	PA
0.0428401327232778	PA
0.572272031371378	PA
0.651494338084012	PA
0.464737551224729	PA
0.552971222075848	PA
0.602233861715326	PA
0.635316157121108	PA
0.677595490274123	PA
0.548651231368987	PA
0.4788246795354	PA
0.509543588420719	PA
0.556351100516299	PA
0.621955182492578	PA
0.530304414127022	PA
0.462171036460333	PA
0.481222407796627	PA
0.572751237377007	PA
0.685093751268384	PA
0.570557560999361	PA
0.523370989163717	PA
0.46166473200687	PA
0.523760032876291	PA
0.655862544652903	PA
0.76389586411727	PA
0.548513313346646	PA
0.554337199488914	PA
0.521078005722827	PA
0.618895650613639	PA
0.730790049559437	PA
0.77824589231362	PA
0.455146330410045	PA
0.518137764837593	PA
0.537988979459947	PA
0.512885573739186	PA
0.693234912919191	PA
0.739025908196345	PA
0.309238936710689	PA
0.411775884169361	PA
0.487686321739198	PA
0.517040580028616	PA
0.70391765620249	PA
0.679184321028232	PA
0.599992513436721	PA
0.259316090412904	PA
0.369354350152813	PA
0.454672268216705	PA
0.489119429581074	PA
0.641862583949438	PA
0.562076143298893	PA
0.44993755257585	PA
0.327560408281473	PA
0.110841766791418	PA
0.219697754177751	PA
0.331910411254648	PA
0.419508681022045	PA
0.583769666475968	PA
0.509651980880234	PA
0.400981461260623	PA
0.281732731661759	PA
0.0929518724584744	PA
0.197817977880024	PA
0.303675913932643	PA
0.434617819507386	PA
0.337681477491019	PA
0.229363236045982	PA
0.0118277883595308	PA
0.0990147431355177	PA
0.195386695039957	PA
0.349304764725579	PA
0.270494932544211	PA
0.178696710686199	PA
-0.0929645478811128	PA
-0.0418102030060254	PA
0.0341599633917212	PA
0.120990343235381	PA
0.145753353459036	PA
0.0721949411603014	PA
0.00714339773532829	PA
-0.0757629278264681	PA
-0.023229721824949	PA
0.0266257263939931	PA
-0.0593990459520784	PA
-0.0643576786439452	PA
0.0130295558858456	PA
-0.108306923273226	PA
-0.123457587903572	PA
-0.15420356901466	PA
-0.128345337991292	PA
-0.135192904890411	PA
-0.154212908097543	PA
-0.14387882871605	PA
-0.154121551036628	PA
0.684331808125393	PA
0.622222595425167	PA
0.932509667471944	PA
0.75767539146408	PA
0.711654692119919	PA
0.666365761201208	PA
0.615266874836137	PA
0.957304294469456	PA
0.996363472653967	PA
0.678167916234169	PA
0.641175452292535	PA
0.598507049572395	PA
0.863545446325507	PA
0.924027286175018	PA
0.957483451461627	PA
0.983515279610745	PA
1.01744892785533	PA
0.627833189970503	PA
0.596107459805596	PA
0.841991270540489	PA
0.875055097969663	PA
0.891815308569413	PA
0.917030607257039	PA
0.611763805818434	PA
0.564633301014288	PA
0.733874621817894	PA
0.769623744073841	PA
0.785864808819153	PA
0.813669326508211	PA
0.873128081754678	PA
0.554378052641793	PA
0.501804663736321	PA
0.658845551182619	PA
0.682515950775188	PA
0.72345669344973	PA
0.801321316077115	PA
0.903922796766791	PA
0.683837786999842	PA
0.592807212223609	PA
0.510799098488254	PA
0.585369582557016	PA
0.647186134840983	PA
0.747257999868857	PA
0.865601489404475	PA
0.961812841292057	PA
0.708142239781511	PA
0.650710622705002	PA
0.56571513671014	PA
0.4861819223808	PA
0.57570292692431	PA
0.697923747238626	PA
0.827794680790976	PA
0.924173798001397	PA
0.665550942675004	PA
0.621355789899826	PA
0.549005685324988	PA
0.476981100053753	PA
0.641793390852399	PA
0.777893528026632	PA
0.87092789934961	PA
0.898201919572117	PA
0.617842704740663	PA
0.590661378929184	PA
0.53390366752218	PA
0.579818015302428	PA
0.715412704735192	PA
0.802433001177592	PA
0.825111400387444	PA
0.786301901185652	PA
0.456663068410449	PA
0.530268673319369	PA
0.563950898389643	PA
0.554204967996662	PA
0.511068548143117	PA
0.653876407413433	PA
0.732741462465169	PA
0.749616621765825	PA
0.710637519571012	PA
0.628243614210644	PA
0.372210150704874	PA
0.453869960612307	PA
0.503124472902467	PA
0.509665518962882	PA
0.476952385907579	PA
0.674632816735862	PA
0.684102139534015	PA
0.640555360028844	PA
0.557938700707423	PA
0.449755510855984	PA
0.284420033334754	PA
0.37373533413435	PA
0.43728118025853	PA
0.458051550052025	PA
0.624420785537869	PA
0.574225091568143	PA
0.4884712937883	PA
0.382226761264933	PA
0.114712957416972	PA
0.208041882732262	PA
0.300974334031343	PA
0.373189381000379	PA
0.552295575259228	PA
0.497966613582361	PA
0.411142151445771	PA
0.309577851759322	PA
0.202143863482504	PA
0.0694799621363119	PA
0.157134813332878	PA
0.246601398040851	PA
0.457821401899208	PA
0.405025721091927	PA
0.322599649939487	PA
0.230420784217616	PA
0.136796440974447	PA
-0.125389105949499	PA
-0.0775150079862215	PA
-0.0162774423214917	PA
0.055996954426842	PA
0.135836895819779	PA
0.309306279273005	PA
0.237456873012707	PA
0.158720024918309	PA
0.0818257475194211	PA
0.0122630976929536	PA
-0.150037590264239	PA
-0.127227958723799	PA
-0.0749282093149506	PA
-0.00731375382747501	PA
0.0653101105812109	PA
0.112875862013445	PA
0.053373112441558	PA
0.000207277506382938	PA
-0.0362970313160784	PA
-0.100871841138643	PA
-0.139889940506934	PA
-0.124680045382896	PA
-0.0686503882041305	PA
0.00548452998918948	PA
-0.0251213643285963	PA
-0.0757293133816953	PA
-0.132991869314315	PA
-0.0288302001549811	PA
-0.0767282890880274	PA
-0.106499615204909	PA
-0.115472661038964	PA
-0.135332585320187	PA
-0.124915880630983	PA
-0.130338387719045	PA
-0.150580908078862	PA
-0.163370385800307	PA
-0.368117336066886	PA
-0.384625891775876	PA
-0.41305214693744	PA
-0.397304111465605	PA
-0.377060036723398	PA
-0.353211999280999	PA
-0.322231187156608	PA
-0.360254701209811	PA
-0.380760171106603	PA
-0.39509088824529	PA
-0.410236395155597	PA
-0.397909491778248	PA
-0.377932608256944	PA
-0.353543119538355	PA
-0.322719322013048	PA
-0.286078056136871	PA
-0.327874195260099	PA
-0.359192659746946	PA
-0.383775115953985	PA
-0.397100864026773	PA
-0.401861266003753	PA
-0.404240861646314	PA
-0.39733098597628	PA
-0.378806455080242	PA
-0.284628295383623	PA
-0.358329185385567	PA
-0.388100041570659	PA
-0.407393628458926	PA
-0.410654635375573	PA
-0.229648974162733	PA
-0.380883127232826	PA
-0.406211348626918	PA
-0.419083078831641	PA
1.09461367668248	PA
0.832263087891301	PA
0.953075350020339	PA
1.06367606042024	PA
1.14089586357069	PA
1.17084329140166	PA
1.15032189643987	PA
1.08828654601497	PA
1.12848155178751	PA
1.18796308839487	PA
1.2052100326659	PA
1.18024150303099	PA
1.12234975607652	PA
1.04502317788493	PA
0.957811091902355	PA
0.866981346496484	PA
0.777379244423679	PA
0.962676742000298	PA
0.869464202729675	PA
0.9190655180072	PA
0.835800964491338	PA
1.28644541288529	PA
0.863699205178353	PA
0.803128242182235	PA
0.84248483809117	PA
0.993765397038725	PA
1.13250366201634	PA
0.852720321849403	PA
0.94534004213185	PA
1.08836541246209	PA
1.21440155646609	PA
1.28644541288529	PA
1.28644541288529	PA
0.887604406897703	PA
0.848137437252121	PA
1.00951778536869	PA
1.14102123140668	PA
1.25670947078615	PA
1.28644541288529	PA
1.28644541288529	PA
1.28644541288529	PA
0.9156205771478	PA
0.886951782999353	PA
0.84844896908746	PA
0.940938884823117	PA
1.04783692888191	PA
1.16051599734152	PA
1.26482113407304	PA
1.28644541288529	PA
1.28644541288529	PA
1.28644541288529	PA
0.933685334127707	PA
0.891021879867832	PA
0.855795437764997	PA
0.815432359808538	PA
0.755471828740297	PA
0.995232526554416	PA
1.07454068220427	PA
1.16338928708186	PA
1.25286559549535	PA
1.28644541288529	PA
1.28644541288529	PA
1.28644541288529	PA
0.906837926102	PA
0.855172412128498	PA
0.814265982185801	PA
0.774535520108313	PA
0.725488276502842	PA
0.968337229947146	PA
1.03235416077595	PA
1.0877911381113	PA
1.15151249340011	PA
1.22290770161554	PA
1.28644541288529	PA
1.28644541288529	PA
1.28644541288529	PA
1.04001937620859	PA
1.01140413508337	PA
0.949304865930915	PA
0.877028098081549	PA
0.816363144034727	PA
0.773287899636974	PA
0.738176158228372	PA
0.698855805944186	PA
0.978220189538681	PA
1.03394535210553	PA
1.07196509041823	PA
1.11190288160902	PA
1.16356952831977	PA
1.22563762732057	PA
1.28369125189622	PA
1.28644541288529	PA
1.02990481511483	PA
0.998277373397852	PA
0.924225576672082	PA
0.837740466690674	PA
0.768391790261699	PA
0.725328975320897	PA
0.69612214787501	PA
0.66290663240167	PA
0.988349200643198	PA
1.01524047869672	PA
1.03498132132097	PA
1.06872261694581	PA
1.12635813892767	PA
1.19597318161331	PA
1.2486646610933	PA
1.25382813604598	PA
0.977066192020559	PA
1.00829257766406	PA
0.969840146650354	PA
0.881949943298888	PA
0.781540611502714	PA
0.704490462584525	PA
0.661206907302969	PA
0.635589646579077	PA
0.604986052178881	PA
0.899778452390132	PA
0.921090695304641	PA
0.926937506310383	PA
0.948932337403918	PA
1.00839909790084	PA
1.0975936234961	PA
1.18254595397351	PA
1.22248729817802	PA
0.935138473711494	PA
0.966450491485496	PA
0.921222765534185	PA
0.822579205460432	PA
0.712802855877413	PA
0.630774416184674	PA
0.585988290638973	PA
0.560302886394008	PA
0.805746324556983	PA
0.806917660693742	PA
0.826898383561961	PA
0.894898072586188	PA
1.00601731796956	PA
1.12153949176168	PA
1.19193833171286	PA
0.772543271517174	PA
0.877047914639116	PA
0.907690505321241	PA
0.859590366407712	PA
0.757600988245879	PA
0.645897116522408	PA
0.562762982725528	PA
0.51578404451203	PA
0.691920343900307	PA
0.720752402767539	PA
0.802213255713125	PA
0.930450332154416	PA
1.06367093798084	PA
1.149651716039	PA
0.712195057913454	PA
0.812878933559275	PA
0.843503294802374	PA
0.798143592823504	PA
0.700782778398651	PA
0.594000939238402	PA
0.513503113694282	PA
0.46510473368172	PA
0.630722829225124	PA
0.728352631946715	PA
0.866709287019653	PA
1.0032272864547	PA
1.08974552644261	PA
1.09617451426521	PA
0.520168587332591	PA
0.653837225511153	PA
0.748399504791531	PA
0.779909712642742	PA
0.742243400769722	PA
0.65604001066337	PA
0.559839307840189	PA
0.4858843824464	PA
0.438511397429587	PA
0.544541821020862	PA
0.657838491596178	PA
0.801109186050275	PA
0.932609077677545	PA
1.01222353145584	PA
1.01813738390596	PA
0.949945090297196	PA
0.468077555724368	PA
0.591797819218805	PA
0.679142611748022	PA
0.712260740347362	PA
0.685879030236457	PA
0.616141963186157	PA
0.535676804743707	PA
0.472113071971883	PA
0.578392311951191	PA
0.721553689055145	PA
0.844881495792005	PA
0.917299180126025	PA
0.92428210115888	PA
0.86626973223562	PA
0.515413994461091	PA
0.596546363659824	PA
0.633164723482656	PA
0.62115038358089	PA
0.571626377338543	PA
0.509870090837487	PA
0.494689134156538	PA
0.631356027841361	PA
0.743768306405076	PA
0.809254867314464	PA
0.818570494496574	PA
0.771179457034709	PA
0.673609486971852	PA
0.540117382932577	PA
0.313745710614603	PA
0.417683077013741	PA
0.495411564812659	PA
0.53919347904933	PA
0.54471193859095	PA
0.517177277213583	PA
0.473829264183425	PA
0.549535280929154	PA
0.647394153568894	PA
0.702416134532541	PA
0.709781096340157	PA
0.668828186692877	PA
0.583271100826742	PA
0.464114376144587	PA
0.208708932503456	PA
0.300936819177069	PA
0.377408736632464	PA
0.431725199753419	PA
0.457333845264899	PA
0.45243910628164	PA
0.425864942781239	PA
0.572541125356737	PA
0.612053425384349	PA
0.609181594538192	PA
0.566164517030443	PA
0.486754137091339	PA
0.379196288136558	PA
-0.0501677124974473	PA
0.0226293043875355	PA
0.100608338711835	PA
0.179231543355854	PA
0.25430982610172	PA
0.319520508720436	PA
0.364978594631733	PA
0.38162632375671	PA
0.515545829408802	PA
0.537300464530967	PA
0.518116414437019	PA
0.465784345515486	PA
0.387305539078079	PA
0.289203104480152	PA
-0.101941505163591	PA
-0.0492069691419601	PA
0.00899851519174667	PA
0.0746337685462398	PA
0.147033772705537	PA
0.219678754845841	PA
0.279765903229903	PA
0.460959632547343	PA
0.425785837088349	PA
0.363088015986917	PA
0.284864855200673	PA
0.197197018079977	PA
-0.139853405579359	PA
-0.0982388946732195	PA
-0.0513799934078836	PA
0.00559542738418613	PA
0.0739948543837878	PA
0.147536798323078	PA
0.370930200766694	PA
0.325915567151969	PA
0.257978550340825	PA
0.183344930008106	PA
0.108625795402461	PA
0.0381521330215037	PA
-0.208897736015367	PA
-0.196206695371721	PA
-0.16519853996805	PA
-0.124487794495912	PA
-0.0780725119376762	PA
-0.0238364241008336	PA
0.0392200969237213	PA
0.229578930067105	PA
0.164485959098157	PA
0.0982136281181334	PA
0.0376382461464446	PA
-0.0149188783097391	PA
-0.0512171817555403	PA
-0.201624954058853	PA
-0.209059539980889	PA
-0.181933518839327	PA
-0.134895350468448	PA
-0.0809528228425835	PA
-0.0249783898626144	PA
0.0442433413758408	PA
-0.00260283760467751	PA
-0.0429550028561304	PA
-0.0695488321090427	PA
-0.190049887687847	PA
-0.218230936764222	PA
-0.194918330044796	PA
-0.140613430213287	PA
-0.056195817770721	PA
-0.0821650277832911	PA
-0.0827157165492989	PA
-0.0835514081978343	PA
-0.184199503462555	PA
-0.229446041099598	PA
-0.109621631601799	PA
-0.114835937711824	PA
-0.0882396915979269	PA
-0.196615183092136	PA
-0.13220161725767	PA
-0.139443438334597	PA
-0.355118110512073	PA
-0.454318198672586	PA
-0.433329128913788	PA
-0.405667844901715	PA
-0.371426325625604	PA
-0.329000126327284	PA
-0.282789799263184	PA
-0.325829389307829	PA
-0.351691595850409	PA
-0.371894729339207	PA
-0.386435320650021	PA
-0.463635604036972	PA
-0.459968762372672	PA
-0.439689843556456	PA
-0.410167589286963	PA
-0.374484643163548	PA
-0.332455175154609	PA
-0.288360184373515	PA
-0.315732680811521	PA
-0.342042491398752	PA
-0.366978064943881	PA
-0.385638931467353	PA
-0.397849937100222	PA
-0.452814249553355	PA
-0.4576264245953	PA
-0.440551794664417	PA
-0.410217413492501	PA
-0.372794576806741	PA
-0.33043222749968	PA
-0.287846072712111	PA
-0.256325554925327	PA
-0.337411409277572	PA
-0.363434425036475	PA
-0.386090315586059	PA
-0.399447048403737	PA
-0.403517806959442	PA
-0.434668361791409	PA
-0.45000515507062	PA
-0.439147466791069	PA
-0.41045490856373	PA
-0.372241736436263	PA
-0.329272246733308	PA
-0.28670482457512	PA
-0.254843399565046	PA
-0.333973748498182	PA
-0.340935461756049	PA
-0.338533388838146	PA
-0.356214669799536	PA
-0.380970502205633	PA
-0.399999306936904	PA
-0.405863994629019	PA
-0.39862276761867	PA
-0.434865796948887	PA
-0.432020831472861	PA
-0.40739175025115	PA
-0.37069497149981	PA
-0.328709368894083	PA
-0.285843606143155	PA
-0.250611843885337	PA
-0.234087387837159	PA
-0.235857906138214	PA
-0.240759691513247	PA
-0.285133247376588	PA
-0.335763137559924	PA
-0.366536222346541	PA
-0.367679798578805	PA
-0.354803768839014	PA
-0.350710949812654	PA
-0.36385521086502	PA
-0.385058149330628	PA
-0.399490526842419	PA
-0.398007506579678	PA
-0.380357575000057	PA
-0.412560254380191	PA
-0.394315698287553	PA
-0.363119414390531	PA
-0.326010927903311	PA
-0.285139684317013	PA
-0.246185031357325	PA
-0.221677165659558	PA
-0.217619668030077	PA
-0.223853663003279	PA
-0.227105061880623	PA
-0.29996296689561	PA
-0.297075346370952	PA
-0.278071381074066	PA
-0.267476088305314	PA
-0.287484691967256	PA
-0.336273915982909	PA
-0.386551877949387	PA
-0.407970022262048	PA
-0.39406840127841	PA
-0.365866386417959	PA
-0.350048457411079	PA
-0.355637130040365	PA
-0.37172423693248	PA
-0.381713768875569	PA
-0.37514269086791	PA
-0.351121101238661	PA
-0.371028902386833	PA
-0.348512168387727	PA
-0.319885230077165	PA
-0.284614572203201	PA
-0.244503825155294	PA
-0.21109987796129	PA
-0.195868502815978	PA
-0.196752301272419	PA
-0.204335687014585	PA
-0.25452786137531	PA
-0.293579610980426	PA
-0.313748404331919	PA
-0.31241557504529	PA
-0.389994636320949	PA
-0.431558251414551	PA
-0.437468109841251	PA
-0.405789388793831	PA
-0.362183427193506	PA
-0.335515400161967	PA
-0.334053797912202	PA
-0.345228977247866	PA
-0.351843165973615	PA
-0.343160043464094	PA
-0.317536367002564	PA
-0.34263279804533	PA
-0.327640826692287	PA
-0.307674374683605	PA
-0.280289729863095	PA
-0.242964483783322	PA
-0.203519753713368	PA
-0.175791833158453	PA
-0.166266508007215	PA
-0.173199266448824	PA
-0.194098106952798	PA
-0.226511796180987	PA
-0.296273817106461	PA
-0.341150585556817	PA
-0.380246837416457	PA
-0.394646813177193	PA
-0.344352957087621	PA
-0.312892724304563	PA
-0.30674360403403	PA
-0.31318074885704	PA
-0.316390035024637	PA
-0.306855842874373	PA
-0.310244535139969	PA
-0.298177577971688	PA
-0.283795247739181	PA
-0.264455072123868	PA
-0.234255434500261	PA
-0.195356477895338	PA
-0.159611724011807	PA
-0.139137183295356	PA
-0.140442152807696	PA
-0.165080717345376	PA
-0.210038007842377	PA
-0.320701639896207	PA
-0.318132789981448	PA
-0.28770622137284	PA
-0.277944859826109	PA
-0.278122751994265	PA
-0.275725827491584	PA
-0.26419005067437	PA
-0.257839299717711	PA
-0.245825029891502	PA
-0.234177069073646	PA
-0.215593091767288	PA
-0.186004036891326	PA
-0.151238703828616	PA
-0.124047668759401	PA
-0.116712996353292	PA
-0.135813598929801	PA
-0.180937508679926	PA
-0.286515428224165	PA
-0.2595083598345	PA
-0.245860218039403	PA
-0.238108463099019	PA
-0.228159055994668	PA
-0.209313587279596	PA
-0.199829358343656	PA
-0.197249240217045	PA
-0.194244466841014	PA
-0.181402541129177	PA
-0.156657734233886	PA
-0.129108124254789	PA
-0.113500859122723	PA
-0.263674155560633	PA
-0.22673282529124	PA
-0.208997774682939	PA
-0.193896379578574	PA
-0.159581349444084	PA
-0.156174346884816	PA
-0.165332007329238	PA
-0.179492200847663	PA
-0.185685369036057	PA
-0.175377988608347	PA
-0.152898111949778	PA
-0.236932935151789	PA
-0.121131813320487	PA
-0.143064698553644	PA
-0.172445464680075	PA
-0.194480348911343	PA
-0.197731185613924	PA
-0.183617330171789	PA
-0.200528415411504	PA
-0.220070682812689	PA
-0.0952160978418154	PA
-0.127827983121905	PA
-0.168254243468659	PA
-0.200662603741188	PA
-0.213930362985896	PA
-0.209059298183355	PA
-0.197334714949991	PA
-0.19461512370035	PA
-0.203601524187252	PA
-0.200871630882224	PA
-0.117947303369227	PA
-0.165126473570449	PA
-0.202954752391411	PA
-0.221918620774522	PA
-0.224014759381923	PA
-0.217394392138037	PA
-0.208858712762594	PA
-0.2007919591858	PA
-0.189877572591003	PA
-0.205564448719249	PA
-0.225743837406238	PA
-0.229991186561529	PA
-0.223898498688747	PA
-0.209708835648942	PA
0.92688761492415	PA
1.08775451433159	PA
1.1165293229123	PA
1.09502606993903	PA
1.02496742001709	PA
0.923965863758025	PA
0.701690049314251	PA
0.779244306891794	PA
0.861167460391557	PA
0.96116685001697	PA
1.0720552072296	PA
1.16836259941338	PA
1.22236920939241	PA
1.21705466568884	PA
1.15310017458267	PA
1.0507733905274	PA
0.939978583100148	PA
0.842541651350136	PA
1.28644541288529	PA
1.28644541288529	PA
1.28644541288529	PA
0.794538226136421	PA
0.589772170087478	PA
0.678460654380292	PA
0.752546172909852	PA
0.836207034869908	PA
0.946723038990361	PA
1.07646548976255	PA
1.19659065222368	PA
1.27658362527274	PA
1.28644541288529	PA
1.25939306752472	PA
1.17712887866009	PA
1.0787408104839	PA
0.985242019567846	PA
0.901129830204364	PA
0.821628974605766	PA
1.28644541288529	PA
1.28644541288529	PA
1.28644541288529	PA
1.28644541288529	PA
0.827269350944294	PA
0.641986974070056	PA
0.710667710262351	PA
0.790413599119832	PA
0.902001908359428	PA
1.03997938932023	PA
1.17707630856377	PA
1.28397551671498	PA
1.28644541288529	PA
1.28644541288529	PA
1.28644541288529	PA
1.21946396011756	PA
1.13372893981222	PA
1.04607610480032	PA
0.958267546252884	PA
0.873207164635985	PA
1.28644541288529	PA
1.28644541288529	PA
1.28644541288529	PA
1.28644541288529	PA
1.28644541288529	PA
0.65703247962083	PA
0.725550912817319	PA
0.829400241323229	PA
0.967263551434088	PA
1.11620998417849	PA
1.28644541288529	PA
1.28644541288529	PA
1.28644541288529	PA
1.2503633495265	PA
1.15863398492543	PA
1.06274450727376	PA
0.971442070168754	PA
0.890531680527298	PA
1.05707632226663	PA
1.20407507591363	PA
1.28644541288529	PA
1.28644541288529	PA
1.28644541288529	PA
1.28644541288529	PA
1.28644541288529	PA
1.28644541288529	PA
1.28644541288529	PA
1.28644541288529	PA
1.20644799356168	PA
1.28644541288529	PA
1.28644541288529	PA
1.28644541288529	PA
1.2184546744244	PA
1.11483161522903	PA
1.01866650793559	PA
0.940288448452743	PA
0.876514284312725	PA
1.10481327786628	PA
1.24491597741014	PA
1.28644541288529	PA
1.28644541288529	PA
1.28644541288529	PA
1.28644541288529	PA
1.28644541288529	PA
1.28644541288529	PA
1.28644541288529	PA
1.28644541288529	PA
1.28644541288529	PA
1.28644541288529	PA
1.28644541288529	PA
1.28644541288529	PA
1.23836373747326	PA
1.12814319373833	PA
1.02843767963997	PA
0.955047065878494	PA
0.905061157942853	PA
1.03915668656797	PA
1.17470537796099	PA
1.28644541288529	PA
1.28644541288529	PA
1.28644541288529	PA
1.28644541288529	PA
1.28644541288529	PA
1.28644541288529	PA
1.28644541288529	PA
1.28644541288529	PA
1.28644541288529	PA
1.28644541288529	PA
1.28644541288529	PA
1.24430315451076	PA
1.13185013750982	PA
1.03198616605045	PA
0.963641036550204	PA
0.925558801442902	PA
0.895664302637387	PA
1.13833712302148	PA
1.26030645572529	PA
1.28644541288529	PA
1.28644541288529	PA
1.28644541288529	PA
1.28644541288529	PA
1.28644541288529	PA
1.28644541288529	PA
1.24663077514205	PA
1.13798934672959	PA
1.04207611473846	PA
0.97810589055306	PA
0.947735339046469	PA
0.931729340646416	PA
1.09009744466748	PA
1.22137434787502	PA
1.28644541288529	PA
1.28644541288529	PA
1.28644541288529	PA
1.28644541288529	PA
1.28644541288529	PA
1.28644541288529	PA
1.2379892693936	PA
1.13749930025693	PA
1.0477512355273	PA
0.987010112570392	PA
0.959590750932693	PA
0.950230894806899	PA
0.929136288397907	PA
1.14245699397288	PA
1.2614857204155	PA
1.28644541288529	PA
1.28644541288529	PA
1.28644541288529	PA
1.28644541288529	PA
1.28644541288529	PA
1.21213883244329	PA
1.12163962413453	PA
1.03738420839525	PA
0.976828031790339	PA
0.946600222152968	PA
0.935804642685172	PA
0.918913327295902	PA
0.869442834720637	PA
1.04905492709157	PA
1.15740177267128	PA
1.25635396689177	PA
1.28644541288529	PA
1.28644541288529	PA
1.28644541288529	PA
1.28644541288529	PA
1.28644541288529	PA
1.28644541288529	PA
1.17499628654009	PA
1.0948389650067	PA
1.0132189359697	PA
0.948352382301042	PA
0.910207113644315	PA
0.892576750274747	PA
0.874951852488771	PA
0.836049150211168	PA
0.980862233694643	PA
1.07071853958898	PA
1.14975447786661	PA
1.22393607234893	PA
1.28644541288529	PA
1.28644541288529	PA
1.28644541288529	PA
1.28644541288529	PA
1.28644541288529	PA
1.28644541288529	PA
1.13845129005778	PA
1.06781151453033	PA
0.985224323233706	PA
0.912311114225951	PA
0.864389989848456	PA
0.839602280997982	PA
0.820848747189545	PA
0.790593445394188	PA
0.73570945896079	PA
1.00872649184376	PA
1.07666523679573	PA
1.12899490767417	PA
1.17802411388451	PA
1.23033669046062	PA
1.28644541288529	PA
1.28644541288529	PA
1.28644541288529	PA
1.28644541288529	PA
1.28644541288529	PA
1.10937038320634	PA
1.04479796899897	PA
0.957311452801029	PA
0.873981141719398	PA
0.817046299700935	PA
0.788022019615164	PA
0.769994802390122	PA
0.74496557355548	PA
0.699179951285219	PA
0.91804274023614	PA
1.00455719861202	PA
1.05851256034027	PA
1.08998798611833	PA
1.11530202014837	PA
1.14994224128055	PA
1.20394052716696	PA
1.27321760012872	PA
1.28644541288529	PA
1.28644541288529	PA
1.28644541288529	PA
1.09521378787661	PA
1.08458643887554	PA
1.01951889676145	PA
0.922297769917188	PA
0.826755460395684	PA
0.762004816188063	PA
0.731353500247416	PA
0.715072609003013	PA
0.691282074469038	PA
0.645186575595289	PA
0.958476161077205	PA
1.00662014400328	PA
1.02334566867083	PA
1.02727833274338	PA
1.04398997152134	PA
1.09347008743013	PA
1.17393743862501	PA
1.26029661332981	PA
1.28644541288529	PA
1.28644541288529	PA
1.05943313882065	PA
1.0521778215984	PA
0.980395406109487	PA
0.870015046008241	PA
0.76243290741307	PA
0.69182560298165	PA
0.660733756598913	PA
0.6453732185512	PA
0.620446255784999	PA
0.919452128567112	PA
0.927886658304811	PA
0.915717527653194	PA
0.91831700740796	PA
0.967192844480612	PA
1.06531540406868	PA
1.18285635974866	PA
1.27485044736726	PA
1.28644541288529	PA
1.24397946010447	PA
0.940764274184282	PA
1.00864030809995	PA
1.00012730509043	PA
0.920007359479658	PA
0.798931693906585	PA
0.684522807109493	PA
0.612396570434794	PA
0.581688131335088	PA
0.565606691196768	PA
0.539174989124553	PA
0.813078720493165	PA
0.794687563213261	PA
0.792271696144922	PA
0.845902603776712	PA
0.962591585595833	PA
1.10834226584476	PA
1.2296171559797	PA
1.27998353267709	PA
1.23621433832579	PA
0.87504433332425	PA
0.939502480914557	PA
0.928026244416833	PA
0.843851311098681	PA
0.720932151710925	PA
0.609062295189748	PA
0.541132967036942	PA
0.511710902027294	PA
0.493480655465586	PA
0.691523489257735	PA
0.678492500845782	PA
0.68245463711727	PA
0.745185704668984	PA
0.874272375512455	PA
1.03357538990676	PA
1.16702793442851	PA
1.22828327264223	PA
1.19562500482942	PA
0.802934585941128	PA
0.860042510626631	PA
0.84684770418745	PA
0.766358716744515	PA
0.652250419866242	PA
0.551651546123645	PA
0.49225613967509	PA
0.464846419240348	PA
0.443687445713699	PA
0.569867292739865	PA
0.58823199557632	PA
0.661988453039279	PA
0.795166840228355	PA
0.951978818647977	PA
1.08092294289317	PA
1.14227654866667	PA
1.11850807950315	PA
0.63086678320251	PA
0.728244128869846	PA
0.777021448818656	PA
0.76482910421263	PA
0.69520817455163	PA
0.598002924300514	PA
0.514203478077737	PA
0.465824269650815	PA
0.441404756903648	PA
0.496272748113713	PA
0.579928772447683	PA
0.711479164367645	PA
0.857163688191213	PA
0.974200942393185	PA
1.03194497449117	PA
1.01662203695418	PA
0.927507986640558	PA
0.558807533443905	PA
0.64512570787467	PA
0.687271837321007	PA
0.679029002124702	PA
0.625014835301166	PA
0.549405221179283	PA
0.485384257631894	PA
0.449527973509006	PA
0.429328321450804	PA
0.487051227725008	PA
0.613345607588063	PA
0.746236135034511	PA
0.852274265931919	PA
0.908350963378325	PA
0.902139864116907	PA
0.82935291717909	PA
0.696726898080669	PA
0.464690738516704	PA
0.543228403343043	PA
0.582525456293176	PA
0.581833326301744	PA
0.546597353503522	PA
0.494773641368374	PA
0.451274707461319	PA
0.427787890875091	PA
0.507372385306129	PA
0.626715293216208	PA
0.722864359203312	PA
0.777993815671653	PA
0.779840541972468	PA
0.721727403827633	PA
0.607549684896569	PA
0.127063006819743	PA
0.244108938342995	PA
0.344542550634489	PA
0.416841371047647	PA
0.457770852435755	PA
0.469133939858552	PA
0.455578138772398	PA
0.428357292856607	PA
0.404105306354662	PA
0.390534085424661	PA
0.41512859042915	PA
0.517987878186654	PA
0.599936657199739	PA
0.648008838385188	PA
0.65144433439968	PA
0.603360321227875	PA
0.506318919142682	PA
0.375854023952141	PA
0.0338344649651036	PA
0.124120415840298	PA
0.205955700271039	PA
0.270678175900442	PA
0.315797416175095	PA
0.342755879258685	PA
0.353200643604052	PA
0.350991982379411	PA
0.344215031780509	PA
0.437088093248248	PA
0.497705348498291	PA
0.52779554996329	PA
0.521531340862728	PA
0.475122054567975	PA
0.391133380774409	PA
0.281750661082333	PA
-0.116106200042284	PA
-0.0549468675214383	PA
0.00775536695469377	PA
0.0675420751167823	PA
0.122068966728047	PA
0.170848488032667	PA
0.213549384438536	PA
0.247509261568646	PA
0.269085746246856	PA
0.277814720709284	PA
0.381378364985964	PA
0.41654414591483	PA
0.420577417730561	PA
0.395226389695502	PA
0.342973110412196	PA
0.267959958584591	PA
0.179224254646882	PA
-0.21067766248145	PA
-0.170054807711535	PA
-0.128032114903908	PA
-0.0878970934052227	PA
-0.0480928686156404	PA
-0.00405343495432235	PA
0.0464507634945524	PA
0.101190921393896	PA
0.153354160769514	PA
0.34117743624924	PA
0.319559929975205	PA
0.274205467300231	PA
0.214840490652973	PA
0.148004857838775	PA
0.0798179855783625	PA
0.0191201032863723	PA
-0.239767651958553	PA
-0.211039420139665	PA
-0.181013681915485	PA
-0.153662227797839	PA
-0.125491099827923	PA
-0.0882822150930426	PA
-0.0379922399488148	PA
0.0220875916601572	PA
0.258599952209948	PA
0.219467005781674	PA
0.161702863136048	PA
0.100135354801185	PA
0.0429882022578062	PA
-0.00604966672965223	PA
-0.042369995951756	PA
-0.0647780134265001	PA
-0.253811268642959	PA
-0.255431761502081	PA
-0.241335912974965	PA
-0.217448444765372	PA
-0.191400062489427	PA
-0.163648789554524	PA
-0.127760025966887	PA
-0.0796571866635026	PA
0.127010076477503	PA
0.0678258768955453	PA
0.0111667683002048	PA
-0.0353871798388556	PA
-0.0703666679354177	PA
-0.0912850884871053	PA
-0.0953661447656082	PA
-0.227508155536553	PA
-0.262738991151046	PA
-0.266525978818794	PA
-0.24441814809462	PA
-0.21079403881708	PA
-0.174678363604471	PA
-0.135685153607564	PA
-0.0456682796822861	PA
-0.0823629671720684	PA
-0.111269262187286	PA
-0.129451070229212	PA
-0.127842740173866	PA
-0.198970275588282	PA
-0.269058295792072	PA
-0.290947271745083	PA
-0.269264698817602	PA
-0.225403986271057	PA
-0.142235804825193	PA
-0.166059104573085	PA
-0.168332747631292	PA
-0.185258215220852	PA
-0.280884105363576	PA
-0.31896593209563	PA
-0.214198200100671	PA
-0.219281264979185	PA
-0.196995994748431	PA
-0.305070735749582	PA
-0.359798827892842	PA
-0.309044254535628	PA
-0.486881460575387	PA
-0.463656565008892	PA
-0.428711617253268	PA
-0.38383389409735	PA
-0.330850611358053	PA
-0.276783274238308	PA
-0.295511491438245	PA
-0.318625665569845	PA
-0.340871565212728	PA
-0.358336846996099	PA
-0.370808581346581	PA
-0.516033171220786	PA
-0.506729275989346	PA
-0.479323484266034	PA
-0.439638457954344	PA
-0.391360788202534	PA
-0.337334148779822	PA
-0.285448655020446	PA
-0.309091825933299	PA
-0.32863091209179	PA
-0.349650131727362	PA
-0.36751913416277	PA
-0.380967188138877	PA
-0.518502893557565	PA
-0.511938234149582	PA
-0.482205431054657	PA
-0.437980750301439	PA
-0.386192145502072	PA
-0.331659190487375	PA
-0.283167383612858	PA
-0.316648117941804	PA
-0.322851634924559	PA
-0.34077014570519	PA
-0.361386791887021	PA
-0.37838892431367	PA
-0.389381992792672	PA
-0.471742818658984	PA
-0.504576126749291	PA
-0.505246282399942	PA
-0.477966550127086	PA
-0.432851233951644	PA
-0.379476187082602	PA
-0.32479463467866	PA
-0.278590245244818	PA
-0.254942538754808	PA
-0.271654866837586	PA
-0.356483032453818	PA
-0.358009592118389	PA
-0.3406405119898	PA
-0.328571462507049	PA
-0.333703546116077	PA
-0.351761770111948	PA
-0.372114665933704	PA
-0.38631979794138	PA
-0.390997967881978	PA
-0.385528575378056	PA
-0.479126221949183	PA
-0.490650396455183	PA
-0.470648444566824	PA
-0.428983620856889	PA
-0.376807142380211	PA
-0.323018110657318	PA
-0.277694310028285	PA
-0.254404636337939	PA
-0.25925389042952	PA
-0.277434756570599	PA
-0.283317765264979	PA
-0.337778883814139	PA
-0.372033597311626	PA
-0.369725877935222	PA
-0.347453950759437	PA
-0.332230551197426	PA
-0.336540464601259	PA
-0.354762476996984	PA
-0.37408883302576	PA
-0.384062633453868	PA
-0.380571350720937	PA
-0.364338040853747	PA
-0.466354290221675	PA
-0.456140619506025	PA
-0.421106918031971	PA
-0.373509925920775	PA
-0.323488019122225	PA
-0.279601785398295	PA
-0.253351998122849	PA
-0.253553925565858	PA
-0.271594048115528	PA
-0.283848251159199	PA
-0.276494942393361	PA
-0.305827488517389	PA
-0.364546535697041	PA
-0.393111112393025	PA
-0.380076287383498	PA
-0.347376428994661	PA
-0.325643015065644	PA
-0.327373078980923	PA
-0.344447152700417	PA
-0.361714162131668	PA
-0.367401316386855	PA
-0.357005240220072	PA
-0.332234894356225	PA
-0.426991787990038	PA
-0.401184823420934	PA
-0.362533398869629	PA
-0.320776405025067	PA
-0.281284469736016	PA
-0.251877059082552	PA
-0.243154588311962	PA
-0.254527814230338	PA
-0.268685915974331	PA
-0.270356766345342	PA
-0.341641567318907	PA
-0.397185062172098	PA
-0.413633658206527	PA
-0.38440116966182	PA
-0.337712495878804	PA
-0.307651316034349	PA
-0.305738334851857	PA
-0.320752902171807	PA
-0.335829633453654	PA
-0.338923720285917	PA
-0.325252606106612	PA
-0.296560839417442	PA
-0.384825867168709	PA
-0.369988354880156	PA
-0.343210605883764	PA
-0.312826763466	PA
-0.280818860732769	PA
-0.250284125290637	PA
-0.231250131303548	PA
-0.230319200303509	PA
-0.239539077792627	PA
-0.247017237362969	PA
-0.251080567899367	PA
-0.370611945529931	PA
-0.415160722150985	PA
-0.416579428977436	PA
-0.373230868583131	PA
-0.316952149212981	PA
-0.281990525819775	PA
-0.277547985616709	PA
-0.290414575661675	PA
-0.303798084874708	PA
-0.306411661349961	PA
-0.293056323112816	PA
-0.340512155612103	PA
-0.334858784408102	PA
-0.318260369358985	PA
-0.298391556739807	PA
-0.274832698415654	PA
-0.245926141728544	PA
-0.218858629086107	PA
-0.204417068675523	PA
-0.203846167203867	PA
-0.211832464296216	PA
-0.226886600385317	PA
-0.376023906226167	PA
-0.403328231647093	PA
-0.392800983558441	PA
-0.345557682420541	PA
-0.290745057659741	PA
-0.257387186648945	PA
-0.251682162300373	PA
-0.261199993413821	PA
-0.271736807434354	PA
-0.273813238848622	PA
-0.298223099184947	PA
-0.286474489452343	PA
-0.273329758041008	PA
-0.257587650241072	PA
-0.234174958824102	PA
-0.205880336723446	PA
-0.18317462379087	PA
-0.172915672893739	PA
-0.176473827574713	PA
-0.195332793518901	PA
-0.34887912531461	PA
-0.308787042373377	PA
-0.26521264538945	PA
-0.237736089428007	PA
-0.229979943138056	PA
-0.232948861691047	PA
-0.236988335313638	PA
-0.235844812363697	PA
-0.256826902411154	PA
-0.244655802834152	PA
-0.234852808998807	PA
-0.226971258768915	PA
-0.214496584918945	PA
-0.194984556341337	PA
-0.173907510625819	PA
-0.158561720386044	PA
-0.296885292429943	PA
-0.268173424506353	PA
-0.238509789781852	PA
-0.21710611500635	PA
-0.205738318738683	PA
-0.199582569976984	PA
-0.194162201894344	PA
-0.207768313542733	PA
-0.193559723554063	PA
-0.187238056877524	PA
-0.18927867953187	PA
-0.192842302849102	PA
-0.190518902764759	PA
-0.180167003643389	PA
-0.165661809373543	PA
-0.248584578186274	PA
-0.227384362628476	PA
-0.206868975189961	PA
-0.18859052956363	PA
-0.173101872423043	PA
-0.158650275885723	PA
-0.138734794287787	PA
-0.138884779799264	PA
-0.153205298437064	PA
-0.174209553913938	PA
-0.190913471126825	PA
-0.19472211495805	PA
-0.185520369895837	PA
-0.295688342731794	PA
-0.29448219053706	PA
-0.215809963586637	PA
-0.19460522354477	PA
-0.173737887582845	PA
-0.152625166539413	PA
-0.132431405961041	PA
-0.0877447851700709	PA
-0.0958230178072376	PA
-0.122053219773807	PA
-0.157423673462795	PA
-0.188891622808296	PA
-0.204846332196353	PA
-0.222130405417152	PA
-0.286040082780851	PA
-0.269075885884619	PA
-0.206150524649355	PA
-0.178328919253545	PA
-0.14667344181281	PA
-0.114707284917434	PA
-0.0615547475176249	PA
-0.0963366638325776	PA
-0.141431999409623	PA
-0.182262776083209	PA
-0.206774239578388	PA
-0.212833771264801	PA
-0.214400111325408	PA
-0.23156691649476	PA
-0.253944263105384	PA
-0.259656089330949	PA
-0.22823640506637	PA
-0.080588060632969	PA
-0.132036698549443	PA
-0.17874040418408	PA
-0.208691261025766	PA
-0.22026221459835	PA
-0.221286154650928	PA
-0.221736007432143	PA
-0.225867328332323	PA
-0.227785282781244	PA
-0.21339703473366	PA
-0.171899727452546	PA
-0.231945019463698	PA
-0.231580562439437	PA
-0.223754604601547	PA
-0.211374914423666	PA
-0.192570656569054	PA
-0.161328622369587	PA
-0.244931587012899	PA
-0.228246075442682	PA
-0.201320880848087	PA
-0.166129417507262	PA
0.987491050357413	PA
0.966065835435358	PA
1.28644541288529	PA
1.28644541288529	PA
0.800782211750953	PA
0.863337485078308	PA
0.923925621052169	PA
0.992129993418025	PA
1.06134348716716	PA
1.10962053397153	PA
1.11440789375014	PA
1.06740742723535	PA
0.978933303428089	PA
0.872262988334599	PA
1.28644541288529	PA
1.28644541288529	PA
1.28644541288529	PA
1.28644541288529	PA
1.28644541288529	PA
1.28644541288529	PA
1.28644541288529	PA
1.20766654502432	PA
1.09752087029887	PA
0.970571535329024	PA
0.710521596380406	PA
0.776381058080329	PA
0.831904617668543	PA
0.897993937190363	PA
0.988236012397748	PA
1.09167536954111	PA
1.17651350551589	PA
1.21088234986075	PA
1.18076479237837	PA
1.09602301599354	PA
0.984722505116629	PA
0.877783765312052	PA
0.792419298927092	PA
1.21257077570384	PA
1.28444784710236	PA
1.28644541288529	PA
1.28644541288529	PA
1.28644541288529	PA
1.28644541288529	PA
1.28644541288529	PA
1.28644541288529	PA
1.28644541288529	PA
1.22479649511709	PA
1.12935381670702	PA
1.00794664282973	PA
0.852370219522466	PA
0.59138722188719	PA
0.674540023867868	PA
0.735490292308128	PA
0.786617786126832	PA
0.85484263169217	PA
0.957786503730393	PA
1.08459733245739	PA
1.1997089193513	PA
1.26643475974496	PA
1.26657206946984	PA
1.20586237688161	PA
1.10975393138619	PA
1.00947813346025	PA
0.924077239461864	PA
0.854048844667462	PA
0.791486257275877	PA
0.732495411497075	PA
1.19465374816209	PA
1.25836295754028	PA
1.28644541288529	PA
1.28644541288529	PA
1.28644541288529	PA
1.28644541288529	PA
1.28644541288529	PA
1.28644541288529	PA
1.28644541288529	PA
1.28644541288529	PA
1.2730742459276	PA
1.20027843761555	PA
1.11875078471688	PA
1.00549304852676	PA
0.851146454772809	PA
0.670766555562376	PA
0.6265830553887	PA
0.688347388384864	PA
0.738355036628329	PA
0.806294128448806	PA
0.913478061029066	PA
1.05284603693419	PA
1.19149929317904	PA
1.28644541288529	PA
1.28644541288529	PA
1.28644541288529	PA
1.24600214628606	PA
1.15971355483505	PA
1.07488833364849	PA
0.996718097266017	PA
0.923314632124513	PA
0.855860834817092	PA
0.797511002390335	PA
1.19403555484282	PA
1.27898066608856	PA
1.28644541288529	PA
1.28644541288529	PA
1.28644541288529	PA
1.28644541288529	PA
1.28644541288529	PA
1.28644541288529	PA
1.28644541288529	PA
1.28644541288529	PA
1.28644541288529	PA
1.21391703241194	PA
1.14606552027528	PA
1.07201848924289	PA
0.968393837846816	PA
0.824462914982966	PA
0.570429282568188	PA
0.634950134965281	PA
0.68408801495615	PA
0.749171113450494	PA
0.854910188534349	PA
0.999496453662868	PA
1.15618139052983	PA
1.28644541288529	PA
1.28644541288529	PA
1.28644541288529	PA
1.28644541288529	PA
1.28644541288529	PA
1.20483956195207	PA
1.11495294410011	PA
1.0282689271844	PA
0.951914969831705	PA
0.891597426941411	PA
0.842039411701262	PA
1.12590797802226	PA
1.23246092209592	PA
1.28644541288529	PA
1.28644541288529	PA
1.28644541288529	PA
1.28644541288529	PA
1.28644541288529	PA
1.28644541288529	PA
1.28644541288529	PA
1.28644541288529	PA
1.28644541288529	PA
1.24918953793951	PA
1.14856769019583	PA
1.06810015063578	PA
0.990875679249358	PA
1.25855160731201	PA
1.28644541288529	PA
1.28644541288529	PA
1.28644541288529	PA
1.28644541288529	PA
1.28343627324017	PA
1.18032563623144	PA
1.0799929265114	PA
0.996300895615584	PA
0.938295533461496	PA
0.89961059131763	PA
1.15145422126063	PA
1.25176804839353	PA
1.28644541288529	PA
1.28644541288529	PA
1.28644541288529	PA
1.28644541288529	PA
1.28644541288529	PA
1.28644541288529	PA
1.28644541288529	PA
1.28644541288529	PA
1.28644541288529	PA
1.20408696162566	PA
1.07064081935419	PA
0.964637197178995	PA
1.28644541288529	PA
1.28644541288529	PA
1.28644541288529	PA
1.28644541288529	PA
1.28644541288529	PA
1.20121763241995	PA
1.08761046566069	PA
0.997542641922417	PA
0.943988005361623	PA
0.919370574400657	PA
0.896342923285232	PA
1.09049863114487	PA
1.18891833946626	PA
1.28131534477903	PA
1.28644541288529	PA
1.28644541288529	PA
1.28644541288529	PA
1.28644541288529	PA
1.28644541288529	PA
1.28644541288529	PA
1.28644541288529	PA
1.28644541288529	PA
1.28644541288529	PA
1.12922461473693	PA
1.28644541288529	PA
1.28644541288529	PA
1.28644541288529	PA
1.28644541288529	PA
1.20752677112145	PA
1.08250748657156	PA
0.986445579636428	PA
0.935470696596571	PA
0.922383429029853	PA
0.918984208995891	PA
1.04949383481807	PA
1.15703523476712	PA
1.24691939763207	PA
1.28644541288529	PA
1.28644541288529	PA
1.28644541288529	PA
1.28644541288529	PA
1.28644541288529	PA
1.28644541288529	PA
1.28644541288529	PA
1.28644541288529	PA
1.28644541288529	PA
1.28644541288529	PA
1.28644541288529	PA
1.28644541288529	PA
1.28644541288529	PA
1.21429788788988	PA
1.08181386823352	PA
0.981044007216891	PA
0.929908504080959	PA
0.92332441724009	PA
0.934789055126668	PA
0.928158913291473	PA
1.11704086685139	PA
1.21973816214854	PA
1.28644541288529	PA
1.28644541288529	PA
1.28644541288529	PA
1.28644541288529	PA
1.28644541288529	PA
1.28644541288529	PA
1.28644541288529	PA
1.28644541288529	PA
1.28644541288529	PA
1.28644541288529	PA
1.28644541288529	PA
1.28644541288529	PA
1.28644541288529	PA
1.28644541288529	PA
1.21175598359356	PA
1.07749933205131	PA
0.974991518693665	PA
0.922746440918288	PA
0.918064920097175	PA
0.937286856937377	PA
0.945068381726742	PA
0.910030265152454	PA
1.04478830131411	PA
1.15592414681386	PA
1.24841503763778	PA
1.28644541288529	PA
1.28644541288529	PA
1.28644541288529	PA
1.28644541288529	PA
1.28644541288529	PA
1.28644541288529	PA
1.28644541288529	PA
1.28644541288529	PA
1.28644541288529	PA
1.18551711974562	PA
1.02278077753726	PA
1.23792260774256	PA
1.28644541288529	PA
1.28644541288529	PA
1.28644541288529	PA
1.18726128706088	PA
1.05787780602825	PA
0.957227904692344	PA
0.903635323931101	PA
0.896586068056058	PA
0.915797065902087	PA
0.928950532629258	PA
0.906677062535244	PA
0.962674615873645	PA
1.06739581889576	PA
1.15816035901145	PA
1.23157076498287	PA
1.28644541288529	PA
1.28644541288529	PA
1.28644541288529	PA
1.28644541288529	PA
1.28644541288529	PA
1.28644541288529	PA
1.28644541288529	PA
1.28644541288529	PA
1.28644541288529	PA
1.04786765699068	PA
0.883102668884223	PA
1.12105492834105	PA
1.27088310934293	PA
1.28644541288529	PA
1.25297538680801	PA
1.143812668546	PA
1.02512981648453	PA
0.928483186724286	PA
0.87237572984563	PA
0.8592448591384	PA
0.872545951377186	PA
0.883936839980177	PA
0.868436371399245	PA
0.986214909976762	PA
1.06932505165298	PA
1.13463942249719	PA
1.183916534649	PA
1.22157144744674	PA
1.26090268320291	PA
1.28644541288529	PA
1.28644541288529	PA
1.28644541288529	PA
1.28644541288529	PA
1.28644541288529	PA
1.28644541288529	PA
1.20448768155442	PA
0.939534340090015	PA
0.738669274793291	PA
0.99530990062178	PA
1.16614049833992	PA
1.22334941269623	PA
1.18607366993609	PA
1.09596748699745	PA
0.990356245492067	PA
0.897042828549941	PA
0.836402037818011	PA
0.815317125680546	PA
0.820716782064281	PA
0.827146904936267	PA
0.81351191022097	PA
0.768344113058993	PA
0.903500199592155	PA
0.993997990557303	PA
1.05769905681825	PA
1.09916658437707	PA
1.12474073609855	PA
1.1449405032016	PA
1.17626432056487	PA
1.2321832920942	PA
1.28644541288529	PA
1.28644541288529	PA
1.28644541288529	PA
1.28644541288529	PA
1.28644541288529	PA
1.12521879406025	PA
0.863419489541815	PA
0.886343886720068	PA
1.07265764804971	PA
1.14651791919023	PA
1.12817021250828	PA
1.05580603782501	PA
0.960002975054643	PA
0.866154665316248	PA
0.798572375330453	PA
0.769527141993038	PA
0.768260457697842	PA
0.769613473315257	PA
0.753563544982009	PA
0.71000914003493	PA
0.794191977019525	PA
0.900322746198314	PA
0.980728885255263	PA
1.03115570467069	PA
1.05395406187098	PA
1.05824956302014	PA
1.06091056690914	PA
1.08384062293917	PA
1.14082306453234	PA
1.22539724327313	PA
1.28644541288529	PA
1.28644541288529	PA
1.28644541288529	PA
[truncated: 998,000+ more rows]
