# Supplementary material for: Neuroimaging evidence for a network sampling theory of individual differences in human intelligence test performance
Source: Nat Commun. 2021 Apr 6;12:2072. doi: 10.1038/s41467-021-22199-9 (PMC8024400; doi:10.1038/s41467-021-22199-9)
Supplement: Supplementary file 17 — Source Data [file 41467_2021_22199_MOESM17_ESM.zip › fig2e_INTR_violin.csv]

X	gp
0.592855281959702	PA
0.58829222392459	PA
0.543789666319693	PA
0.577629951835196	PA
0.519711406852326	PA
0.443133953037775	PA
0.564230916742235	PA
0.496927897704558	PA
0.414008876147434	PA
0.335227433215995	PA
0.483523451874498	PA
0.393207625072035	PA
0.306141433649302	PA
0.230081150605757	PA
0.282778172862729	PA
0.304870099082796	PA
0.316228555684858	PA
0.264017199660561	PA
0.267440339868578	PA
0.283974845316778	PA
0.293006884948247	PA
0.759552446623436	PA
0.683790507167578	PA
0.574208178558749	PA
0.750670769789981	PA
0.727654071312605	PA
0.661169536634245	PA
0.557635747887091	PA
0.439685352048319	PA
0.727863132174308	PA
0.711108866936734	PA
0.648875747735373	PA
0.549396581066928	PA
0.435848864209968	PA
0.720473332514262	PA
0.703145871138097	PA
0.640056999435183	PA
0.542714334980378	PA
0.433763617362517	PA
0.336738443136629	PA
0.718510756614462	PA
0.694486963360881	PA
0.626124756074407	PA
0.529259183226774	PA
0.425583903708159	PA
0.333257594563636	PA
0.259417178982403	PA
0.714453751853822	PA
0.679737166812023	PA
0.603916386075758	PA
0.507052365091578	PA
0.409188254102547	PA
0.322235603832329	PA
0.248169626300741	PA
0.703335015421423	PA
0.657877770723361	PA
0.575410867234071	PA
0.478874256832447	PA
0.38575713650013	PA
0.302665372203208	PA
0.632689657300297	PA
0.545048626812382	PA
0.447297643132818	PA
0.354804555155958	PA
0.271413478925307	PA
0.519502711011511	PA
0.415810083930329	PA
0.317064796763265	PA
0.227801019268938	PA
0.343371770198509	PA
0.355449401309145	PA
0.340333419075857	PA
0.322191217179514	PA
0.32157069910059	PA
0.342265442707058	PA
0.377865630204663	PA
0.381298837065626	PA
0.333958636679583	PA
0.282090291952611	PA
0.273003511295085	PA
0.314020431453052	PA
0.34763470288987	PA
0.349828652906904	PA
0.322114963507435	PA
0.286132390157177	PA
0.264412941424073	PA
0.267571431041061	PA
0.297031189095125	PA
0.351846415535288	PA
0.42733237589192	PA
0.511842118019275	PA
0.375310604789087	PA
0.379572504174818	PA
0.361142299235346	PA
0.321258373104502	PA
0.277197956224619	PA
0.253165604140344	PA
0.261430563385107	PA
0.291637873799644	PA
0.317508263787668	PA
0.316144667886611	PA
0.284830217672829	PA
0.240361149707395	PA
0.205140911412632	PA
0.285170725645084	PA
0.375218182787972	PA
0.476097178645432	PA
0.565480645960714	PA
0.623836311734178	PA
0.3118174297554	PA
0.327375608912876	PA
0.331490957806818	PA
0.316891617294944	PA
0.284343603082622	PA
0.246144056728938	PA
0.220356837582464	PA
0.218525308515463	PA
0.236306105265006	PA
0.254785520049174	PA
0.253659077852757	PA
0.226592964134114	PA
0.447254050269516	PA
0.384436248634787	PA
0.286987892928947	PA
0.222703966314051	PA
0.229950383141275	PA
0.246099715257555	PA
0.261654609974681	PA
0.268606800451461	PA
0.260662214701167	PA
0.236986426622348	PA
0.204389814895371	PA
0.500969494188515	PA
0.352199322500059	PA
0.244670669788805	PA
0.179615244379319	PA
0.196824134722313	PA
0.208767231022486	PA
0.209813119427741	PA
1.01142764325357	PA
0.923146980830158	PA
0.796208881282979	PA
0.641473300325581	PA
0.476744304050226	PA
0.326723905000836	PA
0.21342372572803	PA
1.06346429164728	PA
1.00577860850479	PA
0.904392653191462	PA
0.770254788944536	PA
0.615714643270864	PA
0.455455763759609	PA
0.309527916719122	PA
1.05186725287802	PA
0.989095201415734	PA
0.88182778734675	PA
0.743373047901938	PA
0.589294003527417	PA
0.435295563240329	PA
0.298564503766182	PA
1.01281929652646	PA
0.955512279737741	PA
0.852233955286081	PA
0.715372809348628	PA
0.563880391751364	PA
0.417625889973715	PA
0.293079125671648	PA
0.730282352132619	PA
0.95799091815845	PA
0.915518963328537	PA
0.824193871701654	PA
0.693517833297827	PA
0.545916323757006	PA
0.406938871022107	PA
0.294008163268316	PA
0.708034573247035	PA
0.909154914159121	PA
0.885349811427295	PA
0.807732836984926	PA
0.684327696786689	PA
0.540570468727189	PA
0.406709892121661	PA
0.301662332472754	PA
0.712657951711056	PA
0.878146973593781	PA
0.869249375092072	PA
0.801967097187621	PA
0.684995627978222	PA
0.545174254326977	PA
0.414519782700679	PA
0.312841302924789	PA
0.605791612869749	PA
0.668378717767902	PA
0.679336793971015	PA
0.862013387866318	PA
0.860140778145029	PA
0.797445938717445	PA
0.685111966348874	PA
0.550058653480503	PA
0.422495002875156	PA
0.321194569280164	PA
0.24839252462326	PA
0.559767155763176	PA
0.629345628991723	PA
0.852125200981067	PA
0.849172815483891	PA
0.785076210572151	PA
0.675178259827872	PA
0.545888967046307	PA
0.422711962771912	PA
0.320856006133059	PA
0.839081125107542	PA
0.829880654910165	PA
0.761219442437868	PA
0.652742892928008	PA
0.529627206124698	PA
0.411729836210401	PA
0.309632235917444	PA
0.814731518789712	PA
0.798568824145736	PA
0.726192570780404	PA
0.619757676476406	PA
0.502210639934573	PA
0.388882005307823	PA
0.286989946777208	PA
0.756987595664234	PA
0.682793833439549	PA
0.578454009787917	PA
0.464314639654994	PA
0.353125665417045	PA
0.251090648373388	PA
0.638534222949399	PA
0.533514775644936	PA
0.418676421162672	PA
0.306056291760049	PA
0.785011011006363	PA
0.376232852722104	PA
0.430266416140916	PA
0.461058691773602	PA
0.494920913148154	PA
0.551679754442335	PA
0.629486316846063	PA
0.712978386164953	PA
0.79111665139337	PA
0.615454733904658	PA
0.553158426879801	PA
0.520181477012294	PA
0.50902243393939	PA
0.5065731526844	PA
0.499353757014291	PA
0.473246866674162	PA
0.414309957525822	PA
0.319857843830768	PA
0.389325630365703	PA
0.426072026743269	PA
0.43458308540802	PA
0.442459698735426	PA
0.473835953676866	PA
0.53339510066176	PA
0.61224832527029	PA
0.702147102205911	PA
0.796494367372037	PA
0.88287769792498	PA
0.942247425599231	PA
0.702217430336815	PA
0.596071182204307	PA
0.528651810675446	PA
0.496164597188019	PA
0.487768240045342	PA
0.488914940076777	PA
0.486014116718434	PA
0.466312997902019	PA
0.418407548839847	PA
0.344973577403774	PA
0.324243595029434	PA
0.379247768662471	PA
0.401345065417182	PA
0.392405495539101	PA
0.37817687722628	PA
0.385505649721664	PA
0.426581482906315	PA
0.500495829874934	PA
0.600833679416165	PA
0.716165834458338	PA
0.828022090759542	PA
0.913047547553045	PA
0.952883737871151	PA
1.15260010368398	PA
1.0124506531086	PA
0.846170665665219	PA
0.690385645468874	PA
0.571075856204455	PA
0.495982691723232	PA
0.458617305327466	PA
0.446431561673267	PA
0.445404889529649	PA
0.443184015708458	PA
0.428129690387545	PA
0.390302123256131	PA
0.33123283253517	PA
0.271679901586564	PA
0.241052949231946	PA
0.25412736988704	PA
0.297534315877904	PA
0.338797369865804	PA
0.350956292310083	PA
0.332215653698788	PA
0.303989005154472	PA
0.293846411682575	PA
0.321018508142636	PA
0.392287678241781	PA
0.50237519380947	PA
0.635188249118316	PA
0.766682048286829	PA
0.870842297685643	PA
0.928778105148942	PA
0.936855717479355	PA
1.27353511322807	PA
1.25547714817027	PA
1.16204718408278	PA
1.00699088306477	PA
0.82376066167425	PA
0.651643010462997	PA
0.519364496504163	PA
0.435044764849267	PA
0.391211218668872	PA
0.375089216726257	PA
0.373475867639192	PA
0.374617973266949	PA
0.366915011077395	PA
0.340457331177054	PA
0.29511917519202	PA
0.24559632921074	PA
0.214342329097498	PA
0.215125916726215	PA
0.24123559107797	PA
0.268895238213655	PA
0.274884730313311	PA
0.254320333867023	PA
0.223019999169305	PA
0.206401718120388	PA
0.227261808126544	PA
0.298037926006752	PA
0.416016185017199	PA
0.562704890429611	PA
0.709289945693066	PA
0.82705784666145	PA
0.897552090614206	PA
0.91944980158781	PA
1.19575454369187	PA
1.25806547382898	PA
1.27889517299158	PA
1.24028131526171	PA
1.13319946420896	PA
0.967277436292109	PA
0.772494263064517	PA
0.587886939764333	PA
0.443736507634741	PA
0.349893337699016	PA
0.300378805624011	PA
0.283326259822611	PA
0.285393282489127	PA
0.293781762828843	PA
0.296242081767155	PA
0.282780711078602	PA
0.251066009419608	PA
0.209737924426897	PA
0.342480759705197	PA
0.497215190955386	PA
0.654839533748519	PA
0.783483589476802	PA
0.864007115889237	PA
0.897535423142836	PA
0.900747710474146	PA
1.1603755132929	PA
1.23060934502994	PA
1.26735935505066	PA
1.25981303572448	PA
1.19818965668415	PA
1.07821417401234	PA
0.906892090166608	PA
0.708082072016421	PA
0.517139169159863	PA
0.364620201416417	PA
0.263269770279941	PA
0.20197656015969	PA
0.218641025913207	PA
0.231961517038548	PA
0.2320547352338	PA
0.213719915440823	PA
0.431690446881112	PA
0.596909724636417	PA
0.737039612687901	PA
0.830199559199132	PA
0.876853053499427	PA
0.892927930700696	PA
1.19161520700954	PA
1.2481430171368	PA
1.26371642424104	PA
1.23136828333243	PA
1.14805949290231	PA
1.0159182860723	PA
0.842419143207371	PA
0.645787869035525	PA
0.455776343693853	PA
0.301430705693201	PA
0.363464424658256	PA
0.534308963288398	PA
0.687782627667507	PA
0.798146172623253	PA
0.861298934984693	PA
0.888167022448033	PA
1.25138616423226	PA
1.25281616074757	PA
1.20288282664325	PA
1.10218042010027	PA
0.958849269630284	PA
0.78367533127926	PA
0.592612446298719	PA
0.410150969887359	PA
0.261712212371802	PA
0.299904618346287	PA
0.475857510611079	PA
0.642677410469494	PA
0.771544464134301	PA
0.85241034810897	PA
0.889277421512331	PA
1.23278866067218	PA
1.2286206524457	PA
1.17118141876741	PA
1.06141126507589	PA
0.911239126084062	PA
0.735788903936433	PA
0.55214819337707	PA
0.381417617227675	PA
0.244119997232014	PA
0.252632734277803	PA
0.432948738931575	PA
0.609859625532085	PA
0.753573359060748	PA
0.849195455604543	PA
0.894274796586898	PA
0.89384226852821	PA
1.18407562801407	PA
1.13266014321255	PA
1.02655279155976	PA
0.877470626609607	PA
0.704259128349238	PA
0.528029677090753	PA
0.369392970569283	PA
0.244299594597477	PA
0.406870127250052	PA
0.587932829348332	PA
0.740275312235786	PA
0.84564496723728	PA
0.89550533051596	PA
0.891242620969812	PA
0.845711395077201	PA
1.1262065736163	PA
1.09497521598306	PA
1.00461735846475	PA
0.863291931020406	PA
0.693270379651545	PA
0.522003311134823	PA
0.37246027520806	PA
0.257406960329455	PA
0.386039659272259	PA
0.564293639921945	PA
0.719389086408127	PA
0.830364485974941	PA
0.882401549174554	PA
0.873027496927211	PA
0.81597678729223	PA
1.07084714751691	PA
1.06753811775189	PA
0.997960054646117	PA
0.866898513268421	PA
0.699886504953934	PA
0.530801837231653	PA
0.386195949651301	PA
0.277416683195366	PA
0.528315263585601	PA
0.682201930070814	PA
0.796474425515367	PA
0.850144070399822	PA
0.837342237950199	PA
1.02712546113051	PA
1.04836313524801	PA
0.996576760874854	PA
0.875468125090831	PA
0.712500924586008	PA
0.545140265677279	PA
0.40256808262396	PA
0.296353345969692	PA
0.482020568588955	PA
0.632674859532724	PA
0.749074616371136	PA
0.805245665256451	PA
0.993066258821636	PA
1.02781011742126	PA
0.986227518479185	PA
0.873426764536028	PA
0.717046954172353	PA
0.553624018234485	PA
0.412169353343132	PA
0.305537010827619	PA
0.580958492890285	PA
0.961812841292057	PA
0.998596248872733	PA
0.959412697454293	PA
0.8528208488841	PA
0.705271047071761	PA
0.548503484654551	PA
0.408361849424222	PA
0.299156880585684	PA
0.95660643314477	PA
0.916133999283677	PA
0.814877590041659	PA
0.676998505317089	PA
0.52824257376552	PA
0.390181726635071	PA
0.277924210367362	PA
0.898201919572117	PA
0.857658369094133	PA
0.762897828333856	PA
0.634845946323023	PA
0.494431497288234	PA
0.359907132125873	PA
0.246217866587297	PA
0.786301901185652	PA
0.698984490906716	PA
0.580355309508741	PA
0.448042126367283	PA
0.318442979920656	PA
0.516683792007259	PA
1.09461367668248	PA
0.468207355027294	PA
0.560281612831427	PA
0.638689751107126	PA
0.724787332200342	PA
0.832263087891301	PA
0.953075350020339	PA
1.06367606042024	PA
1.14089586357069	PA
1.17084329140166	PA
1.1083558382945	PA
1.03503745806714	PA
0.951375093828473	PA
0.86656795548689	PA
0.786539747659117	PA
0.707462034684916	PA
0.620135498274532	PA
0.45829821101675	PA
0.543959669571874	PA
0.612427657585229	PA
0.688903465085766	PA
0.791310445468924	PA
0.91361130369866	PA
1.03300226695072	PA
1.12848155178751	PA
1.18796308839487	PA
1.2052100326659	PA
1.29268215569771	PA
1.23934614047628	PA
1.15852195635929	PA
1.06414944363965	PA
0.968599110614095	PA
0.881919528462459	PA
0.811769717073508	PA
0.75734023425935	PA
0.70687322394612	PA
0.645399351925072	PA
0.560037729190663	PA
0.45023554423824	PA
0.52343252502841	PA
0.574134656299672	PA
0.631191877609429	PA
0.717501579168149	PA
0.831677616030599	PA
0.954818989491711	PA
1.06877002297487	PA
1.16121039155664	PA
1.22029269609678	PA
1.23538694052453	PA
1.40232326229646	PA
1.37314808927218	PA
1.28985401529612	PA
1.17137756847983	PA
1.04155569917833	PA
0.921664257643796	PA
0.825474897847097	PA
0.758409052229642	PA
0.715253501077597	PA
0.680653725071655	PA
0.637396737565804	PA
0.571002500137224	PA
0.472160047200224	PA
0.348359325931718	PA
0.437210121087264	PA
0.493327077736871	PA
0.522445824239144	PA
0.555623373045273	PA
0.620194191600765	PA
0.721101259302587	PA
0.845656543337343	PA
0.977621032992223	PA
1.10079791479641	PA
1.19629676341493	PA
1.24565400804083	PA
1.24156792814222	PA
1.35973158198305	PA
1.4532713899777	PA
1.48791657108814	PA
1.44883446119881	PA
1.3430036257642	PA
1.1944502538277	PA
1.0344674661762	PA
0.89134009978734	PA
0.780988206916178	PA
0.706430787264576	PA
0.660520210706939	PA
0.628400737053178	PA
0.593907059131501	PA
0.542635312481111	PA
0.463834673487064	PA
0.36286905813613	PA
0.3347882949178	PA
0.406534671630814	PA
0.445063334059281	PA
0.454262994703216	PA
0.464733665172631	PA
0.507174537455042	PA
0.593894004738993	PA
0.71923814739825	PA
0.867706410767278	PA
1.01740133913829	PA
1.1423501464202	PA
1.21961121415564	PA
1.23841418956613	PA
1.20325051373802	PA
1.30250363390272	PA
1.42378193017664	PA
1.51532406530104	PA
1.54562160073159	PA
1.49527714631533	PA
1.37000150684552	PA
1.196338771369	PA
1.01088395492795	PA
0.846691393308962	PA
0.720797019891647	PA
0.634705710897429	PA
0.581062990447713	PA
0.547210164549243	PA
0.519007628131658	PA
0.481983974785382	PA
0.423647017554483	PA
0.34473532036516	PA
0.26879983612776	PA
0.245692503557075	PA
0.298966017967905	PA
0.351883122013209	PA
0.374924630868999	PA
0.369322733178463	PA
0.362653892442015	PA
0.387237423275494	PA
0.462240555012573	PA
0.588697936732206	PA
0.751828975044191	PA
0.92466130470857	PA
1.07488166729195	PA
1.17611865592707	PA
1.21566077975763	PA
1.19600301874388	PA
1.25482599338801	PA
1.36650704858152	PA
1.46948354763703	PA
1.54467502813269	PA
1.56012080965512	PA
1.49405226836809	PA
1.3496664203587	PA
1.15399952064682	PA
0.946876973396219	PA
0.764381316991057	PA
0.624821942301545	PA
0.529920595268615	PA
0.472934219918938	PA
0.442433488495751	PA
0.424749849043372	PA
0.404327613751714	PA
0.366647798499778	PA
0.308756539689946	PA
0.247061521236578	PA
0.208620730998357	PA
0.209665082699697	PA
0.241083983554401	PA
0.27444713955467	PA
0.284880243052936	PA
0.271369357127696	PA
0.256788416781799	PA
0.272024272625357	PA
0.339830949754428	PA
0.466688469668022	PA
0.640603343389941	PA
0.832354263159343	PA
1.00453560816952	PA
1.12665189057589	PA
1.18377414548563	PA
1.17834349132867	PA
1.12838508381715	PA
1.3183515897357	PA
1.40886741419219	PA
1.48713327083323	PA
1.53578651777158	PA
1.52785490805594	PA
1.44304522767003	PA
1.28192610690991	PA
1.06956576887104	PA
0.846280644570167	PA
0.649885768667122	PA
0.500865335625389	PA
0.40286906476443	PA
0.349929620883065	PA
0.33001221296274	PA
0.327736945730996	PA
0.325850177011065	PA
0.308453537820605	PA
0.269453449636704	PA
0.218831632172482	PA
0.536499305638588	PA
0.739577274345275	PA
0.92920548895167	PA
1.0696937193318	PA
1.14238382828836	PA
1.15031239272923	PA
1.11488722729393	PA
1.34861664500915	PA
1.42232657411239	PA
1.4765597326888	PA
1.49632006369842	PA
1.46189856376085	PA
1.35867325791882	PA
1.18635450954446	PA
0.965741630832458	PA
0.734436141249413	PA
0.530673218233278	PA
0.377707638265565	PA
0.281685985355742	PA
0.236922534008045	PA
0.229871467966586	PA
0.243185971718695	PA
0.258653299794726	PA
0.259839409266392	PA
0.23751033665871	PA
0.640126653915892	PA
0.842351730602483	PA
1.00048080767608	PA
1.09027341687017	PA
1.11356445916204	PA
1.09255929705946	PA
1.34899800751462	PA
1.41178887560964	PA
1.44777933255666	PA
1.44325470507869	PA
1.38482825577181	PA
1.26546796569859	PA
1.0871234631735	PA
0.866469467612397	PA
0.636178552074772	PA
0.433114665687188	PA
0.282393244078746	PA
0.209412633328207	PA
0.225605772239053	PA
0.216850423725231	PA
0.534682642766792	PA
0.74607865377976	PA
0.922074551162465	PA
1.03233749453599	PA
1.07488582360869	PA
1.06857525751823	PA
1.33018126726771	PA
1.3869560372757	PA
1.41208718972177	PA
1.39085749130247	PA
1.31395875930579	PA
1.18165521667753	PA
1.00040427032574	PA
0.785020296324769	PA
0.563084811409418	PA
0.368225688536121	PA
0.436485759784571	PA
0.655005028145388	PA
0.84722854731501	PA
0.978476819158014	PA
1.0420525030233	PA
1.05064978470974	PA
1.34728571484124	PA
1.36952810331713	PA
1.34156279571147	PA
1.25554708704715	PA
1.11655403577671	PA
0.935527873491325	PA
0.727825394521157	PA
0.517702001384977	PA
0.334861536494767	PA
0.36227425920984	PA
0.5855645161536	PA
0.789118887423279	PA
0.937173421411879	PA
1.01893668298144	PA
1.04001937620859	PA
1.28369125189622	PA
1.31418259217818	PA
1.29432436857124	PA
1.21373675808233	PA
1.07751805649863	PA
0.899604844094978	PA
0.698644752272716	PA
0.49908013318329	PA
0.327617578402472	PA
0.541299326319455	PA
0.748819315411512	PA
0.906956965574581	PA
1.00142008527699	PA
1.02990481511483	PA
0.998277373397852	PA
1.2486646610933	PA
1.25382813604598	PA
1.19339629342624	PA
1.06795061615347	PA
0.893750606380248	PA
0.695902763286399	PA
0.5028276674139	PA
0.339826219891094	PA
0.510196683390273	PA
0.71355008573737	PA
0.875113909752367	PA
0.977066192020559	PA
1.00829257766406	PA
0.969840146650354	PA
1.18254595397351	PA
1.22248729817802	PA
1.18908266440655	PA
1.077607851537	PA
0.906896376123445	PA
0.709570236141897	PA
0.519585905907055	PA
0.362112268976246	PA
0.246999996191719	PA
0.670618904537211	PA
0.829995866306126	PA
0.935138473711494	PA
0.966450491485496	PA
1.12153949176168	PA
1.19193833171286	PA
1.181818721565	PA
1.0837905248239	PA
0.918571154080241	PA
0.723452322182453	PA
0.536098291683528	PA
0.382255856190912	PA
0.270272347113738	PA
0.619702583439519	PA
0.772543271517174	PA
0.877047914639116	PA
1.06367093798084	PA
1.149651716039	PA
1.15265098782256	PA
1.06605826334303	PA
0.910613507487708	PA
0.722773776437518	PA
0.539839222200034	PA
0.388442509869734	PA
0.278346632151968	PA
1.08974552644261	PA
1.09617451426521	PA
1.01905091095509	PA
0.87701758339018	PA
0.700914792965503	PA
0.524156793272899	PA
0.37424098276133	PA
0.264540178724888	PA
1.01222353145584	PA
1.01813738390596	PA
0.949945090297196	PA
0.822633433321284	PA
0.660004584491253	PA
0.490653471687498	PA
0.342357619860882	PA
0.92428210115888	PA
0.86626973223562	PA
0.753933383695161	PA
0.60546751635977	PA
0.445522047873561	PA
0.300912116343776	PA
0.771179457034709	PA
0.673609486971852	PA
0.540117382932577	PA
0.392260459220658	PA
1.08775451433159	PA
0.701690049314251	PA
0.779244306891794	PA
0.861167460391557	PA
0.96116685001697	PA
1.0720552072296	PA
1.16836259941338	PA
1.22236920939241	PA
1.21705466568884	PA
1.38789784349501	PA
1.40762970161935	PA
1.39576374563751	PA
1.34419498246991	PA
1.25532236110238	PA
1.14609728024548	PA
1.03421214814492	PA
0.920812946433822	PA
0.794538226136421	PA
0.589772170087478	PA
0.678460654380292	PA
0.752546172909852	PA
0.836207034869908	PA
0.946723038990361	PA
1.07646548976255	PA
1.19659065222368	PA
1.27658362527274	PA
1.29809568251173	PA
1.25939306752472	PA
1.38222941955965	PA
1.41491250108876	PA
1.4273447187695	PA
1.41333307583247	PA
1.36973654125921	PA
1.29856701678234	PA
1.20922080581594	PA
1.11702406095832	PA
1.02994523278095	PA
0.93894511651791	PA
0.827269350944294	PA
0.68568569691205	PA
0.556747427831093	PA
0.641986974070056	PA
0.710667710262351	PA
0.790413599119832	PA
0.902001908359428	PA
1.03997938932023	PA
1.17707630856377	PA
1.28397551671498	PA
1.34162088823763	PA
1.3430647113257	PA
1.29561820712119	PA
1.43571380657894	PA
1.48255255930126	PA
1.49964470275574	PA
1.48084350013071	PA
1.42557076133477	PA
1.34163140590923	PA
1.24262974029407	PA
1.14416870626414	PA
1.05944866892791	PA
0.989116414869205	PA
0.917594419393895	PA
0.82496697028271	PA
0.699266064104935	PA
0.542646963506316	PA
0.413472601667874	PA
0.52072092365577	PA
0.599016408754202	PA
0.65703247962083	PA
0.725550912817319	PA
0.829400241323229	PA
0.967263551434088	PA
1.11620998417849	PA
1.24958739106595	PA
1.34647368503114	PA
1.3923674920936	PA
1.38285888524519	PA
1.32932310259332	PA
1.4406324196193	PA
1.53271147433811	PA
1.5930664964874	PA
1.60428885993444	PA
1.55901278444718	PA
1.46408365853778	PA
1.33853507971184	PA
1.20644799356168	PA
1.08815321010641	PA
0.995186005713832	PA
0.92515741272865	PA
0.861601567780599	PA
0.784591020980022	PA
0.679796315939166	PA
0.543046843921507	PA
0.392211293478289	PA
0.38063045916044	PA
0.478744877208697	PA
0.545320277154032	PA
0.588190189797832	PA
0.640538066770467	PA
0.731196461773167	PA
0.864466190444202	PA
1.02301840678815	PA
1.18171461233869	PA
1.31493163401675	PA
1.399568022741	PA
1.42228415692743	PA
1.3879616636162	PA
1.31434184074816	PA
1.37528148523221	PA
1.50137927606702	PA
1.61633890349832	PA
1.69289329143552	PA
1.7029507681417	PA
1.63747424591436	PA
1.50912279204672	PA
1.34597724886197	PA
1.18027476085764	PA
1.03544955279989	PA
0.922101906785328	PA
0.838522142083902	PA
0.772028401535418	PA
0.705410432564612	PA
0.622492973766445	PA
0.512859988010799	PA
0.38470985601695	PA
0.341153928955707	PA
0.423602337123399	PA
0.47455082312485	PA
0.500393198399494	PA
0.534940584650677	PA
0.6105139051905	PA
0.737814025567948	PA
0.905230762788819	PA
1.08765141336868	PA
1.2530491792571	PA
1.37002286343421	PA
1.41990118657963	PA
1.40378854553924	PA
1.33692502618974	PA
1.23836373747326	PA
1.30120450517214	PA
1.42507082235792	PA
1.55483834186776	PA
1.67812429795352	PA
1.73624590829066	PA
1.73624590829066	PA
1.67744779678437	PA
1.52066938761467	PA
1.32546375479756	PA
1.12922794032266	PA
0.957713176558415	PA
0.822112563670251	PA
0.723153945744303	PA
0.652732714845074	PA
0.596517158651518	PA
0.536610754933726	PA
0.456962471880898	PA
0.357304675430835	PA
0.264134136434748	PA
0.291761326401805	PA
0.353013518116333	PA
0.385851786008829	PA
0.395111488782439	PA
0.413343569041333	PA
0.475189409361014	PA
0.597144756673434	PA
0.77266077385284	PA
0.976574991395076	PA
1.17134373946529	PA
1.31869409763151	PA
1.39559716377407	PA
1.39942802105927	PA
1.34210556029446	PA
1.24430315451076	PA
1.36923537401275	PA
1.47781037795875	PA
1.59558195417048	PA
1.70708207456434	PA
1.73624590829066	PA
1.73624590829066	PA
1.65414134549469	PA
1.47177329332432	PA
1.24955128578004	PA
1.02794796559546	PA
0.835524852698695	PA
0.685826200313426	PA
0.581590687121368	PA
0.5164304364796	PA
0.476450063971182	PA
0.441786302739961	PA
0.392100290386265	PA
0.320755715493578	PA
0.245758904511523	PA
0.232742239343416	PA
0.269576734058339	PA
0.283978769428197	PA
0.279849891152601	PA
0.286893254409208	PA
0.638456953777414	PA
0.859178220025367	PA
1.07958297855738	PA
1.25627531717635	PA
1.36084327654551	PA
1.38547528125346	PA
1.33947130178826	PA
1.24663077514205	PA
1.3308141698026	PA
1.42272086450701	PA
1.51277370197802	PA
1.60880368109792	PA
1.69460455564161	PA
1.73552514396401	PA
1.69851586187465	PA
1.570822908393	PA
1.36709510272679	PA
1.12390165974697	PA
0.884036305664469	PA
0.679830822930024	PA
0.527871129237529	PA
0.431293630977679	PA
0.38206377554258	PA
0.364133587739262	PA
0.355661987293408	PA
0.333833136163755	PA
0.287435269811087	PA
0.2272792305765	PA
0.739135547217706	PA
0.97743510124791	PA
1.17973942725609	PA
1.3105847556351	PA
1.35538884540502	PA
1.32195049445662	PA
1.2379892693936	PA
1.35857176461981	PA
1.43728250685251	PA
1.51178254549805	PA
1.58635496410619	PA
1.64458014242248	PA
1.65747795128781	PA
1.59799062972371	PA
1.45390370204631	PA
1.23668235208348	PA
0.980971453371846	PA
0.731353980711558	PA
0.524317656537621	PA
0.378904730984747	PA
0.296914695586181	PA
0.267209456106907	PA
0.271287441463856	PA
0.28627931227028	PA
0.28840082707401	PA
0.262829894877763	PA
0.213805314758793	PA
0.858774768944002	PA
1.08131928667814	PA
1.23636331375455	PA
1.30157531760633	PA
1.28349497283085	PA
1.21213883244329	PA
1.33984036552202	PA
1.40988044239995	PA
1.47566814944665	PA
1.53626201683914	PA
1.57393194295388	PA
1.56421373104677	PA
1.48725532807617	PA
1.33377652253128	PA
1.11217780463242	PA
0.853499454967419	PA
0.602819359406648	PA
0.399867943603183	PA
0.264756413039544	PA
0.202320544845942	PA
0.234301269804645	PA
0.254571703040145	PA
0.245183567385215	PA
0.726010882836353	PA
0.96432089481451	PA
1.14175987392664	PA
1.22868346631035	PA
1.23004682088374	PA
1.17499628654009	PA
1.35687958930697	PA
1.42019537007436	PA
1.47481525709801	PA
1.50035583901271	PA
1.47532982118428	PA
1.38675430493378	PA
1.22975155273711	PA
1.01095260659737	PA
0.757373870071023	PA
0.512908829037204	PA
0.31836509538504	PA
0.197133919163995	PA
0.22743720285491	PA
0.22753924905426	PA
0.597189139093583	PA
0.84750118392856	PA
1.04403756572348	PA
1.15212364965636	PA
1.17513687927276	PA
1.13845129005778	PA
1.28985082861812	PA
1.35430702068326	PA
1.40933931645316	PA
1.43131914272089	PA
1.40022533323305	PA
1.30759523635109	PA
1.15207436635262	PA
0.939961673246904	PA
0.695652528579942	PA
0.461102927502038	PA
0.275983747816645	PA
0.495265082992167	PA
0.752786227170792	PA
0.962188039888214	PA
1.08738132817671	PA
1.12995549523977	PA
1.10937038320634	PA
1.27321760012872	PA
1.33759805749998	PA
1.36908974473675	PA
1.34567827253292	PA
1.25857129858082	PA
1.1078848001185	PA
0.902113050863975	PA
0.666553531178377	PA
0.441857563993997	PA
0.264783924486902	PA
0.688732112281852	PA
0.902338410184408	PA
1.03823415496542	PA
1.09521378787661	PA
1.08458643887554	PA
1.26029661332981	PA
1.31739602751202	PA
1.31600314151082	PA
1.24214104338963	PA
1.09663471554716	PA
0.89384289255702	PA
0.664052441811913	PA
0.447670467326477	PA
0.277147738707976	PA
0.854487787176751	PA
0.993965576644243	PA
1.05943313882065	PA
1.0521778215984	PA
1.18285635974866	PA
1.27485044736726	PA
1.30196394763059	PA
1.24397946010447	PA
1.10318278354179	PA
0.90152395818279	PA
0.675754865600417	PA
0.466502933664014	PA
0.301821280603892	PA
0.940764274184282	PA
1.00864030809995	PA
1.2296171559797	PA
1.27998353267709	PA
1.23621433832579	PA
1.1023368340199	PA
0.905132773384038	PA
0.684991220959152	PA
0.482482075792116	PA
0.323258762167663	PA
1.16702793442851	PA
1.22828327264223	PA
1.19562500482942	PA
1.07355706444424	PA
0.887750022816989	PA
0.676941011033745	PA
0.481159847576378	PA
0.326909535636595	PA
1.08092294289317	PA
1.14227654866667	PA
1.11850807950315	PA
1.01236301120371	PA
0.843314709661516	PA
0.644623939149703	PA
0.455585771879285	PA
0.305767168259869	PA
1.03194497449117	PA
1.01662203695418	PA
0.927507986640558	PA
0.776678422714273	PA
0.591479821021979	PA
0.410033942055371	PA
0.264374292008061	PA
0.902139864116907	PA
0.82935291717909	PA
0.696726898080669	PA
1.39505218413477	PA
0.800782211750953	PA
0.863337485078308	PA
0.923925621052169	PA
0.992129993418025	PA
1.06134348716716	PA
1.10962053397153	PA
1.44252641129618	PA
1.47809303493963	PA
1.46781396645367	PA
1.40739106321481	PA
1.31276883270281	PA
1.20766654502432	PA
1.09752087029887	PA
0.776381058080329	PA
0.831904617668543	PA
0.897993937190363	PA
0.988236012397748	PA
1.09167536954111	PA
1.17651350551589	PA
1.21088234986075	PA
1.18076479237837	PA
1.35744007854971	PA
1.42616454124865	PA
1.47759020607919	PA
1.49571703345411	PA
1.46908654558162	PA
1.40140632266153	PA
1.31382252003791	PA
1.22479649511709	PA
1.12935381670702	PA
1.00794664282973	PA
0.674540023867868	PA
0.735490292308128	PA
0.786617786126832	PA
0.85484263169217	PA
0.957786503730393	PA
1.08459733245739	PA
1.1997089193513	PA
1.26643475974496	PA
1.26657206946984	PA
1.20586237688161	PA
1.3734914507303	PA
1.42979052591189	PA
1.47568219869022	PA
1.49597392623416	PA
1.47984554499207	PA
1.42729272055957	PA
1.35155929464122	PA
1.2730742459276	PA
1.20027843761555	PA
1.11875078471688	PA
1.00549304852676	PA
0.851146454772809	PA
0.670766555562376	PA
0.6265830553887	PA
0.688347388384864	PA
0.738355036628329	PA
0.806294128448806	PA
0.913478061029066	PA
1.05284603693419	PA
1.19149929317904	PA
1.2927008581296	PA
1.33416458527661	PA
1.31319003023932	PA
1.24600214628606	PA
1.15971355483505	PA
1.41876684677748	PA
1.48219147759179	PA
1.53211922934279	PA
1.55345043463426	PA
1.53390781447912	PA
1.47385455686599	PA
1.38716923138725	PA
1.2946148653256	PA
1.21391703241194	PA
1.14606552027528	PA
1.07201848924289	PA
0.968393837846816	PA
0.824462914982966	PA
0.648828702297113	PA
0.478383426007349	PA
0.570429282568188	PA
0.634950134965281	PA
0.68408801495615	PA
0.749171113450494	PA
0.854910188534349	PA
0.999496453662868	PA
1.15618139052983	PA
1.29102590224809	PA
1.37726334894283	PA
1.40089693049797	PA
1.36550516652771	PA
1.29234990040875	PA
1.20483956195207	PA
1.42006311905053	PA
1.51771923908964	PA
1.60629946435414	PA
1.66116037607296	PA
1.66183494731991	PA
1.60269373533212	PA
1.49702347508735	PA
1.37065171979161	PA
1.24918953793951	PA
1.14856769019583	PA
1.06810015063578	PA
0.990875679249358	PA
0.895865407161828	PA
0.769392914014558	PA
0.610925128383355	PA
0.442783541159911	PA
0.41122688054133	PA
0.504370391221407	PA
0.568794623295414	PA
0.614473475743499	PA
0.673966091819521	PA
0.775126648628955	PA
0.921643869475358	PA
1.09328763064825	PA
1.25855160731201	PA
1.38511857955406	PA
1.44785670301709	PA
1.43949717231379	PA
1.37609144280561	PA
1.28343627324017	PA
1.18032563623144	PA
1.35307090986106	PA
1.46980147361755	PA
1.60125847697361	PA
1.71882333939001	PA
1.73624590829066	PA
1.73624590829066	PA
1.67605838710701	PA
1.52920483719144	PA
1.36229591835808	PA
1.20408696162566	PA
1.07064081935419	PA
0.964637197178995	PA
0.87625218183837	PA
0.788662242524636	PA
0.684499473112454	PA
0.553198062918253	PA
0.40517804993627	PA
0.342194406720551	PA
0.427524702442881	PA
0.48501821293806	PA
0.522647323330036	PA
0.57362579847686	PA
0.668717847376441	PA
0.816827996031174	PA
1.00291664357194	PA
1.19588002618402	PA
1.35690790429815	PA
1.45161485142178	PA
1.46625293152821	PA
1.41294890075094	PA
1.3167629033741	PA
1.20121763241995	PA
1.28131534477903	PA
1.3837549426567	PA
1.51258382101854	PA
1.66180539961076	PA
1.73624590829066	PA
1.73624590829066	PA
1.73624590829066	PA
1.70882654065887	PA
1.52770137637854	PA
1.32391403506303	PA
1.12922461473693	PA
0.962507646965484	PA
0.831763401151531	PA
0.734216163095293	PA
0.656772206180418	PA
0.578840259806667	PA
0.48100937765816	PA
0.362570342118852	PA
0.276227597184738	PA
0.343192742269538	PA
0.385248628910631	PA
0.409568168000422	PA
0.449555500757156	PA
0.68903825732155	PA
0.88978870761736	PA
1.10867107338789	PA
1.30136751927849	PA
1.42687692471469	PA
1.46670450748255	PA
1.4281196927005	PA
1.33272355353304	PA
1.20752677112145	PA
1.33025620975014	PA
1.42552520743468	PA
1.54910133859764	PA
1.69156276379815	PA
1.73624590829066	PA
1.73624590829066	PA
1.73624590829066	PA
1.67112747955446	PA
1.46139296590764	PA
1.22677511403389	PA
1.00349261902932	PA
0.815368359045048	PA
0.67417504206662	PA
0.579680789487126	PA
0.519704163159218	PA
0.47134662871055	PA
0.409022975951019	PA
0.323152170005617	PA
0.256206849672728	PA
0.276794699596131	PA
1.0061837149189	PA
1.22851433739221	PA
1.38621458897251	PA
1.45522392862218	PA
1.43569027509463	PA
1.3450093711002	PA
1.21429788788988	PA
1.30197039184988	PA
1.37410432441781	PA
1.4559907537885	PA
1.5619529084406	PA
1.6810677800638	PA
1.73624590829066	PA
1.73624590829066	PA
1.73447290740571	PA
1.56923445736886	PA
1.33543529576855	PA
1.07719064972415	PA
0.836966059356928	PA
0.643689436666318	PA
0.509546081131622	PA
0.431852387618791	PA
0.396453498419012	PA
0.37892586640535	PA
0.350350514192703	PA
0.29480343904191	PA
1.13823134452881	PA
1.32666608166182	PA
1.4252228980677	PA
1.42559887671636	PA
1.34246826972812	PA
1.21175598359356	PA
1.31942182094273	PA
1.37922230903366	PA
1.44742841158683	PA
1.53520069303146	PA
1.63027532614975	PA
1.69973128846743	PA
1.70533116438633	PA
1.6193603888361	PA
1.43750309202199	PA
1.18551711974562	PA
0.911342295088495	PA
0.664549081405211	PA
0.47781764280258	PA
0.360822658821578	PA
0.306071781881878	PA
0.296607582981233	PA
0.307253898748766	PA
0.307707156789386	PA
0.277682808217489	PA
1.02278077753726	PA
1.23792260774256	PA
1.36348229437135	PA
1.38299219202147	PA
1.31090928385448	PA
1.18726128706088	PA
1.28688376138194	PA
1.33534770837933	PA
1.39496326424802	PA
1.47271449824588	PA
1.5533659896089	PA
1.60591185370253	PA
1.59721920751035	PA
1.50125497138749	PA
1.31030549053361	PA
1.04786765699068	PA
0.765508811688051	PA
0.51914077569834	PA
0.343474988595376	PA
0.221018004563585	PA
0.253082846949271	PA
0.275462734734174	PA
0.264924674644135	PA
0.883102668884223	PA
1.12105492834105	PA
1.27088310934293	PA
1.30937689534621	PA
1.25297538680801	PA
1.143812668546	PA
1.22157144744674	PA
1.26090268320291	PA
1.31744790097388	PA
1.39303290451773	PA
1.46829092013132	PA
1.51251865297349	PA
1.49676291259109	PA
1.39737602221883	PA
1.20448768155442	PA
0.939534340090015	PA
0.656315500046023	PA
0.414687292774518	PA
0.211053273640573	PA
0.245939094573906	PA
0.246848155853028	PA
0.738669274793291	PA
0.99530990062178	PA
1.16614049833992	PA
1.22334941269623	PA
1.18607366993609	PA
1.09596748699745	PA
1.17626432056487	PA
1.2321832920942	PA
1.30965530901061	PA
1.38563098488376	PA
1.42907437241779	PA
1.41311187439909	PA
1.31538101385037	PA
1.12521879406025	PA
0.863419489541815	PA
0.584766452826766	PA
0.349961516986756	PA
0.886343886720068	PA
1.07265764804971	PA
1.14651791919023	PA
1.12817021250828	PA
1.05580603782501	PA
1.14082306453234	PA
1.22539724327313	PA
1.31092228819357	PA
1.36372202638951	PA
1.35489216212041	PA
1.26159957699581	PA
1.0750548524989	PA
0.818615983929097	PA
0.547569836959398	PA
0.320237829274912	PA
1.00197062764508	PA
1.08801408735	PA
1.08486934083824	PA
1.02384094157153	PA
1.14140409687017	PA
1.24854301965485	PA
1.32145104355489	PA
1.32520939738541	PA
1.23631540056732	PA
1.05169123080042	PA
0.800773906389562	PA
0.53910830173538	PA
0.319875112119027	PA
1.03948047598306	PA
1.04572800950458	PA
1.06106403926387	PA
1.1965922228992	PA
1.29358772757567	PA
1.31087769888755	PA
1.22580338682488	PA
1.04290154672538	PA
0.79831386757481	PA
0.547136492947013	PA
0.336642172604075	PA
1.14342051583032	PA
1.2576355855912	PA
1.28522986966289	PA
1.20594720899438	PA
1.02931332496098	PA
0.794216654892726	PA
0.554023221060116	PA
0.352211187685478	PA
1.07416734189933	PA
1.19244637433213	PA
1.22592521102892	PA
1.15681169186201	PA
0.993894007357044	PA
0.772647120976924	PA
0.543610061135971	PA
0.350070279500344	PA
1.09333941137625	PA
1.12999204585536	PA
1.07448561559431	PA
0.930215759515866	PA
0.725524137112209	PA
0.507951645148245	PA
0.322722077377451	PA
1.28065019601749	PA
1.41317892340529	PA
1.41114441089125	PA
1.37049089498404	PA
1.30298769491492	PA
1.2134406877216	PA
0.809528635535389	PA
0.851276594013971	PA
0.885577743058093	PA
0.924796811894824	PA
0.976320174843487	PA
1.02889144696916	PA
1.05607365727062	PA
1.37293371230933	PA
1.4360425378972	PA
1.46026875394293	PA
1.43902999433792	PA
1.38542705219782	PA
1.3195123175573	PA
1.24302234722612	PA
0.766541387982175	PA
0.791401725572844	PA
0.816282952970101	PA
0.862979768589139	PA
0.941267953694074	PA
1.0339139497826	PA
1.10312212591266	PA
1.11499205168544	PA
1.24025567040468	PA
1.32556402216045	PA
1.40090265709085	PA
1.44551371258632	PA
1.44547126610608	PA
1.40502765121766	PA
1.3462927817962	PA
1.28746917396784	PA
1.22165283040764	PA
0.712425279498307	PA
0.7288416417833	PA
0.747453316991838	PA
0.795954470646878	PA
0.888161678349247	PA
1.00728976471194	PA
1.11169541632601	PA
1.16085011873187	PA
1.13912674800441	PA
1.06113343279188	PA
1.23439511225766	PA
1.30372175850336	PA
1.37332923870741	PA
1.42154208746118	PA
1.43057203537578	PA
1.39825448487989	PA
1.34074040204376	PA
1.2817516314021	PA
1.23055042004627	PA
1.17166500799447	PA
1.0812050254317	PA
0.672712083885239	PA
0.692657884518202	PA
0.741733870047351	PA
0.838227686751634	PA
0.97122896541712	PA
1.10316402398878	PA
1.19261096426182	PA
1.21638276722903	PA
1.17703116658247	PA
1.09812274198565	PA
1.01000727081878	PA
1.26743625946757	PA
1.3379593707647	PA
1.40895031092481	PA
1.46001469788866	PA
1.47000936251134	PA
1.43271602111636	PA
1.36189357435538	PA
1.28231518418114	PA
1.21471599094156	PA
1.16067358364817	PA
1.1009627019288	PA
1.01256414124121	PA
0.885756783078735	PA
0.729497184564914	PA
0.645301937420542	PA
0.696106063941908	PA
0.792542798741488	PA
0.93154697862208	PA
1.08424242667647	PA
1.21242417901198	PA
1.28561096236938	PA
1.29080047847496	PA
1.23744885696926	PA
1.15242857945462	PA
1.06196116295954	PA
1.26469056651824	PA
1.35893044674562	PA
1.46300408027083	PA
1.54802012138534	PA
1.58400010193388	PA
1.55519685188515	PA
1.47033837576293	PA
1.35716871703044	PA
1.24518488094004	PA
1.15243899574917	PA
1.07889346755627	PA
1.00847124062323	PA
0.921140581115873	PA
0.80368686409153	PA
0.655327899878224	PA
0.496727651057558	PA
0.642024246763645	PA
0.737651837726622	PA
0.879696636377937	PA
1.04819095367436	PA
1.20891366703436	PA
1.32495709826342	PA
1.3690507250631	PA
1.33740916706415	PA
1.25274772782707	PA
1.14675446485117	PA
1.04287319965661	PA
1.14247617557024	PA
1.20467210935636	PA
1.30082348082215	PA
1.43465394436692	PA
1.57734413730601	PA
1.68132580220699	PA
1.70850052934968	PA
1.64874358297481	PA
1.52262654017864	PA
1.36720569993162	PA
1.21496232028844	PA
0.979175573747812	PA
0.891673337570521	PA
0.805892970785499	PA
0.703657905357735	PA
0.572906203624896	PA
0.423631828081691	PA
0.34055111008541	PA
0.417250921901884	PA
0.471084569063128	PA
0.988127642056335	PA
1.17544163396168	PA
1.32455828666894	PA
1.39832779288473	PA
1.38480000406918	PA
1.30231561271422	PA
1.18384563441699	PA
1.06040845849137	PA
0.957370360299117	PA
1.14657767350889	PA
1.21526182153159	PA
1.32818324205776	PA
1.48620912035306	PA
1.65104542283031	PA
1.73624590829066	PA
1.73624590829066	PA
1.70351727910392	PA
1.54540121867257	PA
1.35189233643727	PA
0.752335390771946	PA
0.672006102139777	PA
0.5909875489047	PA
0.487193850192448	PA
0.359607027286094	PA
0.325066432263702	PA
1.11602055189045	PA
1.29329063561228	PA
1.39364047692054	PA
1.40022122622985	PA
1.32581484095297	PA
1.2004575729991	PA
1.06040667487671	PA
0.941495193481548	PA
1.12133544834538	PA
1.16987522847226	PA
1.23936459879494	PA
1.35301140430901	PA
1.50961543603076	PA
1.67021264636682	PA
1.73624590829066	PA
1.73624590829066	PA
1.68808250124049	PA
1.50462212953716	PA
0.600509896235437	PA
0.533441258964336	PA
0.479058186536552	PA
0.408328181187001	PA
0.310477138126993	PA
1.03942440415526	PA
1.24426685428868	PA
1.37331215296355	PA
1.40484006328819	PA
1.34388487080319	PA
1.21590417081283	PA
1.06210015766167	PA
0.92838556249626	PA
1.10404334394261	PA
1.15277970251886	PA
1.19737715906877	PA
1.25988305442863	PA
1.36094175587512	PA
1.49856186055889	PA
1.63837899122284	PA
1.72824226187335	PA
1.7239587854801	PA
1.60924938466245	PA
1.40293231898815	PA
0.452217698852635	PA
0.406687133143431	PA
0.382275051497466	PA
0.346095861860603	PA
0.279943376080418	PA
1.17834412912166	PA
1.33720558627586	PA
1.3951240401922	PA
1.3487421763233	PA
1.22070436560187	PA
1.05789630305436	PA
1.06529217663014	PA
1.12176640529392	PA
1.16163638637712	PA
1.19591384458957	PA
1.2467489683328	PA
1.3329330715506	PA
1.45162198401005	PA
1.57212940633504	PA
1.64703247985906	PA
1.6310285466956	PA
1.50144899857955	PA
1.27380479290668	PA
0.998438683586816	PA
0.39277233173715	PA
0.32177144433113	PA
0.301858380703359	PA
0.307153683780537	PA
0.302771668429745	PA
0.265455734381572	PA
1.08468134178046	PA
1.27226313652678	PA
1.35455464538601	PA
1.32130161178195	PA
1.19653308236868	PA
1.03300933906188	PA
1.00841084777429	PA
1.06638113944533	PA
1.10713254739013	PA
1.13044915068377	PA
1.15012594398318	PA
1.19023499812206	PA
1.26842513903975	PA
1.37910367441364	PA
1.49122649947595	PA
1.55921501064052	PA
1.53641831686513	PA
1.39522948162372	PA
1.1498497022885	PA
0.857118385433892	PA
0.586986400004308	PA
0.386325167838044	PA
0.250959425149227	PA
0.2723202400034	PA
0.257990484591573	PA
0.95917183761873	PA
1.17417506503666	PA
1.27914536996848	PA
1.25891808651181	PA
1.14279537215415	PA
0.988427222664986	PA
0.942566149072566	PA
1.00356967941496	PA
1.04577415235755	PA
1.06684580483577	PA
1.0705978001636	PA
1.07539717938958	PA
1.10805652771766	PA
1.18515526907932	PA
1.29700151113276	PA
1.40946707001163	PA
1.47657232832991	PA
1.4506168341678	PA
1.3015031523123	PA
1.04409895723479	PA
0.741055170739613	PA
0.468748110284408	PA
0.245285556007487	PA
0.245372423202369	PA
1.0582515799227	PA
1.18526831427072	PA
1.18015419844952	PA
1.07818248776926	PA
0.861101109912205	PA
0.934498186926875	PA
1.00314559425331	PA
0.994408604068061	PA
1.02131657518653	PA
1.10000699655049	PA
1.21717888101573	PA
1.33470266902198	PA
1.40412168163392	PA
1.37644761486186	PA
1.22187603387801	PA
0.958376876658036	PA
0.652826795830495	PA
0.383521195511437	PA
1.09722369120249	PA
1.10917867219283	PA
1.0240025164456	PA
0.755023771472689	PA
0.844435680079429	PA
0.913430694858026	PA
0.936219015965859	PA
1.01922906739249	PA
1.14644677543288	PA
1.2741799363556	PA
1.34862059014849	PA
1.31919726891275	PA
1.16004657102749	PA
0.895317231760257	PA
0.594352314503178	PA
0.332384174982953	PA
1.05762224664472	PA
0.718217379850103	PA
0.804251431805703	PA
0.943671977429444	PA
[truncated: 169,001 more rows]
