# Supplementary material for: Neuroimaging evidence for a network sampling theory of individual differences in human intelligence test performance
Source: Nat Commun. 2021 Apr 6;12:2072. doi: 10.1038/s41467-021-22199-9 (PMC8024400; doi:10.1038/s41467-021-22199-9)
Supplement: Supplementary file 17 — Source Data [file 41467_2021_22199_MOESM17_ESM.zip › fig2e_MDDM_violin.csv]

X	gp
0.148932780172779	PA
0.131703740520607	PA
0.574208178558749	PA
0.439685352048319	PA
0.261654609974681	PA
0.196824134722313	PA
0.208767231022486	PA
0.148666081104117	PA
0.166755033819936	PA
0.177820610511117	PA
0.123060386723632	PA
0.147139684105706	PA
0.166789997234527	PA
0.141522720821376	PA
0.165240142640606	PA
0.563880391751364	PA
0.417625889973715	PA
0.293079125671648	PA
0.545916323757006	PA
0.406938871022107	PA
0.540570468727189	PA
0.406709892121661	PA
0.218641025913207	PA
0.231961517038548	PA
0.0930358959479943	PA
0.0805401083275986	PA
0.163419696818002	PA
0.186084554863757	PA
0.198533990392914	PA
0.0362041174220697	PA
0.0235698236277434	PA
0.132728990740401	PA
0.161708745173463	PA
0.182810370100196	PA
0.183385445379342	PA
0.157053892252346	PA
0.15052401558399	PA
0.173916244365844	PA
0.176039338975938	PA
0.137519008031167	PA
0.155523419095617	PA
0.1543964811549	PA
0.522003311134823	PA
0.119590337693808	PA
0.386039659272259	PA
-0.0190576390531431	PA
-0.0247009192742149	PA
-0.0449481817052907	PA
-0.0786898192859048	PA
-0.192658861673893	PA
-0.254193387857069	PA
-0.220113230858826	PA
-0.314061022831851	PA
-0.275661785798729	PA
-0.24021542164911	PA
-0.214363259064137	PA
-0.316054069618824	PA
-0.345525962698998	PA
-0.368117336066886	PA
-0.384625891775876	PA
-0.41305214693744	PA
-0.397304111465605	PA
-0.377060036723398	PA
-0.353211999280999	PA
-0.322231187156608	PA
-0.28487326379141	PA
-0.250072814171047	PA
-0.22559706429537	PA
-0.263516504529657	PA
-0.275474545761244	PA
-0.300477306513737	PA
-0.33207154379472	PA
-0.360254701209811	PA
-0.380760171106603	PA
-0.39509088824529	PA
-0.410236395155597	PA
-0.397909491778248	PA
-0.377932608256944	PA
-0.353543119538355	PA
-0.322719322013048	PA
-0.286078056136871	PA
-0.252190451624079	PA
-0.229821044131596	PA
-0.287140301904745	PA
-0.301290995317201	PA
-0.327874195260099	PA
-0.359192659746946	PA
-0.383775115953985	PA
-0.397100864026773	PA
-0.401861266003753	PA
-0.39733098597628	PA
-0.378806455080242	PA
-0.284628295383623	PA
-0.249565605403364	PA
-0.227093481184501	PA
-0.331269911009197	PA
-0.358329185385567	PA
-0.388100041570659	PA
-0.407393628458926	PA
-0.410654635375573	PA
-0.380883127232826	PA
-0.406211348626918	PA
-0.419083078831641	PA
0.209412633328207	PA
0.225605772239053	PA
0.0351153822823512	PA
0.0180376924302739	PA
0.178696282509352	PA
0.203833093353185	PA
0.203256318619889	PA
0.0268667726730605	PA
-0.00354126459893046	PA
-0.0281158012544943	PA
0.159115016289676	PA
0.184869902626896	PA
0.185366417731469	PA
0.155339409892137	PA
0.105482336578684	PA
0.0533833407020817	PA
0.00987195823238127	PA
-0.0253539721171061	PA
-0.0563808030151348	PA
0.138214881385728	PA
0.155967795807454	PA
0.151881107314774	PA
0.123060331535008	PA
0.0790348888090294	PA
0.033084781263541	PA
-0.00762706648351417	PA
-0.0443493035725421	PA
-0.0804117408642519	PA
0.112587302263516	PA
0.102143322060713	PA
0.076902865825913	PA
0.0425427911602633	PA
0.00557711976394381	PA
-0.030502732242975	PA
-0.0670018692287461	PA
0.0485778604323665	PA
0.0294267804025569	PA
0.00584309802393871	PA
-0.0223488992096261	PA
-0.0539128278485603	PA
0.00584263670672143	PA
-0.00677322247712356	PA
-0.0210951888778557	PA
-0.0418535192671698	PA
-0.0694920869676732	PA
-0.021660981803628	PA
-0.0293090192523474	PA
-0.0367620159457955	PA
-0.0511374486144632	PA
-0.0749238836368831	PA
-0.0460465808127386	PA
-0.0498458163198342	PA
-0.0595139636140731	PA
-0.0661575270868424	PA
-0.0699447665673991	PA
-0.0775799954827461	PA
-0.0923477166616875	PA
-0.0989180014842229	PA
-0.10628958031561	PA
-0.118467213270358	PA
-0.128181821014732	PA
-0.135421797969482	PA
-0.141207324159849	PA
-0.175424774628805	PA
-0.236575312457151	PA
-0.199433748845735	PA
-0.179049481544644	PA
-0.355118110512073	PA
-0.312036809091094	PA
-0.264976879439524	PA
-0.225577245382899	PA
-0.202215042927613	PA
-0.342101245805518	PA
-0.360827300065042	PA
-0.454318198672586	PA
-0.433329128913788	PA
-0.405667844901715	PA
-0.371426325625604	PA
-0.329000126327284	PA
-0.282789799263184	PA
-0.244822902086889	PA
-0.223049780881653	PA
-0.274160633511686	PA
-0.279400978847924	PA
-0.298728099698201	PA
-0.325829389307829	PA
-0.351691595850409	PA
-0.371894729339207	PA
-0.386435320650021	PA
-0.459968762372672	PA
-0.439689843556456	PA
-0.410167589286963	PA
-0.374484643163548	PA
-0.332455175154609	PA
-0.288360184373515	PA
-0.254033906575286	PA
-0.297558779874817	PA
-0.315732680811521	PA
-0.342042491398752	PA
-0.366978064943881	PA
-0.385638931467353	PA
-0.397849937100222	PA
-0.4576264245953	PA
-0.440551794664417	PA
-0.410217413492501	PA
-0.372794576806741	PA
-0.33043222749968	PA
-0.287846072712111	PA
-0.256325554925327	PA
-0.318948525841956	PA
-0.337411409277572	PA
-0.363434425036475	PA
-0.386090315586059	PA
-0.399447048403737	PA
-0.403517806959442	PA
-0.439147466791069	PA
-0.41045490856373	PA
-0.372241736436263	PA
-0.329272246733308	PA
-0.28670482457512	PA
-0.254843399565046	PA
-0.338533388838146	PA
-0.356214669799536	PA
-0.380970502205633	PA
-0.399999306936904	PA
-0.405863994629019	PA
-0.39862276761867	PA
-0.432020831472861	PA
-0.40739175025115	PA
-0.37069497149981	PA
-0.328709368894083	PA
-0.285843606143155	PA
-0.36385521086502	PA
-0.385058149330628	PA
-0.399490526842419	PA
-0.398007506579678	PA
-0.380357575000057	PA
-0.394315698287553	PA
-0.363119414390531	PA
-0.326010927903311	PA
-0.285139684317013	PA
-0.355637130040365	PA
-0.37172423693248	PA
-0.381713768875569	PA
-0.37514269086791	PA
-0.348512168387727	PA
-0.319885230077165	PA
-0.284614572203201	PA
-0.334053797912202	PA
-0.345228977247866	PA
-0.351843165973615	PA
-0.307674374683605	PA
-0.280289729863095	PA
-0.30674360403403	PA
-0.31318074885704	PA
-0.264455072123868	PA
-0.277944859826109	PA
-0.234177069073646	PA
-0.215593091767288	PA
-0.2595083598345	PA
-0.245860218039403	PA
-0.194244466841014	PA
-0.181402541129177	PA
-0.22673282529124	PA
-0.179492200847663	PA
-0.185685369036057	PA
0.197133919163995	PA
0.22743720285491	PA
-0.00719280280431526	PA
-0.039812592140192	PA
0.168417879142281	PA
0.198861200834249	PA
0.200039632853845	PA
0.167255868783428	PA
0.056049654800457	PA
0.00700424503641746	PA
-0.0347114693683882	PA
-0.0728882206854501	PA
0.160286052243706	PA
0.156067533295653	PA
0.124481810214638	PA
0.0771189123650806	PA
0.027735078947929	PA
-0.0171475538000878	PA
-0.0592254131721953	PA
1.02334566867083	PA
1.02727833274338	PA
1.04398997152134	PA
1.09347008743013	PA
1.17393743862501	PA
0.110733515632132	PA
0.0996435620563312	PA
0.0715534381814198	PA
0.0344876310484122	PA
-0.00480208932034052	PA
-0.0443022727549154	PA
-0.0856056225958228	PA
0.870015046008241	PA
0.76243290741307	PA
0.69182560298165	PA
0.660733756598913	PA
0.6453732185512	PA
0.919452128567112	PA
0.927886658304811	PA
0.915717527653194	PA
0.91831700740796	PA
0.967192844480612	PA
1.06531540406868	PA
0.0594588650752687	PA
0.0443305209848202	PA
0.0230298906849283	PA
-0.00293812363718946	PA
-0.0338726417426693	PA
-0.0698357061069045	PA
-0.110480365084691	PA
0.798931693906585	PA
0.684522807109493	PA
0.612396570434794	PA
0.581688131335088	PA
0.565606691196768	PA
0.539174989124553	PA
0.813078720493165	PA
0.794687563213261	PA
0.792271696144922	PA
0.845902603776712	PA
0.00190247137733321	PA
-0.0116124302122949	PA
-0.0284763025727847	PA
-0.0538414537795082	PA
-0.0880988624474008	PA
0.609062295189748	PA
0.541132967036942	PA
0.511710902027294	PA
0.493480655465586	PA
0.691523489257735	PA
0.678492500845782	PA
0.68245463711727	PA
0.745185704668984	PA
-0.0267220586014446	PA
-0.0340884918049495	PA
-0.0444566886445197	PA
-0.0653929830528796	PA
-0.0978197807523733	PA
0.551651546123645	PA
0.49225613967509	PA
0.464846419240348	PA
0.443687445713699	PA
0.569867292739865	PA
0.58823199557632	PA
-0.0485480212994541	PA
-0.0520148547185171	PA
-0.0582534122642957	PA
-0.0752783982652343	PA
-0.105163123525886	PA
0.465824269650815	PA
0.441404756903648	PA
0.496272748113713	PA
-0.0704248106883218	PA
-0.0714877428040685	PA
-0.0759271973944528	PA
-0.0906672102580261	PA
-0.118629193418504	PA
0.449527973509006	PA
0.429328321450804	PA
-0.0940970236301331	PA
-0.0934951719511042	PA
-0.098009974090342	PA
-0.112312570043529	PA
-0.139144340188553	PA
-0.113020115842422	PA
-0.117439387195433	PA
-0.131791183621519	PA
-0.120574210697992	PA
-0.121242097379743	PA
-0.134421034219364	PA
-0.186759102719629	PA
-0.233757079149493	PA
-0.195471178916179	PA
-0.359798827892842	PA
-0.309044254535628	PA
-0.256313041072442	PA
-0.213962517526104	PA
-0.192280193751988	PA
-0.486881460575387	PA
-0.463656565008892	PA
-0.428711617253268	PA
-0.38383389409735	PA
-0.330850611358053	PA
-0.276783274238308	PA
-0.235031094671124	PA
-0.214367485116236	PA
-0.278819764237334	PA
-0.295511491438245	PA
-0.318625665569845	PA
-0.340871565212728	PA
-0.358336846996099	PA
-0.370808581346581	PA
-0.516033171220786	PA
-0.506729275989346	PA
-0.479323484266034	PA
-0.439638457954344	PA
-0.391360788202534	PA
-0.337334148779822	PA
-0.285448655020446	PA
-0.249466579430737	PA
-0.299387827159242	PA
-0.309091825933299	PA
-0.32863091209179	PA
-0.349650131727362	PA
-0.36751913416277	PA
-0.380967188138877	PA
-0.511938234149582	PA
-0.482205431054657	PA
-0.437980750301439	PA
-0.386192145502072	PA
-0.331659190487375	PA
-0.283167383612858	PA
-0.254633651081369	PA
-0.316648117941804	PA
-0.322851634924559	PA
-0.34077014570519	PA
-0.361386791887021	PA
-0.37838892431367	PA
-0.389381992792672	PA
-0.505246282399942	PA
-0.477966550127086	PA
-0.432851233951644	PA
-0.379476187082602	PA
-0.32479463467866	PA
-0.278590245244818	PA
-0.254942538754808	PA
-0.328571462507049	PA
-0.333703546116077	PA
-0.351761770111948	PA
-0.372114665933704	PA
-0.38631979794138	PA
-0.390997967881978	PA
-0.385528575378056	PA
-0.490650396455183	PA
-0.470648444566824	PA
-0.428983620856889	PA
-0.376807142380211	PA
-0.323018110657318	PA
-0.277694310028285	PA
-0.336540464601259	PA
-0.354762476996984	PA
-0.37408883302576	PA
-0.384062633453868	PA
-0.380571350720937	PA
-0.364338040853747	PA
-0.456140619506025	PA
-0.421106918031971	PA
-0.373509925920775	PA
-0.323488019122225	PA
-0.279601785398295	PA
-0.327373078980923	PA
-0.344447152700417	PA
-0.361714162131668	PA
-0.367401316386855	PA
-0.357005240220072	PA
-0.401184823420934	PA
-0.362533398869629	PA
-0.320776405025067	PA
-0.281284469736016	PA
-0.305738334851857	PA
-0.320752902171807	PA
-0.335829633453654	PA
-0.338923720285917	PA
-0.369988354880156	PA
-0.343210605883764	PA
-0.312826763466	PA
-0.280818860732769	PA
-0.277547985616709	PA
-0.290414575661675	PA
-0.303798084874708	PA
-0.306411661349961	PA
-0.318260369358985	PA
-0.298391556739807	PA
-0.261199993413821	PA
-0.271736807434354	PA
-0.226971258768915	PA
-0.214496584918945	PA
-0.21710611500635	PA
-0.205738318738683	PA
-0.192842302849102	PA
-0.18859052956363	PA
1.47271449824588	PA
1.5533659896089	PA
1.143812668546	PA
1.02512981648453	PA
1.31744790097388	PA
1.39303290451773	PA
1.46829092013132	PA
1.51251865297349	PA
1.18607366993609	PA
1.09596748699745	PA
0.990356245492067	PA
0.897042828549941	PA
1.12474073609855	PA
1.1449405032016	PA
1.17626432056487	PA
1.2321832920942	PA
1.30965530901061	PA
1.38563098488376	PA
1.05580603782501	PA
0.960002975054643	PA
0.866154665316248	PA
0.798572375330453	PA
0.769527141993038	PA
0.768260457697842	PA
1.03115570467069	PA
1.05395406187098	PA
1.05824956302014	PA
1.06091056690914	PA
1.08384062293917	PA
1.14082306453234	PA
1.22539724327313	PA
1.31092228819357	PA
0.167030307587184	PA
0.164425931294035	PA
0.130291456936134	PA
0.0784411980317802	PA
0.0236144674062315	PA
-0.0280095535343409	PA
-0.0780520958774206	PA
1.02384094157153	PA
0.92990081823017	PA
0.829328820911339	PA
0.752259945525374	PA
0.716050907669382	PA
0.710361749083839	PA
0.70765988130774	PA
0.686358019714761	PA
0.937628817677291	PA
0.982450141312761	PA
0.99241605916371	PA
0.977840014247017	PA
0.962828053803079	PA
0.977896733861417	PA
1.0404463781225	PA
1.14140409687017	PA
1.24854301965485	PA
0.113820793795296	PA
0.104221332932098	PA
0.0731444347805033	PA
0.0314814366245021	PA
-0.0127281419610275	PA
-0.0579270781913591	PA
-0.10538909451635	PA
0.988348145868319	PA
0.888311454508868	PA
0.776171163109797	PA
0.689140201138798	PA
0.647971060411591	PA
0.640190427098908	PA
0.634543462255452	PA
0.60791092076397	PA
0.55389001141755	PA
0.780471150716767	PA
0.859419372884764	PA
0.905425864784047	PA
0.90910309859448	PA
0.880482180602849	PA
0.851180847180594	PA
0.862140889830577	PA
0.936178783051825	PA
1.06106403926387	PA
1.1965922228992	PA
0.0478504859635399	PA
0.0241329059082394	PA
-0.00579795120025263	PA
-0.04129452796834	PA
-0.0828655098044288	PA
0.934374787391991	PA
0.82561364929554	PA
0.703666061507991	PA
0.611777268943618	PA
0.570737768626875	PA
0.563430472564394	PA
0.55554334731876	PA
0.52516441898317	PA
0.470211213806437	PA
0.750765255864502	PA
0.80113332803982	PA
0.805743657139181	PA
0.772720839347069	PA
0.738401933687015	PA
0.751569178834971	PA
0.839253598011823	PA
0.985705873121818	PA
1.14342051583032	PA
1.2576355855912	PA
1.28522986966289	PA
0.00472202833641658	PA
-0.00955586391501129	PA
-0.0294501690594997	PA
-0.0598907529582599	PA
-0.100834388065252	PA
0.915833013960057	PA
0.920229680856897	PA
0.857495925530869	PA
0.744942498238137	PA
0.622806375723091	PA
0.536195749049593	PA
0.501874574491133	PA
0.497099157043784	PA
0.486700379578138	PA
0.45320573123948	PA
0.679295317141805	PA
0.690148952882737	PA
0.664022692453323	PA
0.636528005854537	PA
0.657691668808305	PA
0.755069131145461	PA
0.910548531626248	PA
1.07416734189933	PA
1.19244637433213	PA
1.22592521102892	PA
-0.0268676656411521	PA
-0.0331044685030873	PA
-0.0457640299793436	PA
-0.0727561478658269	PA
-0.113165292857836	PA
0.833433826221638	PA
0.829900067392737	PA
0.766310505439631	PA
0.659545297480913	PA
0.549601245495594	PA
0.478049270280947	PA
0.455075775667663	PA
0.453492367774662	PA
0.439693426309774	PA
0.402270830098617	PA
0.570370230140785	PA
0.557584354571171	PA
0.544656811975357	PA
0.576386150024417	PA
0.676764044269091	PA
0.981462689489126	PA
1.09333941137625	PA
1.12999204585536	PA
-0.0539082998655633	PA
-0.0545963394403872	PA
-0.0623301874095988	PA
-0.0859176248777658	PA
-0.124503764694479	PA
0.740356053590464	PA
0.729741768006029	PA
0.670025816468438	PA
0.48928277939558	PA
0.438035286256733	PA
0.427715531079513	PA
0.429105577488533	PA
0.411759523806136	PA
0.449714238476008	PA
0.451410053404591	PA
0.492515086801723	PA
0.591064801680235	PA
-0.080818825846331	PA
-0.0773453813938734	PA
-0.0819699235260486	PA
-0.103150527643609	PA
-0.140407090413565	PA
0.433757285775048	PA
0.403435772983357	PA
0.404772016747544	PA
0.408949178356367	PA
0.389291025905146	PA
0.395706208836701	PA
-0.108196301324966	PA
-0.100571356195077	PA
-0.103323343866375	PA
-0.123876906965031	PA
-0.161558945304973	PA
0.360711256073167	PA
0.371206005080603	PA
0.377616517049157	PA
0.357338297302421	PA
-0.120201820878881	PA
-0.120324517499345	PA
-0.140716287035805	PA
-0.129386443994008	PA
-0.123137888964266	PA
-0.141377643754499	PA
-0.225887774335246	PA
-0.307929307656984	PA
-0.263005320755433	PA
-0.224457829875044	PA
-0.371162741828529	PA
-0.320177143512087	PA
-0.26882888140131	PA
-0.227450368439572	PA
-0.484303345810299	PA
-0.443919220905648	PA
-0.392215535792315	PA
-0.335380869888144	PA
-0.280562652740627	PA
-0.239008465691263	PA
-0.351227716061597	PA
-0.549045842808361	PA
-0.540955376738889	PA
-0.509785635981502	PA
-0.461414787149988	PA
-0.403673627611392	PA
-0.343630030530686	PA
-0.289834239711571	PA
-0.253920158735451	PA
-0.293640659389914	PA
-0.29952649681719	PA
-0.316093047563401	PA
-0.335967297649606	PA
-0.355027417845041	PA
-0.371343661291111	PA
-0.573013209285111	PA
-0.559377765795216	PA
-0.519344957457441	PA
-0.46256041939034	PA
-0.399221037840471	PA
-0.337904741950074	PA
-0.288668811539072	PA
-0.263416432413376	PA
-0.315705310310336	PA
-0.312610437338137	PA
-0.32365815035559	PA
-0.341333538701252	PA
-0.359654112540496	PA
-0.375374503092219	PA
-0.558681148766644	PA
-0.513695059421783	PA
-0.45164218825909	PA
-0.384869324962427	PA
-0.323383011699965	PA
-0.27892054792804	PA
-0.321314889021839	PA
-0.329891118058004	PA
-0.347324697370803	PA
-0.364882873437212	PA
-0.377691607068603	PA
-0.383571500629963	PA
-0.542815785676551	PA
-0.500208403581443	PA
-0.439217268797317	PA
-0.372913844735983	PA
-0.31209736881105	PA
-0.270072185499076	PA
-0.321678773968274	PA
-0.331054282410898	PA
-0.349871705348293	PA
-0.366384107818724	PA
-0.374010879763713	PA
-0.37142923523465	PA
-0.517615441520077	PA
-0.48433078449323	PA
-0.430393050396298	PA
-0.368696324284085	PA
-0.310357208227894	PA
-0.268994136083509	PA
-0.310944795613694	PA
-0.322626263974234	PA
-0.342778267895079	PA
-0.357471138187167	PA
-0.359014941529474	PA
-0.346978937352025	PA
-0.462043484528032	PA
-0.419168476594819	PA
-0.366287075394454	PA
-0.314242779349944	PA
-0.274620253530641	PA
-0.288691391444041	PA
-0.302397479215223	PA
-0.322607447077624	PA
-0.334966983322779	PA
-0.331704237392276	PA
-0.425857552975261	PA
-0.396939696464688	PA
-0.357194041020961	PA
-0.316089396562893	PA
-0.281389757840791	PA
-0.258037751005031	PA
-0.272983519145701	PA
-0.292391149893714	PA
-0.303187352425367	PA
-0.298082211779224	PA
-0.364671478157915	PA
-0.339908247681322	PA
-0.31182467863093	PA
-0.24231461163662	PA
-0.260660081405917	PA
-0.271125204426547	PA
-0.317384997195525	PA
-0.300190804047614	PA
-0.216948457395968	PA
-0.232514321581564	PA
1.35893044674562	PA
1.46300408027083	PA
1.54802012138534	PA
1.25274772782707	PA
1.14675446485117	PA
1.04287319965661	PA
1.30082348082215	PA
1.43465394436692	PA
1.57734413730601	PA
1.5984237433109	PA
1.30231561271422	PA
1.18384563441699	PA
1.06040845849137	PA
0.957370360299117	PA
1.21526182153159	PA
1.32818324205776	PA
1.48620912035306	PA
1.5984237433109	PA
1.5984237433109	PA
1.5984237433109	PA
1.40022122622985	PA
1.32581484095297	PA
1.2004575729991	PA
1.06040667487671	PA
0.941495193481548	PA
0.870138106663297	PA
1.23936459879494	PA
1.35301140430901	PA
1.50961543603076	PA
1.5984237433109	PA
1.5984237433109	PA
1.5984237433109	PA
1.40484006328819	PA
1.34388487080319	PA
1.21590417081283	PA
1.06210015766167	PA
0.92838556249626	PA
0.848030746060733	PA
1.25988305442863	PA
1.36094175587512	PA
1.49856186055889	PA
1.5984237433109	PA
1.5984237433109	PA
1.5984237433109	PA
1.5984237433109	PA
1.33720558627586	PA
1.3951240401922	PA
1.3487421763233	PA
1.22070436560187	PA
1.05789630305436	PA
0.914184997675733	PA
0.82728407446088	PA
1.19591384458957	PA
1.2467489683328	PA
1.3329330715506	PA
1.45162198401005	PA
1.57212940633504	PA
1.5984237433109	PA
1.5984237433109	PA
1.50144899857955	PA
1.27226313652678	PA
1.35455464538601	PA
1.32130161178195	PA
1.19653308236868	PA
1.03300933906188	PA
0.888427674234845	PA
0.801332530389643	PA
0.782269675822722	PA
1.10713254739013	PA
1.13044915068377	PA
1.15012594398318	PA
1.19023499812206	PA
1.26842513903975	PA
1.37910367441364	PA
1.49122649947595	PA
1.55921501064052	PA
1.53641831686513	PA
1.39522948162372	PA
1.17417506503666	PA
1.27914536996848	PA
1.25891808651181	PA
1.14279537215415	PA
0.988427222664986	PA
0.852443142835465	PA
0.770752163696387	PA
0.753230549800396	PA
0.785392641780588	PA
0.836435836605314	PA
1.04577415235755	PA
1.06684580483577	PA
1.0705978001636	PA
1.07539717938958	PA
1.10805652771766	PA
1.18515526907932	PA
1.29700151113276	PA
1.40946707001163	PA
1.47657232832991	PA
1.4506168341678	PA
1.18526831427072	PA
1.18015419844952	PA
1.07818248776926	PA
0.939624386425648	PA
0.816619456461113	PA
0.741052847042576	PA
0.723202739806018	PA
0.750597907382891	PA
0.793427071223656	PA
0.820167461213552	PA
0.986135958156309	PA
1.01444843021842	PA
1.01756988674816	PA
1.00314559425331	PA
0.994408604068061	PA
1.02131657518653	PA
1.10000699655049	PA
1.21717888101573	PA
1.33470266902198	PA
1.40412168163392	PA
1.10917867219283	PA
1.0240025164456	PA
0.901154250165241	PA
0.787818419542681	PA
0.713584212737624	PA
0.691230111008432	PA
0.711360578486023	PA
0.744704070237155	PA
0.759973075160653	PA
0.741774529223848	PA
0.913430694858026	PA
0.959666192190101	PA
0.978121273157498	PA
0.966431555824561	PA
0.935426331528773	PA
0.913905157205752	PA
0.936219015965859	PA
1.01922906739249	PA
1.14644677543288	PA
1.2741799363556	PA
0.987852169180082	PA
0.874927299821542	PA
0.762598934992113	PA
0.681952434897216	PA
0.650558006052031	PA
0.66225215942379	PA
0.687141092248365	PA
0.692236797767692	PA
0.662725799758401	PA
0.601698543175331	PA
0.804251431805703	PA
0.874226658351513	PA
0.92040311224474	PA
0.933015457368715	PA
0.908440035721287	PA
0.86148725271018	PA
0.828593724339993	PA
0.85015339369808	PA
0.943671977429444	PA
1.08804438393304	PA
1.23160723189099	PA
0.0736997564530207	PA
-0.0218225566618558	PA
0.958590082347008	PA
0.848357267243167	PA
0.728725763446548	PA
0.635788500211978	PA
0.593504742849877	PA
0.59808362465507	PA
0.617327949078754	PA
0.615425508684873	PA
0.577563410492278	PA
0.510214057544686	PA
0.424670921379907	PA
0.733880856084741	PA
0.808332400265822	PA
0.859479779679411	PA
0.8707887875951	PA
0.836709200735722	PA
0.777050499533329	PA
0.737415929566002	PA
0.764474339593047	PA
0.874369588623651	PA
1.03928698632452	PA
1.19926925558183	PA
1.28711738394987	PA
0.0505227450016213	PA
0.0240993745558727	PA
-0.00986683629711884	PA
-0.0495408875725439	PA
-0.0962576761712424	PA
0.970796890577509	PA
0.915770051641286	PA
0.803575258055288	PA
0.67441105949175	PA
0.570497755178561	PA
0.521571689947612	PA
0.52388590587717	PA
0.541309736456929	PA
0.535652801357274	PA
0.493617936178796	PA
0.425917719759875	PA
0.348426876915619	PA
0.635429229908105	PA
0.7128891778877	PA
0.770926268290754	PA
0.786120815311248	PA
0.750302018654636	PA
0.68680492961624	PA
0.648341789207835	PA
0.685613696799717	PA
0.811265624940602	PA
0.990591789575087	PA
1.15904726990395	PA
1.24927725286947	PA
0.00513217524728843	PA
-0.0102814030962893	PA
-0.0326929045427177	PA
-0.0665250667836517	PA
-0.111954626242287	PA
0.90362539251542	PA
0.84639744781501	PA
0.732243329028198	PA
0.599509136484832	PA
0.494314644309149	PA
0.448578041482769	PA
0.455410389878509	PA
0.474163177967744	PA
0.466052148999491	PA
0.421737054476721	PA
0.35734255273516	PA
0.291882727375358	PA
0.231506427775861	PA
0.596969722061314	PA
0.65886058976822	PA
0.681230308260354	PA
0.653146397662608	PA
0.597515200785711	PA
0.568347417025102	PA
0.616152733066378	PA
0.749505509612047	PA
0.929833737679291	PA
1.09429268434437	PA
1.18195404813289	PA
-0.0305814942623126	PA
-0.0357023590554794	PA
-0.0493940985826258	PA
-0.0797004613352733	PA
-0.124701569689852	PA
0.814480173153182	PA
0.752050296160289	PA
0.640053606141979	PA
0.514467292467857	PA
0.420819479731532	PA
0.388253935132848	PA
0.404565171275236	PA
0.425721398906575	PA
0.414614518611537	PA
0.367544456074635	PA
0.306288686349419	PA
0.535579349293322	PA
0.564116390841082	PA
0.548774996265355	PA
0.508831789471313	PA
0.493722451515754	PA
0.549286279516916	PA
0.680620283242833	PA
0.84984256449259	PA
1.00114973042574	PA
1.08336848721633	PA
-0.0635677888213346	PA
-0.0608301546890289	PA
-0.0683604344409913	PA
-0.0955219409409134	PA
-0.139157187858655	PA
0.705701974078288	PA
0.640161830166148	PA
0.536555930964338	PA
0.428092433535817	PA
0.355356281340614	PA
0.341000238366218	PA
0.367620131002493	PA
0.390463252293153	PA
0.376138239550508	PA
0.326515572913922	PA
0.437908162631922	PA
0.413656902416713	PA
0.41262497873225	PA
0.473325766308699	PA
-0.0971229736072322	PA
-0.0879350983020332	PA
-0.0909917692110564	PA
-0.115913698120696	PA
-0.159045742876414	PA
0.292927806644649	PA
0.296050361091168	PA
0.330350067760123	PA
0.353660837886855	PA
0.337593131141815	PA
0.317381259654131	PA
-0.131009506496937	PA
-0.115330586908385	PA
-0.114790149660419	PA
-0.139173642670115	PA
-0.184387670071899	PA
0.243281811188596	PA
0.281131252784851	PA
0.303740743364	PA
-0.139419883867312	PA
-0.134397777229444	PA
-0.158467403812028	PA
-0.142628204426728	PA
-0.313239238105921	PA
-0.311575097104328	PA
-0.310348239196982	PA
-0.366733302910709	PA
-0.363442247635168	PA
-0.35566837120439	PA
-0.33731523996426	PA
-0.416656607366814	PA
-0.405715032602246	PA
-0.385507682064134	PA
-0.354808120342851	PA
-0.31508628802581	PA
-0.467585829722359	PA
-0.45961471081278	PA
-0.436196602773594	PA
-0.400970569907481	PA
-0.358053835527971	PA
-0.312143175715594	PA
-0.271244770811043	PA
-0.514534628164256	PA
-0.49669562347699	PA
-0.459074116529276	PA
-0.409990812320676	PA
-0.35756800996864	PA
-0.308325215447177	PA
-0.270407538302243	PA
-0.559604368129254	PA
-0.557119418446544	PA
-0.52692870311439	PA
-0.475738747192857	PA
-0.415863077477034	PA
-0.357902121230856	PA
-0.309317282613322	PA
-0.277651924052043	PA
-0.304959636822524	PA
-0.326716508162079	PA
-0.351341681007762	PA
-0.375688683687723	PA
-0.600145196040426	PA
-0.588015575838896	PA
-0.544599815006141	PA
-0.481349095962166	PA
-0.413763808707396	PA
-0.354194303294773	PA
-0.310925923944968	PA
-0.290495260459526	PA
-0.308103475657602	PA
-0.300751156046883	PA
-0.309112461521808	PA
-0.328032051453677	PA
-0.35191744886882	PA
-0.375890513374988	PA
-0.395294078802302	PA
-0.599074908646031	PA
-0.544355950344147	PA
-0.472122037948834	PA
-0.399959535102567	PA
-0.341454694901283	PA
-0.306180584466913	PA
-0.311979802982468	PA
-0.313686953852367	PA
-0.329726673157873	PA
-0.351676259719211	PA
-0.373316780198365	PA
-0.390636636719056	PA
-0.587931514013972	PA
-0.528072496860437	PA
-0.452944832367616	PA
-0.380223170740323	PA
-0.323723286269685	PA
-0.294955729550889	PA
-0.316985767893493	PA
-0.315714871397682	PA
-0.331006009827575	PA
-0.351207637986065	PA
-0.36864671378086	PA
-0.380248424161174	PA
-0.560867195224597	PA
-0.504878015009065	PA
-0.434541087346669	PA
-0.36562645387991	PA
-0.311116350038598	PA
-0.284555209832615	PA
-0.311340435691333	PA
-0.311845193073774	PA
-0.329067634537609	PA
-0.348215300181053	PA
-0.360074500087002	PA
-0.362612324484831	PA
-0.481950548653387	PA
-0.422565572050452	PA
-0.361221284385667	PA
-0.309613543386675	PA
-0.282009431209493	PA
-0.292938513744998	PA
-0.298534958263756	PA
-0.318532236034258	PA
-0.336389157708941	PA
-0.342204664663748	PA
-0.456034224958987	PA
-0.411512569477135	PA
-0.361447180882614	PA
-0.315979869073878	PA
-0.287593134715118	PA
-0.263014366863192	PA
-0.274399011903572	PA
-0.295882121851254	PA
-0.311584055168916	PA
-0.31236492169814	PA
-0.392579276238879	PA
-0.357309132029898	PA
-0.321955269974165	PA
-0.243056455616736	PA
-0.264380241397561	PA
-0.277954715542081	PA
-0.365661131194793	PA
-0.345857728467511	PA
-0.321906141124459	PA
-0.21253259343923	PA
-0.232648646828602	PA
-0.244941512971935	PA
-0.329295893085913	PA
-0.314276746979239	PA
-0.1875411096624	PA
-0.204641564103723	PA
1.05662483840456	PA
1.1247440712009	PA
1.20307759003093	PA
1.26869443965455	PA
1.29513423538042	PA
1.27137786351248	PA
1.13382238617633	PA
1.12939321482554	PA
1.06672446495957	PA
0.975712115721156	PA
0.88587814453834	PA
0.81528087022513	PA
1.00856510633603	PA
1.05147515913058	PA
1.13270706848707	PA
1.23790126536041	PA
1.33548351729082	PA
1.3892050165683	PA
1.37647572345385	PA
1.30320680814071	PA
1.19868756619593	PA
1.07772541932451	PA
1.18939127208044	PA
1.22475207340386	PA
1.18044707261854	PA
1.0824399017108	PA
0.968435675557702	PA
0.870176130268697	PA
0.80641141248246	PA
0.782405747519806	PA
0.987983519542548	PA
1.00705843856558	PA
1.07351304819911	PA
1.19532968184083	PA
1.34464076600658	PA
1.46852937112045	PA
1.51841779198084	PA
1.47593817963886	PA
1.36076412475409	PA
1.2140662322293	PA
1.05977431553183	PA
1.20238534971658	PA
1.26635707538161	PA
1.23762772014985	PA
1.13668766040355	PA
1.0043066697221	PA
0.882736611790541	PA
0.802845137312801	PA
0.77650181075765	PA
0.794515661626226	PA
0.965898955872076	PA
0.96998792356915	PA
0.9983202362847	PA
1.08305173232738	PA
1.23258446868923	PA
1.41134253651318	PA
1.55410474922715	PA
1.5984237433109	PA
1.54464587963497	PA
1.39941069769621	PA
1.18266569980575	PA
1.26863273423062	PA
1.25618503441413	PA
1.15897355499781	PA
1.01548675258301	PA
0.8747842438519	PA
0.779273432808825	PA
0.748518073310455	PA
0.773861152714946	PA
0.826681215849951	PA
0.955127771809607	PA
0.964727578808864	PA
0.999352747191571	PA
1.0893865819503	PA
1.24291107311017	PA
1.42524017079009	PA
1.57075017268459	PA
1.5984237433109	PA
1.55051331961941	PA
1.38410125649017	PA
1.14938574336443	PA
1.25791178892056	PA
1.2649422177631	PA
1.17593658596581	PA
1.0249241395556	PA
0.86646742128974	PA
0.75395276823288	PA
0.714964972560605	PA
0.743088815071516	PA
0.808126858952973	PA
0.959357223578263	PA
0.969911791953362	PA
1.0029014985491	PA
1.08554447847936	PA
1.2260841657718	PA
1.39543913395868	PA
1.5334692818837	PA
1.57885390801562	PA
1.50127986565025	PA
1.31601075912476	PA
1.10658850430045	PA
1.24025937319319	PA
1.26777361971488	PA
1.18680956910571	PA
1.02891482752489	PA
0.854941165214405	PA
0.727747258267159	PA
0.681292202662574	PA
0.710941400174893	PA
0.784933585548101	PA
0.955308802305889	PA
0.96020961829086	PA
0.962150204745639	PA
0.985159315062791	PA
1.05602374965868	PA
1.18338413477565	PA
1.34174227016047	PA
1.4742865830039	PA
1.51638906600161	PA
1.42916383791404	PA
1.22351787567346	PA
1.04085123210421	PA
1.20156813466715	PA
1.24828634192818	PA
1.17331909291032	PA
1.01054810416988	PA
0.827993313078251	PA
0.694626674824395	PA
0.647167496926462	PA
0.680714210510875	PA
0.760960835001121	PA
0.845835729274485	PA
0.94315361769663	PA
0.949856377351615	PA
0.93992499797605	PA
0.925413102413424	PA
0.934977414003677	PA
0.998178188502789	PA
1.12277803164389	PA
1.28134390248193	PA
1.41522453707746	PA
1.45521895043138	PA
1.35652500775953	PA
1.12971213988753	PA
0.941355045595103	PA
1.13106681492904	PA
1.19749370284585	PA
1.12954576423961	PA
0.967575241651179	PA
0.786364586071836	PA
0.656698212037898	PA
0.614532283057148	PA
0.653496200966442	PA
0.736684549089599	PA
0.819272833247669	PA
0.867981962218053	PA
0.915185063166751	PA
0.932099802259149	PA
0.927807772534693	PA
0.900651733720184	PA
0.86789855636113	PA
0.865355490406768	PA
0.926878197604997	PA
1.05780798692204	PA
1.22425517809784	PA
1.36186890886683	PA
1.39744052052006	PA
1.28485510728012	PA
1.03674252393345	PA
1.12623121156875	PA
1.07082242614512	PA
0.917191126063052	PA
0.744696281320002	PA
0.623050953509907	PA
0.586349932254395	PA
0.627722921834275	PA
0.709000487092675	PA
0.783232242593335	PA
0.817776308340642	PA
0.803462885475407	PA
0.858241152902418	PA
0.893379634153098	PA
0.909792523308554	PA
0.897586452888532	PA
0.855729345816912	PA
0.806990295291568	PA
0.79507116086186	PA
0.858622287610908	PA
0.99987230197423	PA
1.1760036759182	PA
1.31478593754065	PA
1.34064280929354	PA
1.21143838124764	PA
0.940361437848252	PA
1.05533416361238	PA
1.01909944922146	PA
0.879595635344999	PA
0.716980320764641	PA
0.599681257166796	PA
0.561986564979371	PA
0.598973270805436	PA
0.672920032218099	PA
0.735228608170938	PA
0.753280991438725	PA
0.721977703076684	PA
0.654265589784417	PA
0.825014889188525	PA
0.864892436271637	PA
0.88298196512947	PA
0.865340742867233	PA
0.811150817976644	PA
0.748927683528099	PA
0.730572369777494	PA
0.799375860782392	PA
0.953710100416922	PA
1.14013251592923	PA
1.27715650900371	PA
1.28886285352314	PA
0.99918196711935	PA
0.984627244818128	PA
0.860882961605158	PA
0.70427938870012	PA
0.583099750434566	PA
0.535379063125907	PA
0.560803529190728	PA
0.62349455114066	PA
0.673412788364416	PA
0.676698667685398	PA
0.630291782531681	PA
0.551506684495447	PA
0.725146581151704	PA
0.78423691572518	PA
0.831070398373736	PA
0.851568145475661	PA
0.828245307329215	PA
0.762001227432241	PA
0.688645886422859	PA
0.668261235740243	PA
0.746995023050759	PA
0.917616289290082	PA
1.11523126208534	PA
1.249401631778	PA
1.24637351107473	PA
0.9561358558221	PA
0.958421560213901	PA
0.847743976981534	PA
0.692376971663907	PA
0.560591969281409	PA
0.496680330743806	PA
0.506825089713352	PA
0.557754576159641	PA
0.597968736140885	PA
0.591542355123804	PA
0.535943184304051	PA
0.45179658704211	PA
0.360254827478073	PA
0.660439109171017	PA
0.727434589869517	PA
0.783352903737169	PA
0.807289177044812	PA
0.778655810263526	PA
0.702077710539258	PA
0.622123558552832	PA
0.605830268294732	PA
0.698584201440422	PA
0.885503345346013	PA
1.09193108168224	PA
1.22228717595701	PA
0.920254047382332	PA
0.817226554929382	PA
0.661066203600623	PA
0.518338637166502	PA
0.439487651893513	PA
0.437177116784733	PA
0.480222056382789	PA
0.515448855923023	PA
0.505161907156515	PA
0.447468855278567	PA
0.365877636237484	PA
0.284372455769012	PA
0.50740147455686	PA
0.573352336479972	PA
0.645831235518886	PA
0.710784509270969	PA
0.740287251747213	PA
0.710933934414707	PA
0.630955167254433	PA
0.552342503744229	PA
0.546054546015027	PA
0.652964767919911	PA
0.849749974920673	PA
1.05668461893996	PA
1.18024391611365	PA
0.855430103866901	PA
0.754578963498999	PA
0.599600542306952	PA
0.452870732155215	PA
0.368138155108318	PA
0.362096805787749	PA
0.403870508147197	PA
0.438479053555056	PA
0.42770915550128	PA
0.37183662526012	PA
0.297794935479841	PA
0.230902329775401	PA
0.470629462429012	PA
0.541387641792082	PA
0.611088799646435	PA
0.64720111644581	PA
0.624208349962201	PA
0.551502765906561	PA
0.483689359865255	PA
0.491012695396785	PA
0.607629150069422	PA
0.803427079312193	PA
0.999794135206482	PA
1.11254106915569	PA
-0.0427236052281741	PA
-0.0474335852648235	PA
-0.061841710785585	PA
-0.0928102546164559	PA
-0.138286487245932	PA
0.762291439711892	PA
0.660864934229499	PA
0.51198067745459	PA
0.371942617811469	PA
0.293400427080794	PA
0.293186924950634	PA
0.339059747781398	PA
0.37494965026983	PA
0.363951707334005	PA
0.310085055514032	PA
0.243931279187867	PA
0.426743485076198	PA
0.493738554171028	PA
0.533905148310846	PA
0.521202029763824	PA
0.464053316630371	PA
0.41426063136217	PA
0.436303086498649	PA
0.556813218087579	PA
0.742227326064474	PA
-0.0818414459862753	PA
-0.0767231940809224	PA
-0.0838787514674348	PA
-0.111758037304713	PA
-0.155875236057262	PA
0.407635594780246	PA
0.28447425611145	PA
0.221627581502414	PA
0.232579951651213	PA
0.283698832577405	PA
0.320152398876639	PA
0.308453203773307	PA
0.256517938628612	PA
0.411459900150334	PA
0.406505917648772	PA
0.366021887586814	PA
0.336351967499488	PA
0.372826676024124	PA
-0.13579684354934	PA
-0.124048742367369	PA
-0.11022810935101	PA
-0.111452759574685	PA
-0.137214411787378	PA
-0.181724019230266	PA
-0.229631093405543	PA
0.152090365378212	PA
0.174158102079915	PA
0.227791542651701	PA
0.262935269664093	PA
0.251307992083538	PA
0.257727252516068	PA
-0.168169218385851	PA
-0.146053782457279	PA
-0.142103604159072	PA
-0.167448795182039	PA
-0.215725356505977	PA
0.164286165677994	PA
0.196453623173552	PA
-0.179241592846746	PA
-0.169823282481068	PA
-0.195150928044879	PA
-0.3671433499914	PA
-0.36205297255009	PA
-0.360355981392786	PA
-0.357914310750655	PA
-0.412077413012998	PA
-0.412737118809794	PA
-0.411765599794065	PA
-0.410282772259476	PA
-0.403268112997628	PA
-0.383775685221836	PA
-0.456343495219739	PA
-0.460571181992741	PA
-0.458466694641134	PA
-0.449201579461805	PA
-0.430020671705198	PA
-0.399247833175306	PA
-0.35926680688798	PA
-0.502870903184845	PA
-0.507387262212837	PA
-0.497331810452549	PA
-0.472948382622174	PA
-0.437296257659586	PA
-0.395358214364387	PA
-0.353151110806114	PA
-0.317949105414381	PA
-0.55055635241119	PA
-0.551203801444758	PA
-0.527877367912637	PA
-0.485272080973825	PA
-0.433943169399572	PA
-0.38443442298772	PA
-0.344217560677013	PA
-0.319111784992533	PA
-0.320104668848216	PA
-0.345505539718498	PA
-0.377050338033587	PA
-0.594991434065418	PA
-0.58780063860791	PA
-0.549068631061042	PA
-0.48985005811523	PA
-0.427419781847857	PA
-0.375757307873573	PA
-0.341946889703266	PA
-0.329135009000553	PA
-0.305990245307071	PA
-0.295108511248448	PA
-0.299749810581044	PA
-0.31794530594618	PA
-0.346234349145864	PA
-0.379316204914357	PA
-0.410265910418497	PA
-0.626897774512569	PA
-0.609262762389456	PA
-0.556250260553012	PA
-0.485008081101437	PA
-0.417193411094033	PA
-0.368479256861125	PA
-0.345090094634927	PA
-0.304940550967068	PA
-0.302160291629843	PA
-0.31847654614701	PA
-0.34641871204755	PA
-0.378129596193321	PA
-0.407244566313198	PA
-0.608612410980277	PA
-0.545672822847134	PA
-0.468750479625952	PA
-0.40076637232107	PA
-0.357755253546768	PA
-0.34597280968705	PA
-0.314541615690137	PA
-0.305249707597411	PA
-0.318597868395348	PA
-0.343734587102921	PA
-0.371423696790266	PA
-0.39643476613241	PA
-0.5862213833568	PA
-0.520852733600057	PA
-0.445725663704798	PA
-0.38177325932516	PA
-0.344071823433559	PA
-0.306017239146685	PA
-0.317879890030923	PA
-0.339777954827231	PA
-0.361480748725848	PA
-0.378991708946769	PA
-0.551236839266494	PA
-0.492326768914548	PA
-0.425803012096246	PA
-0.368513638396851	PA
-0.333620153947009	PA
-0.301742454220463	PA
-0.315186657790845	PA
-0.334685259009065	PA
-0.349237301014364	PA
-0.355997553876498	PA
-0.468154267899485	PA
-0.414604193812961	PA
-0.365294887679758	PA
-0.331365791058892	PA
-0.288634711378513	PA
-0.305537912856865	PA
-0.322783237590476	PA
-0.329670485809523	PA
-0.445262708926263	PA
-0.407201823962128	PA
-0.367628139896422	PA
-0.335783841686013	PA
-0.264466298985159	PA
-0.284136368323945	PA
-0.298368920665881	PA
-0.298232965145467	PA
-0.394948949398369	PA
-0.367420730993359	PA
-0.340598529414274	PA
-0.232332331718903	PA
-0.252694974502083	PA
-0.263809113317014	PA
-0.376698010125094	PA
-0.361468985004143	PA
-0.341192355713186	PA
-0.199348125577348	PA
-0.218474143421433	PA
-0.22742834095067	PA
-0.351478631489186	PA
-0.336480681132525	PA
-0.168448700388479	PA
-0.184218701237761	PA
-0.28645871399074	PA
-0.184167055883316	PA
-0.214170068238551	PA
-0.14640140544054	PA
-0.161470269385932	PA
1.09985777226587	PA
1.18525311026929	PA
1.23882231432945	PA
0.837302880370731	PA
0.764078857586719	PA
0.666664121455202	PA
1.00564208436085	PA
1.09910177079081	PA
1.16530885824727	PA
1.18423816353704	PA
0.852548624950254	PA
0.810999565255932	PA
0.726365903268258	PA
0.638735168306933	PA
0.806337275200834	PA
0.851172648225394	PA
0.922454998124805	PA
1.00818022339501	PA
1.08041079648408	PA
1.11162076447573	PA
1.09291802859193	PA
1.03944384614006	PA
0.795712547299141	PA
0.871330211508191	PA
0.879403875354264	PA
0.827885660285958	PA
0.747658596238276	PA
0.670997114042338	PA
0.617651378204917	PA
0.593109868384717	PA
0.818344983727568	PA
0.815225450888586	PA
0.845319454247753	PA
0.905335896387179	PA
0.983460470526997	PA
1.05483798711664	PA
1.08960318134891	PA
1.07261960740305	PA
1.0131426861057	PA
0.936314088364856	PA
0.775169319762952	PA
0.896869711220886	PA
0.961038780543539	PA
0.953153828470062	PA
0.887300155022078	PA
0.795414023401423	PA
0.71078505005377	PA
0.656372229102999	PA
0.638788693501718	PA
0.650889598422994	PA
0.862227253000148	PA
0.831042466994323	PA
0.841136401115606	PA
0.901590521149855	PA
0.998257305871488	PA
1.09740333337751	PA
1.15801312413791	PA
1.15232904208824	PA
1.08346125813292	PA
0.980277422251594	PA
0.875402947277245	PA
0.753999616904184	PA
0.909782090803815	PA
1.02130808133839	PA
1.05411160629657	PA
1.00413221634097	PA
0.899397833149932	PA
0.78409972143256	PA
0.698597187463505	PA
0.663364970223564	PA
0.674895895619152	PA
0.71356545926796	PA
0.887742636077262	PA
0.844243997154344	PA
0.820235105505627	PA
0.851238767099049	PA
0.950778770529562	PA
1.09340044339705	PA
1.22286980553634	PA
1.2821610071373	PA
1.24565176252379	PA
1.1319516273542	PA
0.985644433352475	PA
0.846380739655837	PA
0.73562291695012	PA
0.561762784803028	PA
0.721018881918604	PA
0.895694840451082	PA
1.03727870759047	PA
1.09953934021242	PA
1.06481149009843	PA
0.954409441362238	PA
0.817379843707507	PA
0.707464183393555	PA
0.658579307525522	PA
0.672447589505464	PA
0.725050824435635	PA
0.783315649007758	PA
0.873755565332249	PA
0.846398292461203	PA
0.808980440348387	PA
0.795721701407132	PA
0.845810154887537	PA
0.975337932434761	PA
1.15275458903569	PA
1.30776943009243	PA
1.37187346418699	PA
1.31846067471585	PA
1.17297627502444	PA
0.989252922293316	PA
0.814997781118048	PA
0.67534422420819	PA
0.860255088305672	PA
1.01886416750494	PA
1.1013808288301	PA
1.08223082050681	PA
0.974224115716707	PA
0.824895618198854	PA
0.696433582826769	PA
0.635100832020139	PA
0.649725964116967	PA
0.714879257744178	PA
0.791659397502533	PA
0.848811642372877	PA
0.834428704845616	PA
0.808315625973693	PA
0.778264316781942	PA
0.774325098919993	PA
0.833683273460095	PA
0.97308292710481	PA
1.16233600449438	PA
1.32879837152238	PA
1.39797816880875	PA
1.33777763306474	PA
1.17183123343728	PA
0.958378975090778	PA
0.816871233742374	PA
0.990428645318995	PA
1.09141216789527	PA
1.08909223682713	PA
0.987156864524715	PA
0.828864454653942	PA
0.68249240128013	PA
0.605934454912009	PA
0.616496147179148	PA
0.689920031005103	PA
0.783284353464842	PA
0.860404304214495	PA
0.832172099198215	PA
0.816253568056143	PA
0.789385828443079	PA
0.761427187671264	PA
0.758960909221625	PA
0.815979627963518	PA
0.949696637943594	PA
1.13520733118057	PA
1.30355278448098	PA
1.37633858583868	PA
1.31263315655136	PA
1.13061582788618	PA
0.960845634605115	PA
1.08301576782639	PA
1.09735285149072	PA
0.999781598067946	PA
0.831143752124626	PA
0.666373859930576	PA
0.573998532464935	PA
0.57895548626677	PA
0.658272597074716	PA
0.764898107738958	PA
0.85689322382936	PA
0.911469379460646	PA
0.838653251195016	PA
0.817144709040359	PA
0.78395178589142	PA
0.74793381315863	PA
0.736720275737591	PA
0.785250016754597	PA
0.911958703196918	PA
1.09481695832478	PA
1.26599847020374	PA
1.34186797053036	PA
1.27271298897039	PA
1.0731309274108	PA
0.917269571761911	PA
1.06429526464393	PA
1.0944057599124	PA
0.998565286594546	PA
0.819611052418542	PA
0.640307031699033	PA
0.537547491056224	PA
0.540986872210245	PA
0.627031256824395	PA
0.743371368675596	PA
0.841973537046255	PA
0.896848722231678	PA
0.858927987563139	PA
0.846276621997822	PA
0.820488922944706	PA
0.7761695345605	PA
0.724135421375589	PA
0.698372565380608	PA
0.73989047598443	PA
0.868131152788798	PA
1.05773700574258	PA
1.23567298878398	PA
1.31187942594083	PA
1.23184303188076	PA
1.0115751874866	PA
0.844117570593436	PA
1.02003117376007	PA
1.06820927992877	PA
0.976148556710945	PA
0.791860135075533	PA
0.605697482916811	PA
0.499947795427094	PA
0.506350801585035	PA
0.5994576637064	PA
0.721338832813005	PA
0.818261620724257	PA
0.862856655557536	PA
0.852568685573836	PA
0.839390643949931	PA
0.846621939935721	PA
0.840552966545026	PA
0.813641662538673	PA
0.758411764213815	PA
0.689533909306758	PA
0.65047753564496	PA
0.69081769650802	PA
0.829372773640272	PA
1.03141571742793	PA
1.21379492110573	PA
1.28161908001639	PA
1.18244517515672	PA
0.939647434023209	PA
0.742137865634221	PA
0.94978571685432	PA
1.02232655225736	PA
0.942215149152455	PA
0.761250077565718	PA
0.574951875851386	PA
0.468930339937409	PA
0.476853588969809	PA
0.572657964094024	PA
0.694130184192262	PA
0.782690910909635	PA
0.810660026227641	PA
0.780893477714724	PA
0.711204347055819	PA
0.797024097576044	PA
0.815175969213144	PA
[truncated: 381,677 more rows]
