# Supplementary material for: Neuroimaging evidence for a network sampling theory of individual differences in human intelligence test performance
Source: Nat Commun. 2021 Apr 6;12:2072. doi: 10.1038/s41467-021-22199-9 (PMC8024400; doi:10.1038/s41467-021-22199-9)
Supplement: Supplementary file 17 — Source Data [file 41467_2021_22199_MOESM17_ESM.zip › fig3d_scatter.csv]

Psychometric Similarity	Spatial Similarity_Dice
0.952200173511536	0.882988253277055
0.898160945611739	0.918001444229816
0.883477018009892	0.884427658534563
0.72033348542695	0.947621089273317
0.537202586265942	0.920928621554181
0.488905529195722	0.933392983289333
0.583376793712962	0.918557927450585
0.516019357329375	0.910832420109892
0.712586479120766	0.882666974777101
0.562157061090403	0.880899518253725
0.710864104754853	0.831366409304663
0.984853874082946	0.930165535444069
0.978089597654389	0.921514428017001
0.858125431173511	0.913924291507357
0.662011732759845	0.832753502608797
0.60936490714563	0.863245117455475
0.680909414524316	0.844623437274681
0.578977883438307	0.884105989370484
0.728489548538172	0.872884115088554
0.544267731337458	0.815698583387558
0.565856933725171	0.861010529357374
0.999238290248272	0.956672389026338
0.872377531326074	0.967708439010717
0.667466551550491	0.853906822525465
0.601884326985921	0.891654668190683
0.64983941529986	0.849878272346994
0.531880201579171	0.896661747289999
0.651471258028848	0.903035266048575
0.461224670518646	0.820563947541956
0.462773289649878	0.860356158888807
0.878120896057301	0.946174034306531
0.674854612633631	0.799573717781316
0.605393874832628	0.83076438564614
0.647493839331276	0.801912197579143
0.526912383226491	0.851271082389443
0.636962815197525	0.896031478076183
0.446643741956677	0.790591841794635
0.442291549544632	0.880439940577715
0.927805647224504	0.871705297366805
0.878816643286513	0.910885851673227
0.877388848536237	0.876576120635399
0.761709522530829	0.903745385854896
0.733110381321232	0.882327072558728
0.549997800419989	0.821572677778734
0.382838901884157	0.828957977455174
0.963651080095254	0.968726785058355
0.91471201587066	0.969762699620625
0.840133055738494	0.951356955110287
0.67696073924775	0.847241240532413
0.535806602099494	0.901607184597045
0.301265904665736	0.786871127327051
0.969008398447933	0.969922816379415
0.916870534907457	0.969214377573103
0.743864785935236	0.840173236016037
0.621975858311637	0.865803834817036
0.311056099134762	0.782793466887106
0.969474603600938	0.951450163001083
0.873892420128948	0.822098037734768
0.764607996014388	0.893426715297194
0.433626376194474	0.781401299931372
0.880021447190048	0.878818269851292
0.833683871033635	0.888810319659575
0.460671993534757	0.828722484867771
0.94683919960235	0.898661312905602
0.709018258722159	0.92773068060771
0.7276930167544	0.85888712372353
