# Supplementary material for: Neuroimaging evidence for a network sampling theory of individual differences in human intelligence test performance
Source: Nat Commun. 2021 Apr 6;12:2072. doi: 10.1038/s41467-021-22199-9 (PMC8024400; doi:10.1038/s41467-021-22199-9)
Supplement: Supplementary file 17 — Source Data [file 41467_2021_22199_MOESM17_ESM.zip › fig3e_scatter.csv]

Psychometric Similarity	Activation Similarity_INTR	Activation Similarity_MDDM	Activation Similarity_CRTX
0.952200173511536	0.638843670785187	0.922245180869238	0.869928658574176
0.898160945611739	0.710200072242985	0.95380297446356	0.932123718326608
0.883477018009892	0.627975792735574	0.948904121242003	0.901967102309438
0.72033348542695	0.821609153328469	0.968311479289262	0.943404587836306
0.537202586265942	0.809134536972095	0.961213352171744	0.890002493263395
0.488905529195722	0.807840636071778	0.970206905675969	0.924972216398643
0.583376793712962	0.744471646239653	0.926134446676499	0.88718610286862
0.516019357329375	0.727416092892241	0.921492566117335	0.890846533669333
0.712586479120766	0.574582062672929	0.933126855336571	0.888297757801594
0.562157061090403	0.614512078818071	0.91657305553466	0.879587237422327
0.710864104754853	0.471037004425934	0.895378328201138	0.848214841151154
0.984853874082946	0.75118013878141	0.968800791767074	0.923318294901181
0.978089597654389	0.593064000699528	0.953562813725618	0.885280895659747
0.858125431173511	0.715702000633848	0.922896158126443	0.881743072195074
0.662011732759845	0.647121881008342	0.882316674850062	0.841206979098116
0.60936490714563	0.754420850150016	0.931055787807833	0.905909276471644
0.680909414524316	0.615249689985743	0.860213057106178	0.860224082680407
0.578977883438307	0.615967559397484	0.892857476607462	0.872261929306657
0.728489548538172	0.476809743925938	0.891455469666662	0.801443655197291
0.544267731337458	0.549039364999539	0.835215233779376	0.812352488461385
0.565856933725171	0.479414263953276	0.905024829420912	0.815985059348481
0.999238290248272	0.812795574672741	0.971583512363062	0.935171267706341
0.872377531326074	0.733346601162725	0.956454085512019	0.936356400724446
0.667466551550491	0.498987022853983	0.897948173039915	0.845666194816717
0.601884326985921	0.518615326956685	0.930110058813363	0.891928455736565
0.64983941529986	0.347194070325684	0.849924622200062	0.8272318962454
0.531880201579171	0.364038135654851	0.870726631641224	0.840861513568268
0.651471258028848	0.684166756570178	0.928291115028893	0.864669180085986
0.461224670518646	0.34867914225289	0.865565275602302	0.811918156839395
0.462773289649878	0.591830798507534	0.922443226844725	0.850240282069506
0.878120896057301	0.76816859001159	0.959984870524299	0.936562463923996
0.674854612633631	0.413218309132647	0.900468989546547	0.766097627136943
0.605393874832628	0.416747004460255	0.933847948308059	0.835316665562959
0.647493839331276	0.342572620887565	0.865846893310818	0.783326123291918
0.526912383226491	0.422456708295437	0.89011015933251	0.82397700215591
0.636962815197525	0.597378555823989	0.904371638813923	0.873412758715765
0.446643741956677	0.257636352226479	0.845792075812035	0.757683207208762
0.442291549544632	0.52343500571702	0.913332389246369	0.883627276453807
0.927805647224504	0.818485124370494	0.940386940785526	0.872228612396383
0.878816643286513	0.830593746959628	0.960474868306934	0.922483236021388
0.877388848536237	0.787920097407689	0.914725449585819	0.883087062514993
0.761709522530829	0.70080446697534	0.893927945441222	0.861019946592336
0.733110381321232	0.555595076497956	0.901196678863791	0.848413321052854
0.549997800419989	0.662449872615039	0.86937280264219	0.823517142144491
0.382838901884157	0.474389723864974	0.860415135443126	0.807403450326726
0.963651080095254	0.94179632559568	0.976886989477311	0.965049986094698
0.91471201587066	0.936441521911936	0.958969544277463	0.954958947974627
0.840133055738494	0.828952106580099	0.94950981629606	0.924029212062476
0.67696073924775	0.411092038011948	0.912919260903135	0.760850817227204
0.535806602099494	0.772682256979896	0.92108823019204	0.889793467306153
0.301265904665736	0.338746650386308	0.850074749527194	0.679660852929107
0.969008398447933	0.94871928835507	0.968596458265866	0.97514522947053
0.916870534907457	0.874664815502787	0.96112366842814	0.946621921047944
0.743864785935236	0.395470535981604	0.906267437908461	0.792936797909452
0.621975858311637	0.768178305005476	0.904044112455586	0.885016292962571
0.311056099134762	0.362096807812531	0.872084553367594	0.752895972772078
0.969474603600938	0.871585892763002	0.950971696500415	0.945466875903794
0.873892420128948	0.297263128501255	0.838826298962622	0.758749539524562
0.764607996014388	0.801150893383901	0.877306075028672	0.888217308647485
0.433626376194474	0.282405584834875	0.789848569819559	0.707017715630726
0.880021447190048	0.420038804943338	0.900024817038455	0.834909115404928
0.833683871033635	0.700941869174955	0.907559744429055	0.898179941027372
0.460671993534757	0.458428040836324	0.876975506012334	0.803860884777855
0.94683919960235	0.579885432092779	0.962323149183522	0.886348113468297
0.709018258722159	0.80539629656756	0.946194238730881	0.924443285892107
0.7276930167544	0.567854859592357	0.905944485189264	0.809338548479585
