# Supplementary material for: Neuroimaging evidence for a network sampling theory of individual differences in human intelligence test performance
Source: Nat Commun. 2021 Apr 6;12:2072. doi: 10.1038/s41467-021-22199-9 (PMC8024400; doi:10.1038/s41467-021-22199-9)
Supplement: Supplementary file 17 — Source Data [file 41467_2021_22199_MOESM17_ESM.zip › fig3f_scatter.csv]

Psychometric Similarity	Saliency Similarity_Static	Saliency Similarity_Dynamic
0.952200173511536	-0.129609753594712	0.0178021497678348
0.898160945611739	-0.0671882918725764	-0.00552584394710458
0.883477018009892	0.0666540630221755	0.0436967063781217
0.72033348542695	0.0414989683960287	0.015602708958805
0.537202586265942	0.0143597394997564	-0.0301777082667626
0.488905529195722	-0.0805294896023238	-0.000619164840374032
0.583376793712962	-0.0591617688279902	-0.0215172284870128
0.516019357329375	0.0668746330273864	-0.0144366185474969
0.712586479120766	-0.0472800462197083	-0.0521863907069337
0.562157061090403	0.119835085753316	0.0291493435367266
0.710864104754853	0.0258868264769511	0.0627610503439726
0.984853874082946	0.00127336756785052	-0.0155879531731932
0.978089597654389	-0.0129298842377722	-0.0017347780448474
0.858125431173511	0.00697162504911873	0.026364229660177
0.662011732759845	0.0212744883786606	-0.0448415067967366
0.60936490714563	-0.0603404790372334	0.0342840791576254
0.680909414524316	0.0536840165925309	-0.0502713043964471
0.578977883438307	-0.0264324216516522	0.0503809514924842
0.728489548538172	-0.0418369197215459	0.0060546399396425
0.544267731337458	-0.0350406068068631	-0.0190856065488462
0.565856933725171	0.0460277772470517	-0.0303965469750129
0.999238290248272	0.00697249187634024	0.0495543074122945
0.872377531326074	-0.0914477422197309	-0.102895843706569
0.667466551550491	0.352013091906338	0.0153625726958755
0.601884326985921	0.141380960952544	0.00261802537124982
0.64983941529986	-0.0138478361277934	0.0289425112557315
0.531880201579171	0.024282931031301	0.0473835699903844
0.651471258028848	0.247075118387653	-0.00440353755016709
0.461224670518646	-0.040643612396845	-0.0108575559313028
0.462773289649878	-0.119721528663418	-0.0418727107614209
0.878120896057301	0.0654052066921936	0.0164001602132518
0.674854612633631	-0.0553452022965799	-0.0157138650020401
0.605393874832628	-0.0319804000391434	0.0831827966883693
0.647493839331276	-0.0146283345484085	-0.0253172785638101
0.526912383226491	0.00618122536684002	-0.00610382658695462
0.636962815197525	0.329142633575171	-0.0178667326526432
0.446643741956677	0.0776398754583191	-0.0300722069602619
0.442291549544632	-0.0904621828538016	-0.00137635401546029
0.927805647224504	-0.139247614526319	-0.0529146662334512
0.878816643286513	0.210023056026432	0.0114804919079031
0.877388848536237	0.00751861709232449	-0.0232455268740025
0.761709522530829	-0.0815766784528879	0.0220473168325456
0.733110381321232	-0.0309272744199134	-0.0187178226739117
0.549997800419989	-0.187190045282441	-0.00194076865319476
0.382838901884157	-0.074749744665158	-0.033435340666062
0.963651080095254	0.121473783397678	-0.0370020528852213
0.91471201587066	0.011819990918126	-0.0512970012741387
0.840133055738494	-0.00473245939617555	-0.0528329148515034
0.67696073924775	0.004423906900628	-0.0148733643615655
0.535806602099494	-0.00616988865156807	-0.0035381355857051
0.301265904665736	0.0485479026417222	0.00123570544481398
0.969008398447933	0.129185725247815	0.034176524212745
0.916870534907457	-0.0127694868471165	-0.0218951252253036
0.743864785935236	-0.0257624470097799	-0.0120450137936632
0.621975858311637	-0.292271583157263	0.0601228990771824
0.311056099134762	0.0192423861866048	0.0211640219595682
0.969474603600938	0.00738489428741907	0.0467196342768571
0.873892420128948	-0.123899208990801	0.0252159653012464
0.764607996014388	-0.201739625282233	0.0838728670049769
0.433626376194474	0.0641557373693918	0.0846225256567456
0.880021447190048	-0.111916816646512	0.0172223883119976
0.833683871033635	0.122998197585632	-0.0205561092289746
0.460671993534757	-0.0961018199743689	-0.0111474933567028
0.94683919960235	0.0144662463409297	0.00376653542610792
0.709018258722159	-0.0525377359350264	0.0643474740485992
0.7276930167544	-0.0492198000688254	0.0178473181233248
