# Supplementary material for: Neuroimaging evidence for a network sampling theory of individual differences in human intelligence test performance
Source: Nat Commun. 2021 Apr 6;12:2072. doi: 10.1038/s41467-021-22199-9 (PMC8024400; doi:10.1038/s41467-021-22199-9)
Supplement: Supplementary file 17 — Source Data [file 41467_2021_22199_MOESM17_ESM.zip › fig4a._scatter.csv]

ho	cv	gp
49.9955987466082	66.6988736457223	CRTX
6.79916772759179	8.88334161362071	Null
50.9801940738323	63.2706626341008	CRTX
8.35772730452993	7.28401597608351	Null
53.0698631293444	62.1426039183894	CRTX
8.45217660157937	8.2449074134707	Null
44.3446986278176	69.483713436585	CRTX
7.1425483084527	8.93733371500634	Null
44.1136615258968	67.0656494866648	CRTX
8.33172250422938	8.69885218228922	Null
44.9355321131593	65.3609543803266	CRTX
8.08712544473143	9.31016730872118	Null
51.6500488563141	62.7169789377276	CRTX
9.92972754854018	7.73414648712652	Null
49.1293923236906	67.2490931759082	CRTX
7.46804502076301	9.34318180558825	Null
46.4456436775957	67.1749308030767	CRTX
5.49848291817105	9.00287238612483	Null
52.287863158018	63.9597745473106	CRTX
9.82022348397888	8.54473474934795	Null
47.7500350937456	65.6077093288946	CRTX
6.95554847280485	7.46020654355585	Null
51.1035781764497	65.3044551684101	CRTX
8.39387661138658	7.73997402605172	Null
46.3164651628813	65.8833855190312	CRTX
8.38696332481463	9.79699456465123	Null
50.0664047586517	65.2139196549744	CRTX
5.37306727493768	7.07657118900717	Null
45.4447343061649	63.2135466070913	CRTX
9.46349055846733	9.4361003735524	Null
49.3929142082466	61.9535718275494	CRTX
8.34149671821197	9.00099467657428	Null
51.1970807751451	67.5771726255359	CRTX
7.0115194459987	8.70276752369666	Null
48.5318686243485	64.3540174256405	CRTX
8.32198446721615	7.66017632104421	Null
48.9060258049061	65.9559365392657	CRTX
8.6836434180281	7.92439455833949	Null
48.4249133871307	62.5165686658601	CRTX
8.27593013450433	9.50993606582698	Null
51.3619506632759	65.4226759573742	CRTX
8.09910151563905	8.40635142330213	Null
52.1194357624744	62.4454544914355	CRTX
9.01067383249205	8.32825918202787	Null
51.1008206495256	65.4652255653913	CRTX
8.94157620809551	7.64052899042326	Null
47.287084168444	63.6614425827603	CRTX
7.84375340318161	9.00680475322756	Null
48.965864666093	65.8562636673346	CRTX
9.79182965804848	8.76398601849934	Null
49.9528403741737	63.2181454976879	CRTX
8.19604686084322	6.4486537441451	Null
50.9068682455693	60.899913508926	CRTX
10.1076080144905	8.62325305173755	Null
50.8785912611107	64.0427535540166	CRTX
8.39787281184549	7.92765399820393	Null
48.9717307220267	65.0491606979407	CRTX
7.61397583157938	8.80824308451277	Null
47.8844908196751	66.1909807284965	CRTX
7.60591013980142	8.90980709711036	Null
45.3231790017279	68.3883005274776	CRTX
9.17307124703237	8.92736297257089	Null
44.7059812402602	64.0050148382133	CRTX
6.62624593416568	7.23024446079287	Null
45.4015732828242	66.358651059831	CRTX
8.30925958256019	8.55942732882077	Null
50.0122433836013	63.4623007719505	CRTX
8.2536431729838	8.90918288029967	Null
49.1375672934048	61.2784215973845	CRTX
10.2389377552378	9.02121655403913	Null
49.8868977092549	63.1626429672094	CRTX
7.1253942028818	8.44105065240583	Null
49.9598137551836	63.1084928818518	CRTX
7.91459891607442	9.71759431086497	Null
47.8893876229017	63.5354307197666	CRTX
9.72363717940975	7.81032825900848	Null
44.8218484466772	68.5776706577134	CRTX
8.97895224920352	8.05722474427344	Null
49.4118890427791	68.1380687180245	CRTX
7.03712451933102	8.7700528315386	Null
43.1125032778303	65.1502322796399	CRTX
8.98768353254549	9.01836090731694	Null
46.1656052144527	64.5513452943197	CRTX
8.37576661550826	7.19355869339159	Null
50.5534499405006	62.4754245954505	CRTX
8.35350887350237	7.39961078719741	Null
49.1653515416604	64.0046079609121	CRTX
8.7661689960957	8.60262096306343	Null
49.0718776142835	64.7968769126121	CRTX
8.09517600879325	9.45051753193681	Null
52.6969132080991	64.546430785168	CRTX
10.2674469673144	8.24133522419967	Null
50.4102285110337	63.150088018056	CRTX
8.00810298866578	8.6995641046118	Null
53.487341816715	63.9691883085651	CRTX
7.94172094084758	8.36142318402253	Null
50.2945015390569	65.4152558735559	CRTX
10.1300931173318	8.0228886564821	Null
45.6286843934982	66.5549893628861	CRTX
8.29527044782321	9.39026896904929	Null
54.5121323172699	64.9547032522926	CRTX
9.32526698898216	8.43520876439631	Null
49.6752880908578	64.5237585299654	CRTX
9.38708823278156	6.99274865341442	Null
46.3950825062798	66.3741910943925	CRTX
7.61121892626198	8.34024959889328	Null
50.0641229983982	65.8296568629618	CRTX
10.1206253677375	8.57813627279097	Null
52.5102497336271	65.2421451626961	CRTX
9.26732324336816	9.12134485204489	Null
49.0014159172027	66.4072235484466	CRTX
8.41317376042356	8.46115063868957	Null
47.2563201250417	65.2423870689314	CRTX
9.09168354682678	7.79548395655931	Null
54.1269169466313	63.6358479971486	CRTX
7.88183042943117	7.51532771577139	Null
48.2143978482404	63.9941574621451	CRTX
7.31063632363331	7.00611419923983	Null
50.6878241798576	65.413652563459	CRTX
9.33653661719581	9.01089250427066	Null
50.0689935747525	62.2695143079848	CRTX
8.97461893758433	9.58045646201848	Null
49.3844829447953	65.9101368985381	CRTX
8.86822552515834	8.6637508807892	Null
54.1549123329234	62.3100813601876	CRTX
10.6063327274491	8.07426186316365	Null
50.2572300068895	65.4813163291829	CRTX
6.55502487867506	8.42069708476968	Null
49.5574978948618	62.4424191295456	CRTX
9.52916115092537	8.54896730111247	Null
45.5559881363971	66.3961202764404	CRTX
9.92688927440111	7.91673715066154	Null
52.0222105929859	60.838870154528	CRTX
10.2406849896852	8.00881713430347	Null
45.4561245661892	66.4380953649965	CRTX
9.00118670033295	8.88170070374808	Null
49.1419096873824	61.6477398100173	CRTX
8.7553988251747	9.35447834054749	Null
52.535607653852	62.5921102933665	CRTX
9.30678596718044	8.42959975762803	Null
47.7978277337552	64.5056715435052	CRTX
9.54631685049564	7.57820678036392	Null
54.7603715966087	63.222282279312	CRTX
6.86307586225401	8.79349726599497	Null
49.7653050923895	64.6485454864515	CRTX
8.63614203313563	9.68027540573842	Null
50.1196298234762	64.6598776942904	CRTX
7.25778679466227	8.39756159266449	Null
55.4747600793818	60.8027819002098	CRTX
9.17071301775969	8.59604770854997	Null
44.8706667352854	67.1966526543886	CRTX
9.49783339722638	7.59936026578182	Null
50.420320769781	68.8721716490537	CRTX
7.80527114759211	7.3595666847016	Null
47.962640178717	67.4363900155844	CRTX
9.73270245397764	7.71219387782397	Null
49.6339270988392	63.5623523252835	CRTX
6.99450744612191	8.25150432852041	Null
45.4917574668512	68.4028908394283	CRTX
8.50417220190045	8.50012382353233	Null
52.8258244928375	64.0914654133632	CRTX
8.131440964552	10.1480762872899	Null
52.2146604087029	62.1994005523005	CRTX
10.0722073800856	8.22323913929044	Null
54.6786281019421	62.6583898145719	CRTX
8.76152001361049	7.69579594208317	Null
48.8374331591616	69.6152573851182	CRTX
8.85715592233156	9.61940684759636	Null
51.2683084496123	63.3087552359504	CRTX
10.322606195386	7.67547998251424	Null
51.0696087810359	62.3304426704339	CRTX
7.05800549280499	8.02980418537176	Null
49.6428355096523	62.1433722062015	CRTX
7.40964944724826	8.45091081555083	Null
48.1320284323264	68.1458160620726	CRTX
7.61416856859971	6.50107768441534	Null
51.1012082884724	66.4724576300331	CRTX
9.26643575272176	7.78976805087653	Null
46.549243511505	65.6128909848468	CRTX
8.23836596414402	7.13771393735581	Null
45.3688410326606	65.441941677386	CRTX
8.17695637661272	8.37779681491324	Null
45.8143931090401	65.9442219109651	CRTX
10.475055503241	8.81681073882478	Null
53.6593988246414	64.7587531947021	CRTX
8.90785099810044	7.46167004754804	Null
41.7186485209564	68.6979419600701	CRTX
9.72743893045725	8.15577558828424	Null
49.7151666137911	65.2922729226802	CRTX
7.13316379518873	7.21224763138421	Null
54.5011593228361	64.2339955861822	CRTX
6.80976549230119	7.84207615244081	Null
46.6656402454851	67.3567864318527	CRTX
7.84108054943927	9.49677395058392	Null
49.2644528050644	63.1596887148471	CRTX
6.45086519927514	7.11621463956581	Null
51.8685772847974	61.7769101238328	CRTX
8.92789065438846	8.3374674867741	Null
49.6753419269587	64.2390204758443	CRTX
9.43080454975248	8.77570749967943	Null
44.8434612292018	57.0922922978012	MDDM
8.75261103232882	9.12877909818959	Null
42.0807648834876	53.6857729227827	MDDM
10.484955912103	7.75918585109878	Null
44.9407490350327	51.8505498592404	MDDM
8.69841713391735	8.51048922307189	Null
37.0218578627022	61.202531350502	MDDM
7.59816242213133	8.6649190251433	Null
40.8466894863356	56.4265640370515	MDDM
8.05306867919509	8.58649523223433	Null
40.7292278800132	56.9730686710729	MDDM
8.11492073870729	8.0595059314861	Null
43.5817478428688	56.4837776526479	MDDM
8.039487143549	8.33258400497174	Null
40.1978441990097	57.4849771771136	MDDM
8.48376302268644	9.12076625126005	Null
39.5670565761984	58.8318711327231	MDDM
8.5037575452545	7.21850886393937	Null
45.026624290643	56.5286531019525	MDDM
10.3817887197455	9.15459189285956	Null
43.1593821713758	53.5689407296952	MDDM
6.5623154023476	7.79252027395321	Null
37.1362074762283	56.9479032999581	MDDM
9.05701205261457	8.11176636362913	Null
38.7484944746955	57.4243489849192	MDDM
8.00419689497932	9.07117533429271	Null
39.8307523727376	56.4477956576322	MDDM
6.98090436733524	6.87871158443386	Null
43.5528383978284	54.2909758226933	MDDM
8.26345355384442	8.88003665128428	Null
44.6437390569101	55.3559113903843	MDDM
7.40679815559314	8.02773322141748	Null
42.9616856123312	58.7985489737952	MDDM
9.0000081478556	7.79480820483099	Null
39.0045551018229	57.1659923367657	MDDM
8.31242463964943	7.42089778947002	Null
39.9095582701517	56.6421936930229	MDDM
7.60323670967892	8.61354685138814	Null
46.2477694666559	54.4513974910877	MDDM
5.48714550065523	8.29213840348602	Null
40.7293916054143	56.1524463336287	MDDM
7.37271608478254	6.90567079121502	Null
43.674141033843	52.5495107023221	MDDM
8.83903431577071	8.59243568281053	Null
42.7862759664689	57.8641932791862	MDDM
6.99132738610722	7.88104962232645	Null
42.8804114081651	55.6418593458643	MDDM
9.01763752789745	9.41249519434501	Null
43.5030359166282	57.8020983752769	MDDM
7.44226800426032	7.69485799856593	Null
43.6400403658468	55.223393817032	MDDM
7.23484367482382	7.38514778450679	Null
45.6004671325116	54.3285059350772	MDDM
10.5193063320902	8.8232666243694	Null
46.6241718408374	52.9675343451898	MDDM
11.5765711340061	8.26878047819852	Null
42.8433570119307	55.5933823343503	MDDM
6.38565036937681	8.06699188877061	Null
43.3146908816001	55.2956619046481	MDDM
8.17565820028361	8.78726169756685	Null
41.1955522561704	57.6843273780405	MDDM
10.382169364571	9.15420834355142	Null
41.1991213435831	57.09213381815	MDDM
7.27930610108887	7.41718330759686	Null
42.0248084231218	55.4049778998913	MDDM
8.3483179570205	8.54768512124234	Null
39.4881383265722	55.1365706148709	MDDM
5.85918426939232	8.275041076138	Null
43.2100515670833	52.6213583025092	MDDM
9.12329600234312	8.94822071870935	Null
46.7744683453845	54.2546585006564	MDDM
5.6162654065431	7.80511598005888	Null
39.9952629751866	55.1241240204712	MDDM
7.91158422079112	9.08829356569444	Null
41.1999309482802	54.995641315171	MDDM
7.25593290625357	8.12837684000361	Null
38.1629706719284	57.9026784617533	MDDM
10.0253670224845	8.98530004841851	Null
42.6179854435966	58.1855303062979	MDDM
7.81579531204093	7.61686546793991	Null
39.4511250514185	57.2176914623108	MDDM
6.86153682118351	8.2636026729988	Null
44.659722613962	55.8632572823665	MDDM
9.57419524857342	8.60272586171724	Null
44.5426838934221	54.0888993352623	MDDM
7.82900928297927	7.21123554499923	Null
42.7998115330448	54.4772564801443	MDDM
9.78725902123587	7.99584885809794	Null
41.5519958733108	55.3862388593577	MDDM
8.4951314720365	8.38220770953409	Null
42.2858553927892	55.9129674519881	MDDM
6.93876807505508	7.86056812513741	Null
43.1818772576163	54.4129716524997	MDDM
11.6554904576126	7.36448034314405	Null
43.541694208974	54.9212081300016	MDDM
5.23882553159838	7.48726391573335	Null
43.8134623900999	55.8449910659273	MDDM
7.8537579790864	8.21536128461854	Null
37.989284126978	56.0741973273487	MDDM
7.53731038429343	8.51846066843794	Null
44.5982194114354	54.8676512928622	MDDM
9.44539275877471	8.24480740528898	Null
39.0681697758133	55.3989681522146	MDDM
7.20589910638967	7.81952244163563	Null
36.519238739503	56.5379639756283	MDDM
9.19523303897027	9.55935744520282	Null
37.7938119979041	57.4695148793378	MDDM
8.18062543233149	8.77044672854193	Null
46.2887896908836	57.8703593100806	MDDM
7.89289280965694	9.3115282212769	Null
40.0063359605468	55.6424288506457	MDDM
6.98164646422304	7.99381646049874	Null
42.2612102767086	55.9805551486286	MDDM
10.2689814828387	7.34410354702411	Null
45.7594723989489	55.5126394721474	MDDM
10.2115628033052	7.33241673611847	Null
41.5211674035951	55.2053937170579	MDDM
7.91043831024128	7.18325952474275	Null
41.2696367840755	56.5411277770485	MDDM
8.00415320987676	9.60583921754089	Null
42.4981665078125	53.8216483208047	MDDM
8.65390293478646	10.1135790083861	Null
38.4842008015011	58.112226480159	MDDM
11.4557490931315	8.02675714046984	Null
43.6322514557792	54.2649041586682	MDDM
7.06349286624403	7.53889862929532	Null
43.2396992915844	56.666411747428	MDDM
7.02351206321921	8.2470595166897	Null
42.3687661139584	52.4705164355154	MDDM
8.56613388813383	8.05998700836723	Null
41.6671683387736	56.9964922161292	MDDM
8.91732068266044	7.97672931718046	Null
41.7915475566647	53.7162958823332	MDDM
9.29745399125546	9.04235110822747	Null
37.0128486219206	59.5199640409807	MDDM
9.93387803357286	9.02428247106609	Null
39.3958660429235	52.7532196211704	MDDM
6.53407795417676	9.04772296506039	Null
46.2636055333618	53.5046022916604	MDDM
8.75693628098051	7.42750133007534	Null
44.4065912039522	56.1620948248711	MDDM
8.24477156487152	8.93499275327723	Null
43.0222014331536	54.6117766409077	MDDM
7.44552957653999	8.83143345442688	Null
45.8892696618647	53.5549388987495	MDDM
7.72812739321266	9.09136084230593	Null
44.0428844599622	56.0278000445304	MDDM
9.89923333621958	6.90217303416655	Null
44.6488643541389	53.9596837539616	MDDM
9.01396020968797	9.4282983613689	Null
40.4721397043573	55.7382154097946	MDDM
8.60250864082535	7.76298148200575	Null
42.7061486818816	58.7202231457539	MDDM
10.8064242683069	6.97669445404567	Null
37.6961990526691	58.0544240410298	MDDM
10.1122997896613	7.19727136511994	Null
38.8371131623974	54.8957507026522	MDDM
6.55009771277829	7.28497509680779	Null
36.2545687116913	56.4286320192634	MDDM
8.38494969222913	8.73318236271172	Null
44.6581533204252	53.7031909036303	MDDM
8.12392826263004	9.43431058822074	Null
45.559845169169	53.1834361857403	MDDM
9.72029777582681	7.52025298400676	Null
40.9069336787249	54.1945997552796	MDDM
8.05144002365558	7.53786187233106	Null
40.3050602859384	59.881520519302	MDDM
8.53630144478701	8.93124524325821	Null
44.2544879940671	56.3189451683162	MDDM
7.7352899132204	8.89696867570098	Null
43.5003087084054	56.289305800119	MDDM
7.8851812783422	7.33290250902319	Null
42.7931349348138	53.1736301218682	MDDM
9.39008344243666	8.42268656669903	Null
42.7491446042492	58.7278209467998	MDDM
9.13162104411417	8.0415473509882	Null
43.4926057980659	56.8071090706898	MDDM
7.57475107362089	7.6768386868292	Null
44.0122215510835	56.6492902722223	MDDM
8.7746443406423	8.27227994725897	Null
40.8321493538367	57.1415065715941	MDDM
7.61803164245589	8.23692731528963	Null
40.4259919456003	57.6746448716328	MDDM
11.3646454233524	8.63367878047533	Null
42.2241821166931	56.8179514193803	MDDM
9.18706863729632	6.71780137866531	Null
39.2027167999715	59.0120354003851	MDDM
8.60909763033107	8.09314975950864	Null
40.9943904221319	58.2906635581163	MDDM
7.38887682210822	7.59179998593654	Null
45.3557908963059	56.0811912745667	MDDM
9.04960296597438	8.11243678150205	Null
41.0641574789272	57.0901306517897	MDDM
8.04513650982187	10.0052765656358	Null
44.048972852553	54.478878495057	MDDM
6.5932522752346	7.60514064639816	Null
41.3861592119057	53.5229174215535	MDDM
10.0771400308645	9.0293652932535	Null
43.4495238539328	56.2890349542326	MDDM
9.65791072626467	9.32347058516911	Null
40.4523707230029	54.7038226100864	INTR
9.66835591286047	8.49484722785015	Null
39.6882267218774	52.9833807522768	INTR
9.0564107704613	7.85114063582059	Null
41.2287631893109	52.4920674302812	INTR
9.8071081260716	8.58784646817796	Null
32.2045980189489	60.2203807258348	INTR
8.14558477171369	9.05800078937823	Null
38.1622277380515	56.1689001044525	INTR
6.27169158451177	7.94252603992365	Null
36.5479299028651	58.0369415750373	INTR
8.811660898362	7.84781784347641	Null
37.1623996180177	53.4765013611309	INTR
8.20988833182832	9.61460012458653	Null
36.4780167789461	56.1453113324012	INTR
8.2322208766945	7.89989654649061	Null
35.8770429765205	57.7565414508908	INTR
7.32073095757371	6.31637902007155	Null
41.4637501269896	54.0977476691198	INTR
9.76243363438286	7.64845498313185	Null
37.1505755917315	53.8451295918671	INTR
8.69949113577966	7.29269625353918	Null
38.0614105981444	55.2484713162788	INTR
9.34046386710858	8.5270430591385	Null
33.0471476639696	56.4078370529981	INTR
9.45149854924441	9.2044111380935	Null
40.6227932343866	53.8724548562319	INTR
6.80826228552836	6.8465182276056	Null
39.9053202921432	51.4961283510399	INTR
7.01049340540539	10.0862558616249	Null
37.9220795735421	53.7932140442783	INTR
9.32187876860811	8.56460116686568	Null
39.7643505229308	55.6459010522605	INTR
9.81347817898426	9.58848239020853	Null
33.1074797048389	53.8119503555779	INTR
6.74312992255496	8.32554042525066	Null
36.8561614491737	55.5308966983166	INTR
9.40285514011213	8.31523554896849	Null
39.0083081377313	52.6558385788334	INTR
7.44035593827355	8.37791570409148	Null
36.6536020349416	54.9003246805488	INTR
8.81357666397325	9.21971359328717	Null
41.7586631651049	49.9626722609518	INTR
7.09159413431505	7.58992468217763	Null
37.8261194723636	55.4640327263343	INTR
7.3121554422144	8.31021864471002	Null
36.8319793317335	54.992911795526	INTR
8.14841287271684	8.85975910879937	Null
40.5114052475286	56.9459696073896	INTR
9.15729750878396	7.66448739291191	Null
37.2406303734523	54.011209854716	INTR
6.75785684635269	6.92151268860164	Null
39.7546746833217	50.2740640006137	INTR
11.2316223008582	8.75209336596378	Null
34.2580904212662	51.2819952755498	INTR
9.93954089439964	8.37163054575897	Null
36.903881332215	55.114219035041	INTR
7.70391021133806	7.53761333698243	Null
41.9545923272679	55.4185470730021	INTR
9.78776880168036	8.52610884087714	Null
40.6415837223776	56.8975278251586	INTR
9.660541090767	7.69788322646504	Null
33.8010976834823	55.0995257910093	INTR
9.46948481659968	8.73325086998109	Null
39.1024595556202	55.2293121627584	INTR
9.62907531582257	7.8600046771803	Null
37.3327084186744	53.4249954101573	INTR
10.0475418533827	9.10634118868971	Null
43.3832282869129	51.5409289195346	INTR
9.10647892673145	7.99877314118711	Null
40.8867027920843	51.2074606797179	INTR
5.93950440309909	8.05808455926174	Null
38.7374272261178	54.2716859424422	INTR
10.3656807301676	8.37455286819871	Null
34.6795952342155	53.8672414303273	INTR
9.20685806782631	7.86570974310867	Null
33.5603467120489	58.0368259993346	INTR
8.8909521387197	8.39094667256963	Null
39.3707831226512	56.7529585369522	INTR
8.94398134649944	8.35755319075509	Null
30.4636881211288	55.3558912990206	INTR
7.7544211184205	7.9090741729338	Null
34.1072877122366	53.8320112666555	INTR
8.15939975610942	8.29190538303344	Null
38.6453466478424	52.9218911193136	INTR
9.02298830860426	7.90378025368356	Null
37.3487220526075	54.7719712753498	INTR
8.24947480919593	7.64093751469885	Null
38.3397453072615	55.2688156418711	INTR
8.77592241269322	9.57526592925123	Null
41.4846302245505	55.0935494377084	INTR
8.0165705359895	9.16450483065832	Null
34.6210568455918	53.4017454984956	INTR
8.77870454814794	6.92575333788313	Null
37.8252092091423	55.759658610061	INTR
7.60848125867279	7.89382549836524	Null
39.6898131815819	54.9619673889743	INTR
8.54186053913683	8.62408471435721	Null
34.6907319636298	55.4561161025965	INTR
8.22610591668858	9.11293373090171	Null
41.7676447427123	53.300200064544	INTR
10.3442939671666	8.26242592972031	Null
37.8994947547456	54.6406994257027	INTR
6.79999385120045	7.95077690305027	Null
31.4121867116386	57.0306187188947	INTR
8.15006663634264	9.3854366656529	Null
35.482299642153	57.1984118938919	INTR
10.0952492553698	8.35537633318415	Null
44.2072159356332	55.3071433988185	INTR
7.53065042331889	8.75881447000232	Null
41.2664657435901	55.866554651824	INTR
9.09823405364347	8.0497117865356	Null
31.5466057294937	55.414783702539	INTR
9.08450079378405	8.18697737398339	Null
36.8760412013649	54.7621762030628	INTR
11.3695267804851	7.53412021667357	Null
36.8924878294462	52.4352390886348	INTR
6.05085742872969	7.17883482525112	Null
35.146803824626	53.5175466304203	INTR
9.08147891678561	9.20525399290053	Null
39.7147134269351	52.9903864536121	INTR
8.41186969463024	8.71901150079324	Null
36.229267422034	57.5611189851838	INTR
7.6826417207698	9.06463990887067	Null
44.1693511917379	51.0311427279355	INTR
7.36239025144838	7.72416802622757	Null
35.6265856196375	57.6014333351843	INTR
8.53228605563717	7.55316008695561	Null
42.3447790394718	51.0285254100942	INTR
8.11244884959262	7.56393785502788	Null
40.9200811678325	53.2262576582435	INTR
10.4421116988874	8.75569538028824	Null
39.4312642321186	51.761184404113	INTR
7.76549330631925	8.46621413589808	Null
33.5532265524621	58.1652043973972	INTR
8.24620922402595	8.52661869613415	Null
35.9732003276478	52.4458930205085	INTR
9.20858881985541	8.88230137705909	Null
38.6113319259882	52.8163650316267	INTR
6.3961922303442	8.47343170031716	Null
36.4211908329367	54.6388934196312	INTR
8.9764987564543	8.84209730998665	Null
37.5810906438686	54.5893088312261	INTR
8.93373537784634	9.21733188504721	Null
37.725456788556	51.8673773480871	INTR
8.04282538774546	8.91187711307358	Null
39.1381426143753	54.2231188619796	INTR
10.477470898488	9.07331111440579	Null
39.4025712525412	50.9444438097711	INTR
9.22121575436845	8.46859735780247	Null
34.03541018979	54.5969118030951	INTR
7.94164221436865	7.41859021881949	Null
36.3514245107635	59.100303143434	INTR
8.73285806210388	8.02087488508281	Null
39.2447575213342	54.978242047416	INTR
9.36131610375116	8.78251206477959	Null
38.4754060553123	52.7803884168471	INTR
7.69420281402315	7.35677132902085	Null
32.8975814103055	55.1305133039598	INTR
9.04402071027724	8.00279951710039	Null
37.1383560021519	50.952584957657	INTR
8.34604146771542	8.46818947527687	Null
39.6357899342292	52.3139025212793	INTR
7.9641096854226	8.24822346691547	Null
38.0892178613302	54.3877375547665	INTR
8.84693171696959	8.32297584416565	Null
35.2215254908109	58.5181222581364	INTR
8.32370857935907	9.93711189876546	Null
38.9768222927302	52.0943192918318	INTR
10.9456356719639	9.2813206706278	Null
40.2947848367917	53.7051101548669	INTR
8.47677425684139	7.30689281127146	Null
38.2168750094782	53.8326491316022	INTR
7.10602354449052	8.6537663317635	Null
36.7693348413327	58.4616825588454	INTR
7.06276001451975	8.543465315515	Null
40.1108212166835	55.7522458617941	INTR
8.69029812419399	8.1434905851498	Null
37.4956454514895	54.5474712422616	INTR
8.70052920956686	9.22329631339742	Null
32.3390056871772	56.3673616799122	INTR
9.91684703296627	8.09352567905561	Null
35.7904194892849	55.8897867439774	INTR
9.02150498076456	9.64991054018271	Null
39.236597407456	53.8797206395725	INTR
7.26586586551623	7.55956813377537	Null
34.1938499429311	57.4832581853522	INTR
9.44141982578836	7.96485646368268	Null
35.3027637532092	55.7348099660256	INTR
8.00775697452362	8.5863141332485	Null
35.2810023186839	53.907941377679	INTR
7.44651862792352	7.7431495389746	Null
40.1552926228871	57.5402731154192	INTR
9.25213839286826	8.87983547949259	Null
34.112021098631	52.5729618530037	INTR
8.19573962926926	7.32181347963259	Null
37.476907404988	51.2453828118301	INTR
9.40621721038818	8.90589989127923	Null
41.814386836561	55.0952517810933	INTR
9.35443240297171	8.97188509944461	Null
