# Supplementary material for: Neuroimaging evidence for a network sampling theory of individual differences in human intelligence test performance
Source: Nat Commun. 2021 Apr 6;12:2072. doi: 10.1038/s41467-021-22199-9 (PMC8024400; doi:10.1038/s41467-021-22199-9)
Supplement: Supplementary file 17 — Source Data [file 41467_2021_22199_MOESM17_ESM.zip › fig4c._scatter.csv]

Psychometric Similarity	F1-score_CRTX	F1-score_MDDM	F1-score_INTR	F1-score_Null
0.952200173511536	86.2750420426224	84.8904558823976	84.9061966644213	50.3601878335707
0.898160945611739	82.6432586288409	79.8628038167577	76.2164094306858	49.8303222891308
0.883477018009892	85.3100075575186	83.6335091579837	83.7868120233894	49.8041825611481
0.72033348542695	88.550856711616	86.4487431079863	85.4765380886153	50.3526928336765
0.537202586265942	94.0582323122251	89.4835678917819	88.0937803641065	50.1615754480332
0.488905529195722	91.1399772927915	86.5264264790135	85.3242901887167	50.2493079056792
0.583376793712962	87.2056294411089	85.781890095604	84.6761133439088	50.2707486654253
0.516019357329375	88.5555020543921	85.0243606818922	84.7511549532067	50.1556813211173
0.712586479120766	90.1694887432633	85.9174309293931	85.7706254932906	50.1661904578055
0.562157061090403	87.9703450238467	85.3070425738248	85.0080176860927	50.4725774301591
0.710864104754853	86.052421936459	84.6375183837835	84.8484584126748	50.1295479347044
0.984853874082946	79.6647365769624	75.6605721349175	76.0850450704571	49.9002830811142
0.978089597654389	86.5623136639781	83.3749550959499	86.6175635731788	50.3888438136821
0.858125431173511	91.5904749374322	90.2361357965489	91.4545813870278	50.3452852137492
0.662011732759845	95.680158168399	93.4834602549045	93.3396485944566	50.3203784088233
0.60936490714563	93.9410139458766	88.97558461318	86.6514388512601	50.5701868576746
0.680909414524316	91.437618434538	89.3046073605024	88.4971689392539	49.9724554127908
0.578977883438307	91.9171925075784	87.5620301787201	88.3670417701437	50.1489288575521
0.728489548538172	92.8961440299679	91.1171998220406	92.1379991161796	50.4313999419678
0.544267731337458	92.557007546698	90.5383277527862	90.2398821306294	50.3894668422721
0.565856933725171	84.8787401738561	79.6493649962779	84.1034103120187	50.285680936213
0.999238290248272	79.498314740366	75.7093794757803	73.4383653895574	50.193380422193
0.872377531326074	88.5168713171098	85.9995107266275	83.3644729860956	50.0922869941706
0.667466551550491	94.6231931343479	91.4286021224917	90.9573235755732	50.2420520086419
0.601884326985921	88.9073871320727	85.5559735323358	83.8526177588154	49.9660240509538
0.64983941529986	90.2196862111688	87.9235348534864	86.3486895025317	50.0829856715522
0.531880201579171	89.6188467409159	87.1012483944919	84.7196721923466	50.1966774869468
0.651471258028848	89.7223065708627	87.8410387335411	87.18501516674	50.2542648233992
0.461224670518646	91.9229747152765	88.5945853997522	87.8373118505728	50.3058380105696
0.462773289649878	79.3097241754557	75.9324305447427	75.68679027395	50.0084367224709
0.878120896057301	85.1908617731271	81.1382933315505	80.3339243859583	50.3985360244353
0.674854612633631	94.8064008429699	92.7919005273538	92.5504841214928	50.3664399843891
0.605393874832628	92.3734621325579	90.165185744979	90.776534718218	50.2086634799826
0.647493839331276	91.7925280375683	89.8277002808154	89.5160885988442	50.3068333036895
0.526912383226491	89.5398902536441	87.53773965567	86.2421290694425	49.9384401575873
0.636962815197525	92.5495120889841	91.4645812752389	88.033730776895	50.4230260018856
0.446643741956677	92.5341110070202	91.1462243537298	91.7284347246133	50.0245148942588
0.442291549544632	89.4834720966376	86.511547210701	85.4693122701457	50.1681179763251
0.927805647224504	93.4852650427446	89.7356191848079	90.6763276481718	50.4443707408068
0.878816643286513	93.4812740482014	89.5964756783841	90.2037061681209	50.2022011086253
0.877388848536237	90.9221005746855	87.5638976307585	88.7301404863705	50.0434564487022
0.761709522530829	92.5257214613994	90.0118419042911	89.6193577155447	50.17821290236
0.733110381321232	92.7651043666252	92.1579843162143	87.9064787174667	50.2274739643117
0.549997800419989	95.2951582948758	92.824664747152	90.8094952416491	50.2603353612835
0.382838901884157	94.3277022163084	92.494277683415	91.9835762867795	50.0559809352578
0.963651080095254	89.6875099538724	84.0976408219635	85.1486686749745	50.0998036806903
0.91471201587066	85.8053801839288	81.6575402775152	82.2367107282653	49.9780788096911
0.840133055738494	89.4412843382092	87.1516113949987	87.1000975602154	50.043799866054
0.67696073924775	94.4437827093086	92.8988586678254	89.9122036013541	50.2494080987421
0.535806602099494	94.0696964488821	91.3580501322633	90.5876465418272	50.2634482028112
0.301265904665736	96.8341327553192	94.9650025247002	94.0993476096781	50.2420624283826
0.969008398447933	76.377964841847	72.7810717843315	71.0523899944125	49.9930684993425
0.916870534907457	85.786841004912	82.7789654463593	83.1348059523201	50.0853019675398
0.743864785935236	95.0606344708301	92.7929579102567	92.645746111346	50.2074651469874
0.621975858311637	94.8219597964411	92.1578881383782	91.4468040498666	50.1312051143068
0.311056099134762	93.5080340889369	92.5025918878643	89.7564037212626	50.5308768817337
0.969474603600938	82.8700371379751	79.1299150085674	80.2497317324501	49.8965225264903
0.873892420128948	94.152275223494	92.5528800462761	90.8412349239643	50.1594977015569
0.764607996014388	90.066228543625	88.2606017512828	87.0221253567154	49.7771002910985
0.433626376194474	93.9201622248756	92.2050946352912	90.3058968727486	50.1208307241202
0.880021447190048	91.27010397003	90.1785730405387	88.1680620836257	50.0662674114021
0.833683871033635	90.89212715044	87.3491523992148	88.1519453605704	49.9497355921095
0.460671993534757	90.9554466558914	88.6265468977203	88.6136267495401	50.0671815761695
0.94683919960235	88.1161634098084	78.6851262599585	83.4111519207336	49.9620510150239
0.709018258722159	89.5481261044656	85.247166614437	83.3694910618481	50.0185588031747
0.7276930167544	91.5444575854557	83.3975255816216	86.8632694522811	50.1837787110816
