# Supplementary material for: Neuroimaging evidence for a network sampling theory of individual differences in human intelligence test performance
Source: Nat Commun. 2021 Apr 6;12:2072. doi: 10.1038/s41467-021-22199-9 (PMC8024400; doi:10.1038/s41467-021-22199-9)
Supplement: Supplementary file 17 — Source Data [file 41467_2021_22199_MOESM17_ESM.zip › fig4d._scatter.csv]

ho	cv	gp
65.15046312899	76.1462179374426	CRTX
7.97591783464622	8.77742100647077	Null
75.5957737090774	72.3849095944032	CRTX
7.97614556287079	8.70206082306374	Null
72.0047378013215	75.3445132393428	CRTX
7.61087548259323	8.31534960430349	Null
63.1517140641303	79.8452065100168	CRTX
8.78733377135004	7.87102741641173	Null
66.3025407255302	75.1220812639977	CRTX
10.3473288415151	6.90962226642816	Null
65.0856228220306	75.1877002167008	CRTX
10.1885709593025	7.93277462871459	Null
68.5579049000813	76.289743853667	CRTX
8.84632058336316	9.55315054530776	Null
66.0607541770573	77.2097118133697	CRTX
10.6090861264109	8.62507665466931	Null
63.4561727027797	75.6820326495232	CRTX
6.62235472442809	7.5330977804648	Null
71.1623421723307	75.4571693492232	CRTX
7.79293122494372	7.43292784574845	Null
73.7905733780216	73.416024703733	CRTX
7.94375693292062	9.1202829492947	Null
71.0476516832103	72.1853649393913	CRTX
5.31035212357529	9.09081642249722	Null
65.0639463869223	76.8258962866201	CRTX
9.22790483687943	8.25604670052116	Null
72.4764802239419	75.5934713502566	CRTX
8.7482086403906	7.3884503645137	Null
72.6349174210319	72.3910453109755	CRTX
9.02746675583716	6.75629065915178	Null
69.7314767357474	73.0791610960257	CRTX
9.2368762048817	9.42736330219773	Null
63.8453225345124	78.2402080472672	CRTX
8.33781241660308	8.14267281734602	Null
70.5469423091651	74.6640535524133	CRTX
9.93353932443886	9.16966073286971	Null
68.4871503028902	75.0569177608607	CRTX
9.81872624281129	9.50729721238553	Null
70.3810268446956	74.8217837640715	CRTX
8.59343913816435	7.99833916436099	Null
67.2964722693345	77.0281154952326	CRTX
9.16482596645521	7.93345803095435	Null
74.7232541220656	72.2715522622475	CRTX
10.0399050193796	8.07007888499765	Null
63.4380717585627	75.7747578567747	CRTX
6.36199883091766	8.03458894611564	Null
66.6072022020294	74.9149223998222	CRTX
7.2788033112242	8.24402596020364	Null
73.4653646964548	75.6332056685796	CRTX
7.16965481884709	8.79645469556493	Null
69.9209070213019	75.8445785668524	CRTX
8.19157605730393	7.56623831340979	Null
70.2026254617875	73.963446308351	CRTX
10.3344133675029	8.80363059453708	Null
66.5234476977393	75.5439544728043	CRTX
10.5519236636728	8.76818002421961	Null
67.5802301215538	76.7176284464978	CRTX
8.12229835952591	9.79482923868262	Null
69.2002056366083	75.1032855292814	CRTX
6.14277295538106	9.10443193611832	Null
65.6817938094615	76.3757234106477	CRTX
8.72907426084822	10.7853876381063	Null
74.1129014295369	73.0638397699425	CRTX
8.17671922883174	7.49913075992835	Null
68.7409842949489	76.9148112561738	CRTX
8.33023021036836	8.78296488481256	Null
66.9516417151071	76.0803320907883	CRTX
7.05542321136939	9.8220791881683	Null
71.6610971462431	74.6411481893192	CRTX
5.47109701157207	8.83113744582574	Null
68.5049043152192	74.9037184789633	CRTX
8.22044788323373	9.1483968026668	Null
71.6429255456103	73.9920867035551	CRTX
6.7324732322356	7.49665697136644	Null
68.1692818972828	74.3795201062461	CRTX
7.55415328460477	7.91895677497443	Null
62.2863057947974	78.2062562229461	CRTX
8.84329145798229	7.55404965931266	Null
67.912613873948	77.8641739054085	CRTX
11.6356161554227	9.20333766225285	Null
66.6635124894083	75.8193509147842	CRTX
10.56920258258	8.34924790857265	Null
65.2520397891961	78.0967839862912	CRTX
8.33984152247496	7.24735762315494	Null
71.3034297903905	74.9743332696928	CRTX
7.63618430502707	9.31417099752612	Null
71.2091671761792	75.6461653049562	CRTX
8.8215842604379	7.42149693574475	Null
71.6083187647071	76.6368708743415	CRTX
8.62426881740647	7.21963257137887	Null
74.7632191560523	75.4575677398227	CRTX
6.48585700902285	7.23306633521941	Null
70.4488221212769	74.2223196156308	CRTX
9.61541894813093	7.30226155763185	Null
70.5962324367746	75.9407841617572	CRTX
9.61781423775088	8.67365585456866	Null
66.0423029850219	74.3860903662902	CRTX
7.68934884988372	7.15564191609969	Null
64.3459698696292	76.7579606667744	CRTX
7.156227877332	8.32204365467162	Null
63.5558665496904	75.787585076272	CRTX
11.0127301478935	8.07842843366118	Null
73.4344382528209	73.7336897198881	CRTX
8.69892418762644	8.83550691755423	Null
65.0333256067774	77.2160767208141	CRTX
8.4223863330456	7.06154213246619	Null
70.1579980367166	73.7398765260453	CRTX
6.58133737379282	8.32524268001103	Null
71.895565338754	75.637357120369	CRTX
8.66648475380512	8.37709138533851	Null
67.7225615924549	77.4427164393862	CRTX
8.5657399595128	8.36279586954104	Null
65.2664547066161	76.320291240248	CRTX
9.76044154960956	9.04675440360456	Null
74.0571543073277	73.3696916933787	CRTX
7.87741717856057	7.4050438958697	Null
72.7285214266985	72.7920089377277	CRTX
11.2199064939061	8.62279543087812	Null
69.9906658228128	76.6237545237383	CRTX
8.74470064769434	8.39565786880638	Null
72.6234082677257	74.4897175235832	CRTX
9.27857049775746	7.7671032862225	Null
68.2071338136555	77.7262877700468	CRTX
7.82029701746236	9.33718269156127	Null
69.8678550770745	74.7294808930457	CRTX
7.78574541673609	8.41164929216169	Null
73.3535078668252	76.0684152977531	CRTX
7.65354038418433	7.1839959693047	Null
72.9385417837047	73.8803527253707	CRTX
9.3587939337561	8.31288766469862	Null
68.8846919286821	75.1483573145513	CRTX
8.54722106964363	7.52411896886408	Null
75.7618388126394	72.5726752102734	CRTX
8.05459775621029	7.9474973732422	Null
62.0786523899766	78.6840253372109	CRTX
6.34487665176135	7.86464116979547	Null
72.9091037041007	72.4391745931558	CRTX
11.1301492126969	7.49188315549861	Null
71.9894571358397	74.1272336297453	CRTX
9.07260899019228	9.22442363526057	Null
64.0588744282231	77.5630817416246	CRTX
9.53132377055028	8.97819504110241	Null
70.3327413413312	74.382882486266	CRTX
6.82336221674382	8.1389042809612	Null
69.9187847781297	73.7637514656205	CRTX
8.12524698699967	10.1923275947382	Null
70.4561633890547	73.7101216516149	CRTX
8.7497357862977	8.28331680867234	Null
71.4010760017682	75.4518665742518	CRTX
9.82032534406902	8.81993451933481	Null
66.7905337221315	77.8800650663604	CRTX
7.83109875140065	7.96315038519324	Null
66.4027955038486	78.8856777224172	CRTX
7.11725876566338	7.65373269318694	Null
64.4925800253702	79.3252037964695	CRTX
8.27661520241905	7.08463633530523	Null
76.7194771506095	72.0692634425136	CRTX
6.40845491659794	7.87690809685288	Null
65.5087455691973	76.5649525613238	CRTX
7.18883840258456	7.55383507027467	Null
69.7803840560527	74.7855850749841	CRTX
9.99654744257173	8.23700978372772	Null
75.0332508158557	72.3429161101843	CRTX
10.6053830233128	7.61414472758843	Null
71.3977747792138	75.5912321602924	CRTX
9.04452551814631	9.0340396796077	Null
62.2301175153537	79.6098512056431	CRTX
9.03164117357941	9.01124294409668	Null
72.0381029857529	73.6215830950653	CRTX
6.52899092808248	7.93514101594845	Null
71.4075095678903	73.061910884599	CRTX
8.34796942871926	8.05094630065378	Null
73.2804084997879	73.9379481328732	CRTX
6.61730834534452	7.65054805141258	Null
67.3643365010346	78.8942480818221	CRTX
6.98572641172756	8.91909909079727	Null
69.4688034119222	74.8835696606083	CRTX
7.26498032397576	6.79579508945791	Null
65.0956672569079	75.7883783351187	CRTX
10.8498624999992	7.60444462557267	Null
59.802272940356	78.0665679156104	CRTX
9.20718793562523	8.24276604567746	Null
64.9792440203745	77.7120191274173	CRTX
7.46117090199337	8.20447096037267	Null
70.2229807153909	76.8006271503652	CRTX
7.15139797907403	7.99704584662689	Null
62.4374018606832	79.6858313189262	CRTX
8.51153810887268	8.5607131331395	Null
64.0806374516904	76.915516511953	CRTX
8.6492292200375	9.33315294200153	Null
71.1323506674709	75.6536155953292	CRTX
6.63716388199951	7.37124261532859	Null
67.9064444116356	77.5203901443425	CRTX
7.49225427681231	7.71722068743048	Null
64.6640103031135	75.3078483787165	CRTX
9.04522498218486	7.77647519590803	Null
72.3238371542639	74.1601770729066	CRTX
8.62506613849783	8.17719377159212	Null
65.7228981866354	76.5053307363692	CRTX
10.3577671084964	8.21173743242877	Null
41.9685526963342	47.8611182959792	MDDM
11.8028698359457	8.22160018102424	Null
47.2406246549755	45.6970161387318	MDDM
7.59962804432941	8.62116062360624	Null
46.3104232362742	46.5469242402707	MDDM
6.68854797422995	7.99349016461754	Null
41.1908580866783	51.9261036055175	MDDM
6.76944671872601	9.00218935019951	Null
39.3387238523125	48.4410958881877	MDDM
8.84205889025655	6.60239659437271	Null
41.9803916901345	46.917861646311	MDDM
9.47641896088732	8.43087583590976	Null
45.4344951833796	48.4680607080839	MDDM
8.07879148061211	9.34565975282373	Null
43.1576465148016	50.5684062223519	MDDM
8.41821397970922	9.07243456471525	Null
42.5550391519871	49.4276697109542	MDDM
8.39047666700504	7.29110622505551	Null
40.8624720415937	47.7478478939963	MDDM
6.18444293166463	7.26902649457284	Null
45.7454196579984	45.9113293970589	MDDM
8.54882585589332	9.09774909528647	Null
45.1216343834939	46.1814000829829	MDDM
8.82432468462074	9.03951570521503	Null
39.6604133858205	47.9112725627713	MDDM
6.65741764929645	7.63414297161993	Null
48.6605081584103	47.9328469814693	MDDM
8.54438221968865	8.92493101844676	Null
41.8712147030317	48.3262754717456	MDDM
7.23342298774928	7.7177581960156	Null
45.3092084047362	44.9653544788162	MDDM
8.46354887795905	9.80498597487497	Null
41.8911070961959	51.5572148964613	MDDM
10.5560983125555	6.55554329501156	Null
42.9716782600451	47.4843778194542	MDDM
9.53994148069885	7.88274872468084	Null
41.0975296222407	47.7711607329831	MDDM
11.9223470135628	9.14954462258242	Null
44.0927680821934	47.6082096732956	MDDM
6.86863349541933	8.37840509249198	Null
46.1999609247209	47.1703074714643	MDDM
6.53135840276616	7.61663157590889	Null
47.7383032456118	44.2134117464419	MDDM
6.52621226900335	7.22799720085707	Null
40.6869842839648	50.6067346707946	MDDM
6.3519720652418	9.36864575846157	Null
42.4004840448898	48.2662875997982	MDDM
8.33998837642014	8.08431074553146	Null
46.5345520609191	48.5755327818452	MDDM
9.8300669755382	9.06267106588205	Null
41.3423941510329	48.4417990597296	MDDM
10.132444550149	8.44007430905074	Null
45.8816517187652	45.6559814058724	MDDM
8.84877866354354	7.59758461450842	Null
40.5358695407932	47.8224223256097	MDDM
7.38427605851447	8.12806000809973	Null
43.8248444918055	46.8671089457393	MDDM
11.5761946561382	8.21408641165749	Null
42.9288541031999	48.9753680557614	MDDM
4.58912270209585	8.68961423091954	Null
40.9420893206831	49.6428878410964	MDDM
7.62269315802814	7.70978143084004	Null
42.2741185605623	47.4050104630436	MDDM
9.04462078243051	8.08339649358133	Null
40.6124558493835	49.3052837207081	MDDM
8.52125726652332	8.87535790430688	Null
40.5019338205478	48.732746156601	MDDM
8.20410000788714	9.87836902955641	Null
47.1295295834051	45.6457078793184	MDDM
7.62201274408815	7.92544739125619	Null
48.3774939063321	46.0949831595143	MDDM
8.51445348406917	8.31358448034369	Null
47.8053527146655	45.851883453861	MDDM
7.40167625012299	7.64342965242893	Null
45.5440703180719	46.1372297142527	MDDM
9.70093733475582	7.99163706484166	Null
31.9190740928337	52.434354039826	MDDM
9.24950724696545	8.69444945023944	Null
42.7400668056941	50.7939879509334	MDDM
9.30320800725345	7.4217210224552	Null
41.7769908386053	48.1873299715845	MDDM
6.92699714954189	8.58992714968881	Null
40.8482599130258	48.7837823407705	MDDM
8.05541409395579	8.55157994627517	Null
43.6863897435988	48.5779368737237	MDDM
9.27386218393471	10.2421933044108	Null
42.2108520072993	46.212401730331	MDDM
8.15043521777798	8.74433141110047	Null
46.1472208060047	46.1367556438213	MDDM
9.91260560674	8.12571789623947	Null
45.7703579722359	45.774266180822	MDDM
8.96241400786534	7.39005308882942	Null
41.1937728150074	46.2600069928811	MDDM
10.0294850189968	8.77532347195627	Null
45.9766712316481	47.8058616600043	MDDM
10.2053383652972	9.94917892495116	Null
43.9906517459956	45.6806007337076	MDDM
7.22684670744178	7.65222287571138	Null
40.0614507771376	47.9931953285044	MDDM
8.95862137865697	9.43043626253325	Null
40.3779511272932	49.2738357447493	MDDM
7.72183142857077	7.10810032500925	Null
48.1450159060666	46.1019698503542	MDDM
7.16635775790581	9.42741866906999	Null
42.2111985050933	48.3225111669723	MDDM
6.40085205071966	7.7324728394326	Null
46.205554816721	46.5861569196471	MDDM
8.24964393898674	8.79720414785497	Null
47.0226242181554	46.7151862595868	MDDM
7.50472260280975	7.74809595243664	Null
44.4100756790973	48.5713109598377	MDDM
8.25649647729	9.13291811201131	Null
43.7586503411809	47.1924542177	MDDM
8.37447621544956	8.84327906354305	Null
43.2389215252071	45.7104283178936	MDDM
8.32222544273122	7.59062278099693	Null
43.5377649230039	46.2474440060034	MDDM
7.50440221420066	7.44517500487616	Null
44.9917469903705	49.0144000046264	MDDM
10.9485944311444	9.49722249757484	Null
42.1087164714818	47.8747930043593	MDDM
10.1501443012561	7.31092123631819	Null
42.994543445186	49.981927051447	MDDM
8.34562094036521	9.26248673127741	Null
41.0779912745836	47.839023017611	MDDM
9.14157827581615	8.21541721106109	Null
49.3726688111711	45.1311660418751	MDDM
8.91763479923057	8.12916122110741	Null
42.8663730491363	47.0854191163967	MDDM
9.65726899745913	8.50093698017224	Null
41.1384755539458	46.541068128023	MDDM
8.06383260299089	7.28557677426847	Null
44.4561907911822	46.6560948315136	MDDM
8.74401331115439	8.81160534104242	Null
36.8159227235681	51.7775447034983	MDDM
7.74446713716122	8.44455241137086	Null
44.5950438245595	45.7743116784087	MDDM
8.68096580861609	8.38493806362405	Null
43.3475521701879	47.3392503022057	MDDM
8.66174064717512	9.10694292292843	Null
39.1201118742988	47.883552226848	MDDM
8.90283078130462	9.07344619464635	Null
42.2746831639548	46.8855064133683	MDDM
6.45764825793123	8.6281494186474	Null
47.974141597608	48.2656361710791	MDDM
8.86497170853522	8.55179108859175	Null
43.4851993096249	47.2340889181698	MDDM
7.37436060748216	8.55523489276226	Null
44.4492670606042	46.6624013819915	MDDM
10.1084551306183	8.04830951331726	Null
37.9204462845894	48.3909317134343	MDDM
8.5656947899502	8.67136866793781	Null
44.5396965979189	50.3172109620412	MDDM
10.7069272887948	9.02000874340517	Null
45.3976524990018	48.6898964425633	MDDM
7.60921683935013	8.50532181640952	Null
47.9829001173763	46.4029237215186	MDDM
7.81005981314842	8.16498616342972	Null
36.5297885403742	51.3897174860976	MDDM
7.8625363481788	8.20421871523622	Null
44.5772872281928	46.4838356877167	MDDM
7.75863723203921	8.62650301704024	Null
46.7679794966215	45.5771501388484	MDDM
9.3843572882049	8.47324437705572	Null
44.9546125154547	46.8036707293078	MDDM
8.89883314729078	8.25930975393005	Null
41.9115834443798	52.0982847708988	MDDM
7.44347719254203	9.31297621258268	Null
50.8278271826163	45.1414949973237	MDDM
7.87122196489209	7.88259774518633	Null
49.1317739721418	46.1975915377154	MDDM
8.30137092228011	8.66536064346693	Null
43.1055687613892	46.6447726354563	MDDM
7.60887987401022	8.15395468210074	Null
40.5829543738949	50.4109889812281	MDDM
7.76350319820739	8.51117977790991	Null
41.9735708145634	48.9643977979993	MDDM
8.52561269084273	8.32444964231756	Null
43.0064931128792	48.0690895609382	MDDM
6.26498486710881	8.35832632077308	Null
37.9322771695696	49.7236811624501	MDDM
8.59834486723476	8.2366954074551	Null
39.0431533155312	50.3006362671358	MDDM
8.10445916245783	7.86441627730599	Null
44.8341864928377	47.1733946679465	MDDM
8.63675083904294	7.96422321380515	Null
42.0416354810732	50.3164138938244	MDDM
10.1352692108396	9.09469730867357	Null
42.3512778243719	49.4120907541873	MDDM
8.82032405494912	10.4386914557262	Null
47.0449837524244	48.4326209673989	MDDM
8.49442896785616	6.9097752698446	Null
41.376318535322	50.6058326428382	MDDM
10.7957060899305	8.57910113746013	Null
43.3355111724547	48.9353787293932	MDDM
7.55540291122212	8.69787990367149	Null
42.3524831164263	46.5215114403709	MDDM
8.43063956612218	7.70594370079248	Null
37.9432591527537	48.4002543916312	MDDM
8.26432992772749	9.82082271007211	Null
38.3170482287475	48.0567262910013	INTR
9.57175475352036	9.90672922811683	Null
45.1043564270937	43.7313318962272	INTR
9.57728724005078	7.71892726984958	Null
41.5891009710237	45.9191671359255	INTR
7.20796113131786	8.85009930812168	Null
36.7730481329544	49.8312261126866	INTR
6.36269601448651	9.45188019144627	Null
41.6135812118946	46.5850811129585	INTR
7.64687527623366	7.39530911814452	Null
39.3044733451141	47.8723385598015	INTR
8.19349661584232	9.48553712665277	Null
46.340836588235	45.3100788571678	INTR
12.0801142980563	7.69352817373419	Null
43.9729955974834	47.8372405815512	INTR
10.0045431050732	8.72566054559151	Null
42.3367133105089	46.6777510376332	INTR
6.99244142915839	7.80462315178869	Null
43.668392518819	45.1417981691579	INTR
9.51304736614225	7.46652184477392	Null
44.2866970850742	44.4853718050131	INTR
8.61629075435233	6.68679623163847	Null
42.8942814945307	45.1275216888198	INTR
10.2464071740753	8.13573214199508	Null
35.6220546412663	47.4737231694839	INTR
9.69590190818558	8.56834579913798	Null
46.7125294214173	46.1540156873827	INTR
10.4484246575331	9.9865088723456	Null
45.2441447667543	44.6450243903121	INTR
10.0795794724969	7.26597662469335	Null
47.9141429320452	43.3830558207837	INTR
11.2557482432239	9.49009318855841	Null
43.7430756520966	46.7294898890922	INTR
8.86712236107007	7.7357469504126	Null
39.8132467387962	47.043189466434	INTR
8.40755933661569	8.35728341868047	Null
40.1432371202393	47.9847118566279	INTR
9.77428019905372	8.90935322025417	Null
45.573511981171	44.9887610499338	INTR
9.6852391684077	7.29731010175209	Null
42.9886706761046	45.5102330603268	INTR
9.4583037857172	8.38922404849709	Null
43.7853094771726	43.1939437072767	INTR
7.19628051000149	8.57980748940548	Null
45.482929885125	45.4723945227812	INTR
9.29206938265776	7.37935838707512	Null
38.7133748155267	45.4380405988855	INTR
9.23286522418322	7.65321197335387	Null
45.8495712048833	44.3980256740758	INTR
8.62817141063361	9.02511651632629	Null
43.1034004038358	45.2660294630758	INTR
7.83102544203653	8.73318311194607	Null
46.3181207110345	44.2340141322074	INTR
9.28596386959554	9.00680676057046	Null
44.2207928213513	43.8191577242878	INTR
7.48330463224154	7.64520622236862	Null
44.7127940956215	46.3668302213634	INTR
9.32755267473616	9.34142072168022	Null
44.6315292435055	45.1353964946222	INTR
8.31214304097901	8.23157229949608	Null
42.209590139929	46.3624531475653	INTR
8.42192526921859	8.70947816914011	Null
45.1343917180987	42.7708506690227	INTR
9.67036926233406	9.77687309499644	Null
40.9678817997087	47.035293929609	INTR
8.47229279249493	7.4397828065666	Null
40.342750155765	47.0087093660432	INTR
8.76558905496541	8.55711671901544	Null
47.9256081002341	43.296259143665	INTR
8.70372520818453	8.52345815188271	Null
48.6014150525739	43.419175959473	INTR
9.11753648643326	7.78453402617144	Null
45.4592853343248	44.3179597267563	INTR
6.88554458033483	6.50603749763421	Null
44.1108285914628	46.1711299634158	INTR
7.93270532479475	8.25756791017875	Null
39.7243149063222	46.1926808839689	INTR
8.9683152150905	8.41023750142126	Null
40.6613812061299	47.2679347904613	INTR
7.43368011194324	9.96060936978014	Null
40.1986510604867	49.6591080020025	INTR
9.43548406807453	7.93278565038178	Null
40.8400931070491	45.9355411194975	INTR
9.56965793559855	7.98068676566443	Null
41.6353140487946	46.1520019151525	INTR
8.96931110426264	8.36525017148916	Null
44.4043749410841	45.0923924145507	INTR
6.76625958046884	6.98325506972188	Null
44.68707282805	44.3692872979481	INTR
7.22382509203283	6.77038110201975	Null
45.7768170625885	44.9127547825456	INTR
7.20137684124785	7.70316956990401	Null
42.4527182751428	44.9338071037248	INTR
9.9063140667794	8.71689411064517	Null
45.9150579907867	45.2140510083777	INTR
7.33348041303875	9.18948428998917	Null
41.5998444900643	46.7778675064342	INTR
6.71594018038189	8.74098041048668	Null
39.5655882934861	47.7242151486386	INTR
9.41614275219011	9.15063983681369	Null
40.1700534878228	46.1342060014669	INTR
7.97159041248109	7.30276021231634	Null
44.4881105670078	45.446570920796	INTR
7.06990111905233	7.3590777586903	Null
42.6948520355161	46.4000832725364	INTR
7.63458270443448	8.9259256382802	Null
41.7181896280933	46.8917576861569	INTR
8.43141083607093	7.74487450166934	Null
46.4117120293569	46.3292981933992	INTR
9.79150659481836	7.46863463149468	Null
42.1924433736791	49.7554336379637	INTR
9.15625640130696	8.72971658666282	Null
39.4601283250796	46.2152224421304	INTR
7.0415313942864	8.79598098588813	Null
45.0637527310271	42.8729674935157	INTR
9.0422332285984	8.96024023663687	Null
44.1890995072573	42.7499476505959	INTR
9.15453611050023	7.52213970238622	Null
40.659895945917	45.0992006602417	INTR
8.75549146783228	8.77256919109219	Null
45.628676109725	42.8239158661712	INTR
7.56503704452512	7.20830582373444	Null
39.4580509753173	47.084969088525	INTR
8.59275703720942	8.17146952596128	Null
40.8716668700755	44.4986061117991	INTR
8.59126377696359	7.64061718403657	Null
48.8483205081804	44.2632428731688	INTR
7.86603358331563	7.11970627418256	Null
43.3704672412146	44.949489442706	INTR
8.4868169839397	8.2013835454484	Null
42.9495741136921	46.0509480422253	INTR
9.68931061444578	8.19238376634548	Null
43.4411299160157	42.0461684016639	INTR
8.75494244298825	7.58394862719314	Null
35.3774959623116	49.9481708243327	INTR
7.10956279908225	7.65558183749823	Null
43.6699134005142	44.4519343666995	INTR
8.95462563197861	8.65542898264957	Null
42.321419462708	46.3606691391497	INTR
8.25445304520168	8.52507462572179	Null
44.2187255713177	47.1402770665489	INTR
8.40684534434605	7.29600357926771	Null
41.8025535134658	47.1775223128666	INTR
8.35899211007964	6.68152315665847	Null
47.0411363615502	44.3908409970295	INTR
11.2587044481294	7.35844682788274	Null
47.3531261616786	43.7634727816754	INTR
8.27364270551688	9.0480564522636	Null
49.9387427681294	44.3140082026329	INTR
9.7310555181758	7.48121319940313	Null
41.8113351799539	47.3618532441874	INTR
10.0281509243859	8.66175149080306	Null
42.0085367887176	47.3100466839224	INTR
8.97802642270644	7.79270419549613	Null
41.4854776618632	48.0068263660448	INTR
7.72557048609899	7.4944080321058	Null
44.2494353085493	43.4384883850673	INTR
7.78407963913251	9.83967942895655	Null
40.7817509168793	46.0148652362484	INTR
7.31407979293321	7.15298416868884	Null
47.2192190609794	43.0446315832783	INTR
8.21233081752931	7.34832149656881	Null
45.9923539427938	43.8275622731841	INTR
7.28735571757854	6.70487029375114	Null
44.3902409085712	44.5299059610156	INTR
8.0053503993395	9.29437954364442	Null
39.2052647660165	51.1447185159517	INTR
9.88453942789369	7.6156340094019	Null
42.5146858402336	45.9245871736173	INTR
7.7891067287535	7.7961745958774	Null
44.7735735999626	45.6798072799477	INTR
7.76511948095983	8.18854301817673	Null
43.52419180462	44.0890819110432	INTR
9.59042712659113	8.43897924420537	Null
40.2332365669788	48.7011069487272	INTR
7.87004246155432	7.50479203011328	Null
46.5867845994624	45.7989123197339	INTR
8.01673372895363	6.71666238998074	Null
45.9444400543426	46.7217184652477	INTR
11.101954547209	8.53710269831561	Null
35.5680743518136	48.5433425482971	INTR
7.81187159007704	6.71062049864691	Null
38.2451647271973	50.6829259291661	INTR
8.0727992495667	7.8105061839068	Null
43.1533755446457	46.7887133575964	INTR
6.01866286411665	8.21504816316289	Null
42.0992161564623	47.0912313836475	INTR
8.76556854036791	9.33390003820338	Null
39.6492654740373	47.7709681151536	INTR
8.73638131640132	9.28389204548288	Null
48.6332796631938	40.8232915067552	INTR
8.41367856146162	7.04726410085439	Null
42.428500815255	46.9219254719437	INTR
8.66560215449796	8.40711600250532	Null
45.9668590781094	44.4904572214271	INTR
9.27668487768721	8.62091728919644	Null
44.0426589516939	43.1330677711578	INTR
8.74573913563652	7.86813853672588	Null
47.4650277710669	42.4372820820045	INTR
9.65200989440128	8.75489881547521	Null
