# Supplementary material for: Neuroimaging evidence for a network sampling theory of individual differences in human intelligence test performance
Source: Nat Commun. 2021 Apr 6;12:2072. doi: 10.1038/s41467-021-22199-9 (PMC8024400; doi:10.1038/s41467-021-22199-9)
Supplement: Supplementary file 17 — Source Data [file 41467_2021_22199_MOESM17_ESM.zip › fig4f._scatter.csv]

Psychometric Similarity	F1-score_CRTX	F1-score_MDDM	F1-score_INTR	F1-score_Null
0.952200173511536	96.2538835688335	85.9415780298412	87.1087178904853	50.0827608689383
0.898160945611739	85.6866151334177	73.8963957920987	78.970937502004	50.1913514167153
0.883477018009892	90.107861811138	77.4565168329107	84.2992757902372	50.350438583354
0.72033348542695	93.5066293764505	83.0678306451676	82.8023714102267	50.3553112510211
0.537202586265942	95.4222857818749	86.2521489817486	89.4120769410699	50.4121855221456
0.488905529195722	95.6603628181453	85.8867721794734	87.6610180359649	50.268181918733
0.583376793712962	94.4501742776049	86.3647165718299	81.9174164076134	50.260186903286
0.516019357329375	95.0194868270261	87.2790410428567	86.0139310845507	50.2415521533064
0.712586479120766	92.0481816651561	81.5221543567797	86.5399135827763	50.2991679772529
0.562157061090403	91.74702404853	82.3406409755064	82.6568842590439	50.2780502800586
0.710864104754853	94.0275293934889	86.3405756139279	84.8304411327851	50.4531336692389
0.984853874082946	95.085118363764	83.309388805201	80.9857158837382	49.971419785219
0.978089597654389	97.7051225195421	90.5688818110463	90.5211242815727	50.3605618157904
0.858125431173511	97.7699443958227	94.1395997630715	88.2501013931652	50.3195719717609
0.662011732759845	98.7399320427044	93.9502781244746	95.7811401435047	50.2228663767095
0.60936490714563	96.8031742252826	91.4820542354721	93.3768084751092	50.3335787240383
0.680909414524316	97.3920437281124	93.7916571847339	91.7286670955428	50.4324567517111
0.578977883438307	97.7395251786196	92.727166891683	88.5632019707303	50.2887992546952
0.728489548538172	98.2357568908514	90.2247309082048	92.6358276130893	50.2484989394588
0.544267731337458	97.4606879031077	91.9984517935591	90.5946826381154	50.2663680353037
0.565856933725171	94.3176406031866	84.3987747225191	84.5108911026951	50.2763725638421
0.999238290248272	92.7551612501483	84.7860244589972	86.7053637759431	50.31723512768
0.872377531326074	94.0319938997905	86.116162880497	82.215221782713	50.2535700427642
0.667466551550491	95.4246789446834	89.1822347543682	89.0799475218309	49.9640506289258
0.601884326985921	93.8892789457575	87.1687696634184	90.199000290147	50.344472085653
0.64983941529986	92.8323041066772	86.5932873207765	86.1115920920522	50.1730744094787
0.531880201579171	93.3934737926502	87.61486870481	87.263869924347	50.1717967576204
0.651471258028848	94.0238627499397	83.6047562821582	90.0615213826473	50.4475601390444
0.461224670518646	92.3350856324611	86.3009854304531	83.0476400981293	50.4019479235518
0.462773289649878	96.1927710203477	90.1209380166515	88.7505692007239	50.2218498121757
0.878120896057301	90.4500654151424	80.2957790782747	75.14793542679	50.408200293384
0.674854612633631	93.7615413525471	83.2262840193616	84.8752386045173	50.3979203682777
0.605393874832628	93.9518693588645	82.9532954997683	84.9447517795468	50.3384386732772
0.647493839331276	93.3059175543797	82.5513631739994	81.8952541102962	50.2629585322137
0.526912383226491	92.5602948399415	82.7478167446118	79.0853573690036	50.1632792002852
0.636962815197525	88.12241546348	71.6442775366476	75.8095116594217	50.2960122094951
0.446643741956677	92.9369796882266	83.5207392420508	77.8861796724614	50.429853563827
0.442291549544632	97.0750211135783	90.4642820947561	88.1093952434124	50.3953819009039
0.927805647224504	93.1989511970919	88.0783119722941	84.222637313353	50.2980354001657
0.878816643286513	94.897946543821	90.1937974356606	85.0587742996975	50.5380022621922
0.877388848536237	95.6691614058002	91.8246160540893	82.3850266084801	50.3050539748401
0.761709522530829	95.3448965436358	91.6731767822321	81.1734712363787	50.3471680041232
0.733110381321232	94.9899414193233	85.6639335940673	81.78940438287	49.9400945584471
0.549997800419989	96.9833546881365	91.4425903030514	80.1869950498125	50.1557834756557
0.382838901884157	98.2663633755129	94.6600801593638	89.301893794918	50.536395426894
0.963651080095254	87.485212845957	73.5683128131463	73.9299615951603	50.4840172649165
0.91471201587066	86.5704484994797	78.4435725867225	65.1612287592018	50.5062199196178
0.840133055738494	89.0232061003605	79.2079185831445	73.7174783295971	50.2718937187064
0.67696073924775	92.8046529630148	82.014712923672	82.6195329242717	50.171305244396
0.535806602099494	93.2171347097111	79.7371801022035	79.0858156547882	50.1447451409251
0.301265904665736	97.2162944698078	93.4577995999911	92.1471157065609	50.0787344558387
0.969008398447933	74.2339486278261	60.970761368315	62.9841603050945	50.4441463319876
0.916870534907457	85.3814614593382	69.4237640540328	72.1063257306425	50.4931565856797
0.743864785935236	96.0807714344044	84.1635165343641	82.5330004425251	50.2400727811046
0.621975858311637	92.5597261096886	82.0923800616874	83.6044413962514	50.5102429203898
0.311056099134762	94.5432734318377	91.676180978141	91.9212783581907	50.2944543957653
0.969474603600938	76.2679655012007	61.1604264134353	65.8241848217037	50.2405883732507
0.873892420128948	93.6990501156623	84.5126358621928	75.8381597688456	50.0686789463011
0.764607996014388	90.8459854225508	80.0244616923987	73.4862840157695	50.3162078548074
0.433626376194474	95.6087135211566	89.2203040883996	88.0238693021959	50.0457825219111
0.880021447190048	90.055644935799	81.8519818333918	76.6440312759429	50.3953772063595
0.833683871033635	89.6128313837669	79.8052642766445	76.636852651341	50.5045850549179
0.460671993534757	96.0057470372694	89.7041226739728	87.9016489407867	50.2634536233766
0.94683919960235	86.0215816138078	68.8634670799002	68.6188380036757	50.0230649097049
0.709018258722159	97.7125873629656	90.4348529837066	89.9192325218959	50.5963891542271
0.7276930167544	95.9671654227048	86.5377968570049	88.1491045206097	50.3859348700766
