# Supplementary material for: Neuroimaging evidence for a network sampling theory of individual differences in human intelligence test performance
Source: Nat Commun. 2021 Apr 6;12:2072. doi: 10.1038/s41467-021-22199-9 (PMC8024400; doi:10.1038/s41467-021-22199-9)
Supplement: Supplementary file 17 — Source Data [file 41467_2021_22199_MOESM17_ESM.zip › fig4g._scatter.csv]

ho	cv	gp
71.6643076930959	85.2065053868709	CRTX
79.0603134906607	81.1585069351288	CRTX
75.030565456912	83.4983646931294	CRTX
66.9577526711248	88.1567454428566	CRTX
72.0038926681337	83.2181157108702	CRTX
69.3679589163415	83.9958026128369	CRTX
73.8527010479393	83.5247356769274	CRTX
70.9688431432631	86.29076888925	CRTX
69.9772574587641	83.0587459366478	CRTX
72.4448576344528	83.6472739720731	CRTX
74.7936763003768	81.4530647736479	CRTX
77.8433307364328	82.4480875489026	CRTX
68.5206637693525	84.7752710302627	CRTX
75.6414831604221	83.4454678764117	CRTX
74.9390618470235	81.6590284222696	CRTX
76.2190026066836	81.3159220201678	CRTX
68.3961082452356	86.3024271019728	CRTX
74.3431826836813	83.3251870626949	CRTX
72.2119440693714	82.4759994797575	CRTX
74.7576252475905	82.2189125141474	CRTX
72.1320560840954	83.7764693539376	CRTX
76.3908109954186	79.7486265241015	CRTX
70.8534485802715	84.4377529527941	CRTX
70.0436606208743	82.7573351099032	CRTX
76.60197847265	83.9467296053166	CRTX
76.845022223522	82.1458725147618	CRTX
78.8260574273723	82.0733597772542	CRTX
74.9651508194908	82.3844690966951	CRTX
73.9742666865461	82.9951862708349	CRTX
73.50215746383	83.6194017537951	CRTX
66.7287939129094	85.2597948842763	CRTX
76.4613908499267	81.0203804504506	CRTX
72.8167411195752	84.1282674510166	CRTX
73.0470620948101	82.107920478006	CRTX
76.4428075716864	81.9290963626805	CRTX
77.0992648005532	82.1876547904748	CRTX
78.0010227654254	81.3864470838657	CRTX
74.1744045921211	81.9781728866686	CRTX
66.1012245743588	86.4281601406929	CRTX
70.560625714757	85.8841246649902	CRTX
67.8336517522961	83.429340999796	CRTX
71.6827098122396	84.7685678205511	CRTX
73.7482379878179	83.6404643545368	CRTX
75.1647813504447	83.4086196067171	CRTX
76.948024369503	83.3425324937114	CRTX
78.8206118516435	84.2691498970518	CRTX
75.1952564306865	82.5874708060037	CRTX
75.4867086425578	82.7022476855716	CRTX
72.7435147014073	83.3817551735246	CRTX
68.070717640271	84.0970599231305	CRTX
73.8514034186063	84.7475664121438	CRTX
76.1499988614591	82.5673411132346	CRTX
68.6373355527698	85.5141962841081	CRTX
73.3620545019718	82.7935305425557	CRTX
80.3488135263799	83.4150628142469	CRTX
70.9409174015087	86.1361552302104	CRTX
74.7229598474603	83.8204368074156	CRTX
78.4102461430092	81.0864382513448	CRTX
75.5963036228233	81.3233386879402	CRTX
71.6096373862407	84.1526428854137	CRTX
74.8689506032673	80.9714175367033	CRTX
69.472358153331	85.8648826374811	CRTX
77.1012088785361	82.1663426353587	CRTX
74.5828420031577	82.8743686803259	CRTX
73.4366836918672	81.5497778950194	CRTX
72.113953994518	84.3367747230897	CRTX
79.6481884085903	80.0125506116949	CRTX
69.0685007135533	86.2167825163324	CRTX
73.3402629177232	80.4685974925593	CRTX
78.2467690397381	81.5826737533322	CRTX
71.5583388488446	84.5591000605127	CRTX
75.7662847159602	82.0015962581278	CRTX
77.0617153974005	81.0446267834288	CRTX
77.3231955525883	82.2136832125753	CRTX
76.6739791534768	81.9267092085558	CRTX
71.1096042238925	84.6167033088699	CRTX
72.0283127309409	86.2089335021576	CRTX
69.9073356916335	86.6399803601831	CRTX
79.4661456742285	80.3518194958768	CRTX
71.6945036256195	85.0701414424227	CRTX
79.2364505382483	82.8521215633005	CRTX
79.4630219777572	81.3238185961299	CRTX
75.2771848549831	83.0504252436087	CRTX
65.0111122093025	88.0505862517328	CRTX
75.7650529871888	82.6126891406202	CRTX
74.6617579823634	81.1930071426113	CRTX
78.3892649462035	82.7230694014404	CRTX
70.1928080613301	87.220078208259	CRTX
74.5649039827766	84.7426056114305	CRTX
68.7797921795825	84.3241128098318	CRTX
64.0368034182518	85.2249362777404	CRTX
68.5285747365604	85.0335141291126	CRTX
74.3852005720511	83.4725811190264	CRTX
69.0450289679934	86.3453374231366	CRTX
70.9334816076105	83.513159304099	CRTX
77.9461750307791	82.2824968717323	CRTX
70.1816814756101	84.2934782316995	CRTX
71.7221441457552	82.7630963413604	CRTX
78.9697457680815	81.2011272063154	CRTX
70.0949475204133	83.0640458775483	CRTX
57.6388680275276	67.3396022106251	MDDM
59.4178449112993	64.4506156063661	MDDM
60.2645896255289	63.0811393002497	MDDM
49.6051614320998	74.2073505892546	MDDM
53.3896405500259	68.9551138305725	MDDM
53.7472718373112	69.781333925483	MDDM
57.4567187118284	66.010582055495	MDDM
53.2874911502797	70.6055070653041	MDDM
53.9277241629193	70.8592021013405	MDDM
55.9379010691598	67.0524101222881	MDDM
55.7963029110977	63.2052316782237	MDDM
55.6375970692505	65.9131063414846	MDDM
53.555238258072	67.024606965824	MDDM
58.0629774307846	64.8331479536209	MDDM
54.9834713503939	66.9503873315043	MDDM
59.5986504231215	63.3772345221658	MDDM
55.8460015059015	72.5521869875881	MDDM
50.5947451062039	66.2438746559635	MDDM
52.1321762039732	67.3490174587096	MDDM
57.7301499143516	64.2895311016459	MDDM
58.4450537239231	68.2749447077739	MDDM
54.5031609465058	62.3134369869568	MDDM
56.3027269979836	69.8242761009287	MDDM
53.0596018411097	65.3201843595312	MDDM
58.3279863872024	66.2970600437593	MDDM
55.6879680150807	65.1106593824823	MDDM
58.9068467263865	63.2671006739324	MDDM
61.0201719025248	65.066282080939	MDDM
58.1034603189029	64.4079380311121	MDDM
57.1505058476563	68.3995125503013	MDDM
52.9819836913055	69.3768024665832	MDDM
55.6525869807774	67.3446288802114	MDDM
54.0277610774809	65.4451902423778	MDDM
53.6165141907293	68.3165206040204	MDDM
60.0211860995837	62.5224279525378	MDDM
58.468264225905	62.6761682038182	MDDM
55.7391127028992	61.8445548861454	MDDM
53.8311281712398	65.0158433868391	MDDM
47.5019469222919	71.2222926938481	MDDM
54.2682939647944	68.3980749582701	MDDM
49.2934636943602	66.3509885990482	MDDM
54.6831350902532	67.3462332995401	MDDM
57.7877013475733	67.198577838825	MDDM
57.8201807987923	64.1040873266859	MDDM
56.3759279422526	64.84592201721	MDDM
59.1594167840157	67.0924260768338	MDDM
57.5503568002104	61.8799279435605	MDDM
60.722139150193	67.463324501939	MDDM
54.1220830802306	65.1128734329748	MDDM
52.919830132144	70.063039990401	MDDM
58.4075473449099	68.7650314578049	MDDM
57.5473078503616	65.3893063206526	MDDM
52.6051798335676	69.9179501949963	MDDM
55.2289685767518	65.6291388244926	MDDM
58.9575529492887	66.9028482947968	MDDM
56.7333355726011	69.7673195695845	MDDM
55.8691339353568	65.1502065723415	MDDM
60.1996700655759	64.5055616323283	MDDM
52.9749008870931	63.44371185867	MDDM
58.9200480375798	68.2931198662905	MDDM
56.2982074303489	64.286274075639	MDDM
54.7202600662465	69.21679779966	MDDM
56.7632616519116	65.9132142365619	MDDM
57.4333152521158	67.4302412156165	MDDM
58.207860020491	66.2484920901596	MDDM
56.1680619681927	67.2363134509048	MDDM
55.7662492515964	65.3453625358485	MDDM
48.3319937054101	71.486505920221	MDDM
57.5642510168838	63.5058237925425	MDDM
54.4773808603355	64.2440730519041	MDDM
54.6675091972138	68.6110250048329	MDDM
54.2539899810308	64.8210021281076	MDDM
58.9839686109732	63.517285586722	MDDM
56.7960352684893	65.449493544187	MDDM
57.1687088834638	63.0625422531231	MDDM
52.0234994339779	69.2583034071072	MDDM
54.8189948521276	70.369978975306	MDDM
57.2869498279426	69.1842333481991	MDDM
56.0851650509165	62.6687910216695	MDDM
49.6937648504826	67.3273785015959	MDDM
56.6121846009564	62.4201400194427	MDDM
58.3150835033706	63.2581513691104	MDDM
57.9891692019414	64.2960476388724	MDDM
52.3308398386967	73.5059656077343	MDDM
56.0679314234274	62.3106880370126	MDDM
57.7082278475396	63.6558362389266	MDDM
58.4288116903938	63.8584901787187	MDDM
53.5417499999666	71.8132187267922	MDDM
56.8573958161341	70.0150593685373	MDDM
56.0985481161039	68.38998063098	MDDM
52.0145556992583	68.8744329771786	MDDM
49.8468791961844	70.9292202220921	MDDM
57.3793383520744	67.8753349242089	MDDM
52.8266225890916	70.7419415534752	MDDM
54.7218069671621	70.1720393718634	MDDM
57.0149289475993	65.4746490747759	MDDM
54.9186867508339	69.6189012526913	MDDM
56.3809487748119	64.8943017043849	MDDM
54.3125417883799	61.9771611735389	MDDM
57.6141985956913	66.3982041957832	MDDM
53.1689115023019	65.3345027013479	INTR
56.8488586689184	61.8590404101854	INTR
52.5838414195086	62.8799759155335	INTR
47.4640346522163	70.8323318297803	INTR
48.8374946280589	63.3361125598966	INTR
48.2930169766097	64.0115888618896	INTR
53.9342977956843	65.1359248610675	INTR
51.549209755398	65.1481516063211	INTR
47.4332556534557	66.3851529333258	INTR
54.2227098642157	62.0056340931797	INTR
51.4016626856753	62.9461162912712	INTR
51.9055145621074	62.416274302922	INTR
47.1360611946344	66.3942146521939	INTR
51.2597465866918	64.8502234256195	INTR
51.3870095251017	61.9625246433065	INTR
54.1364959775327	61.7830649022478	INTR
54.1604379795832	66.7389506607024	INTR
47.0749097546446	63.3297101436333	INTR
50.6407892304658	64.8994487494425	INTR
56.3058270761046	61.8094312599403	INTR
51.7645275967856	64.3252482864628	INTR
56.391183577461	62.0609527070367	INTR
51.6305549057152	66.322831841788	INTR
52.6354936832331	65.2406724768308	INTR
53.5054340382555	65.6960211663966	INTR
56.2689399706089	63.2731970590134	INTR
58.453986331775	60.2747334128002	INTR
51.811601039462	62.8949891360885	INTR
53.1417650295834	65.7891052247324	INTR
51.3145954434957	63.5069950307033	INTR
52.1023627701474	65.93236054992	INTR
51.4382278990254	62.3286020502074	INTR
52.4478959135332	65.2631634870603	INTR
50.3481026279128	64.3237166597638	INTR
55.0296705006423	60.2925167029979	INTR
58.4076758340954	60.1708581450771	INTR
54.1271164101768	62.2740002640504	INTR
52.9761881712261	64.2131134927006	INTR
48.5892115324615	66.4224808369884	INTR
49.8698067483373	66.9291187720646	INTR
44.935097563254	65.5791482814301	INTR
51.171673510731	62.2122801911446	INTR
54.3155588641934	64.1883322626482	INTR
51.2653076466177	63.6306596573089	INTR
51.5743577667517	63.406296983484	INTR
57.2372729994243	63.6757981290186	INTR
51.8011878766441	63.8283974809748	INTR
51.0601175116452	67.2083236303406	INTR
52.7279887064994	64.0640636108386	INTR
44.6500023045488	67.755288887663	INTR
57.2431454117806	64.0247413346785	INTR
54.9877309856396	64.7782554973395	INTR
46.9312286166903	69.6491529076239	INTR
49.6758592235645	63.4766395890778	INTR
57.8675746711168	65.1468924476476	INTR
49.8429198453546	66.6956748552099	INTR
51.5899910581047	66.6492430218856	INTR
52.7629337253641	63.1443545197271	INTR
51.9597122489201	61.5627328636984	INTR
47.3130324401938	63.6941297968406	INTR
52.870393110803	62.2775470990409	INTR
50.4317386739696	65.2354761004935	INTR
56.5353698458138	62.1070033190096	INTR
53.0107444316345	63.0951800445724	INTR
51.6392931239322	62.294143715468	INTR
51.9124422981424	64.0811571475333	INTR
56.2199470013082	61.0745464403066	INTR
47.2429594259553	70.3659236430814	INTR
50.8723021344916	61.6173864441172	INTR
56.9865750724258	61.7406914506958	INTR
51.9194102486005	65.4626468819698	INTR
55.5227905664437	63.4044246368964	INTR
52.6485507739859	61.8838291251454	INTR
55.3389143811689	62.6512118027032	INTR
55.414367931354	60.5727660428732	INTR
48.0172161548551	64.9798035616058	INTR
49.8009418470848	66.5101079309844	INTR
48.0139580208454	66.2031859032588	INTR
53.8780690829915	62.2837431466579	INTR
46.3336391561963	65.1983644550901	INTR
57.206728314153	62.6140175843843	INTR
58.5247271775455	61.2495257055984	INTR
51.4266840246514	63.5625337385848	INTR
47.9734113248408	69.6425053839514	INTR
55.1374259094314	63.0364100009569	INTR
57.4940270064053	62.6436811009056	INTR
53.862483810256	62.3197577240681	INTR
49.8209040640387	67.8382344453847	INTR
51.8342626686627	68.0865699613264	INTR
52.8275905113335	65.1866583723926	INTR
45.6850333252957	66.4129407356851	INTR
50.5753223240465	67.5522635331598	INTR
50.5043202526374	64.6460158999561	INTR
49.4518541781837	66.7000588953384	INTR
49.1830681703905	65.88331153354	INTR
55.5163746498549	61.1759589155062	INTR
50.0976839765572	65.9332794349999	INTR
51.0990141525022	61.0743951355169	INTR
55.5306600833251	60.4199061838388	INTR
54.6258374046947	62.7409220852217	INTR
