# Supplementary material for: Neuroimaging evidence for a network sampling theory of individual differences in human intelligence test performance
Source: Nat Commun. 2021 Apr 6;12:2072. doi: 10.1038/s41467-021-22199-9 (PMC8024400; doi:10.1038/s41467-021-22199-9)
Supplement: Supplementary file 17 — Source Data [file 41467_2021_22199_MOESM17_ESM.zip › fig4i._scatter.csv]

Psychometric Similarity	F1-score_CRTX	F1-score_MDDM	F1-score_INTR
0.952200173511536	96.8956243345804	91.8873614538373	91.4504582480821
0.898160945611739	89.8318541945873	84.4470729192056	83.6480718846808
0.883477018009892	93.0458016417818	87.8973907036848	89.4053961479849
0.72033348542695	95.4061857121088	90.6978774545816	90.0333705012539
0.537202586265942	97.9186937666848	93.8616107206228	94.5141477291404
0.488905529195722	96.9909877310946	90.9190401977989	91.2454614080944
0.583376793712962	95.5894412183646	92.1467433094123	88.3418211231871
0.516019357329375	96.868733875913	92.0913674391695	90.4552293771798
0.712586479120766	95.8682631986754	89.9644054870411	92.7694840648147
0.562157061090403	94.3055417548105	89.872032117722	90.7897697879346
0.710864104754853	95.8683669647304	91.8316355229561	90.787253781363
0.984853874082946	95.7300491614588	87.0411272181049	84.6442228845182
0.978089597654389	97.529450480733	94.0880343341931	93.8289799501008
0.858125431173511	98.8926685864514	96.8256855909501	94.9994227768941
0.662011732759845	99.3165215568698	98.4739334094606	98.4147333124683
0.60936490714563	97.7392096653906	95.1843108900575	95.2211687433992
0.680909414524316	98.4764796747587	96.1700426782995	95.0142916362531
0.578977883438307	97.731823922245	95.6330212557022	92.8043969044186
0.728489548538172	98.7017403103935	95.4736131353193	96.807139407199
0.544267731337458	97.8538901769928	95.4879294876137	95.2921366149715
0.565856933725171	95.1918725046026	89.0867128869865	90.0279039102294
0.999238290248272	94.3596625778069	87.2798772699859	87.4234271967338
0.872377531326074	95.1459980397931	92.5062517837337	88.6304103049676
0.667466551550491	98.2969204900586	95.2958457251836	95.1178348764053
0.601884326985921	95.272680671862	90.7568772414482	93.1064647042312
0.64983941529986	95.7919396853731	92.7285412183269	91.5869047464117
0.531880201579171	95.4136737745159	92.6248313741768	91.1171155506011
0.651471258028848	96.36472137224	92.0470057115044	93.3655511931291
0.461224670518646	95.096169476665	91.3541340734106	91.5375174975194
0.462773289649878	96.4830270619216	91.4392379560508	90.2198328418218
0.878120896057301	93.5575583781291	86.6897033998585	85.0894645408232
0.674854612633631	96.9452828233433	94.3362184590614	94.3321562187802
0.605393874832628	97.1854798461278	91.5940681002254	92.5916933947369
0.647493839331276	95.2725839561527	92.1176141088126	91.2946985351787
0.526912383226491	94.9288432358382	91.2726542480301	88.7899032354546
0.636962815197525	95.1847276449157	92.470607384718	90.4887802652596
0.446643741956677	96.0706097179132	93.7428660865327	92.5730709637872
0.442291549544632	97.7356301797629	94.9694626648655	92.499026400136
0.927805647224504	96.3228279846318	93.2992185440403	93.017433368051
0.878816643286513	96.9719365549444	94.7177945488134	92.6319995170626
0.877388848536237	97.0406494664544	95.1996244703189	91.1691144904498
0.761709522530829	96.7389087462876	95.7552476885008	92.0609451033692
0.733110381321232	97.4225682627699	94.8698358692151	91.0760375977799
0.549997800419989	98.571901641679	96.0478655689388	92.7208278191306
0.382838901884157	98.915572226486	97.5850515477922	96.0329043239621
0.963651080095254	93.8135126681978	87.0744887367424	86.9617848651062
0.91471201587066	90.9910103532482	86.0248274693612	82.7862794806664
0.840133055738494	93.0957583482253	89.5757609473575	88.5375796113534
0.67696073924775	96.6397694963683	93.7437550607031	92.276840751979
0.535806602099494	97.0978519193345	92.6875401756856	91.4803264191457
0.301265904665736	99.0454061790032	98.3147268619186	97.8554153531313
0.969008398447933	82.5220517909822	74.2803164198504	71.9943892755487
0.916870534907457	90.8658831317426	84.8566677561512	84.7040997965727
0.743864785935236	98.6406454613549	94.2365332421032	94.2401582026109
0.621975858311637	95.6622306520445	94.1699138437893	93.643847744104
0.311056099134762	97.0596272731632	95.7324916335561	95.051242590343
0.969474603600938	86.4485558079156	79.2049165618719	80.8333987359435
0.873892420128948	96.5518418237895	94.2066755823549	91.6766221186297
0.764607996014388	93.0611313356221	90.0519057763931	88.7955576574551
0.433626376194474	97.7203986663487	95.598949489776	94.2581609246767
0.880021447190048	94.5848367757373	92.0689896165574	89.9084515425344
0.833683871033635	94.0276704804108	91.5132054417857	90.4833829029466
0.460671993534757	97.6516533810755	94.1731517179429	93.7355221822627
0.94683919960235	92.866414172758	81.6512286438873	84.0644717187331
0.709018258722159	98.5566190985642	93.5240299587845	93.7992992469179
0.7276930167544	96.895562508208	91.4394976771878	93.1765784115916
