# Supplementary material for: Neuroimaging evidence for a network sampling theory of individual differences in human intelligence test performance
Source: Nat Commun. 2021 Apr 6;12:2072. doi: 10.1038/s41467-021-22199-9 (PMC8024400; doi:10.1038/s41467-021-22199-9)
Supplement: Supplementary file 17 — Source Data [file 41467_2021_22199_MOESM17_ESM.zip › fig5g._BA_hist.csv]

Var1	Var2
70.5732222896053	Psy
54.1623793503493	perm
65.2714482924552	perm
48.0323391237846	perm
59.0055985070648	perm
56.1471834180112	perm
64.124891668509	perm
53.7712190293991	perm
46.7445450252346	perm
52.0503718728871	perm
58.8789863865699	perm
47.6338050709893	perm
54.2623752879063	perm
53.7969316177566	perm
58.0789361079362	perm
60.7645551688873	perm
62.0189563303786	perm
60.9477452728579	perm
62.1880626982668	perm
48.6361958682479	perm
54.1928753976947	perm
35.0420817710979	null
64.0511384747505	Psy
48.6867791013728	perm
52.8028915502717	perm
52.7354778482859	perm
54.9407466809231	perm
51.7687925010092	perm
45.4983552874594	perm
50.5889321698118	perm
54.5086180751963	perm
56.8478616749493	perm
48.8165893066287	perm
57.6285556722656	perm
51.777185292875	perm
51.5998765126852	perm
51.8317514153623	perm
52.5740883643991	perm
50.5774995390815	perm
55.5225835157089	perm
51.4153009707295	perm
53.7224576446353	perm
47.0812807881773	perm
32.14273219811	null
62.4146239522716	Psy
51.1168190414597	perm
46.5373214804479	perm
59.4358964612129	perm
52.2256718652253	perm
53.4761675169865	perm
45.1007794422117	perm
52.1670025605826	perm
54.571136395582	perm
51.1784094173262	perm
51.0749446212756	perm
51.0722132791098	perm
45.2927656836241	perm
44.9495683205477	perm
48.3650248585161	perm
51.7008761947578	perm
51.1322591238816	perm
49.723378507205	perm
51.524813778904	perm
61.0533428376251	perm
59.9826537005465	perm
32.5428463396378	null
68.4861634501922	Psy
57.0759600192918	perm
49.9833254953378	perm
52.9857113859398	perm
53.9906445537938	perm
57.0211567017375	perm
49.9637875261461	perm
56.4624805216133	perm
49.8122393470464	perm
44.4850835535278	perm
50.3566720218343	perm
47.6298089534098	perm
58.9957912301782	perm
52.4091459072151	perm
57.7384986594508	perm
55.7812604648048	perm
50.6715178541266	perm
49.4529494529494	perm
52.47188231488	perm
51.3285462272652	perm
47.0267693216909	perm
34.1058783933183	null
63.7475595737214	Psy
50.213244912612	perm
56.0632105815137	perm
51.7861541364781	perm
48.1914852005208	perm
53.1051104045111	perm
46.0299220303606	perm
47.4821675857945	perm
47.8036976650061	perm
47.5972209590288	perm
51.3562767706756	perm
49.3235453071519	perm
50.1957053229021	perm
51.0688997821351	perm
54.4248806852685	perm
55.3305720213894	perm
47.9174602134706	perm
48.4146802101906	perm
56.7713413342501	perm
49.2044326976044	perm
56.0116193645755	perm
31.9418794770127	null
66.9562795878585	Psy
56.7051873325006	perm
60.9693227427096	perm
49.7575586916672	perm
50.0069800341274	perm
50.438209634861	perm
53.3865201380116	perm
54.7358888607987	perm
55.9147815571724	perm
48.0072737524597	perm
56.4450521832183	perm
47.2877311535952	perm
50.3818456608232	perm
48.1177520071365	perm
55.3944556097872	perm
58.2872695587472	perm
55.027470320312	perm
48.4056634702074	perm
49.8560030686613	perm
52.1270968373505	perm
59.7347017220172	perm
30.4386084508718	null
64.2735934534545	Psy
53.9699905942302	perm
50.0873838724453	perm
53.1956533752547	perm
51.9391554454984	perm
50.4982957312125	perm
56.0581847259215	perm
47.5187419552214	perm
60.2396822184808	perm
58.4052260496042	perm
58.7899259948865	perm
55.4191974571672	perm
54.671652889757	perm
53.1528086798274	perm
51.3472553885533	perm
61.1512226255535	perm
45.0879580313745	perm
52.310470075573	perm
56.3793107782655	perm
55.0202253407343	perm
50.4378317330175	perm
33.7227157332489	null
66.7839201255226	Psy
57.1857283366705	perm
52.0668585567843	perm
55.8978918358953	perm
57.3588215197097	perm
55.3643826066624	perm
51.609237776698	perm
54.8040165008769	perm
52.0864851445095	perm
56.8097831112586	perm
52.3107975700568	perm
53.1816248868296	perm
49.354884072492	perm
45.2819575678308	perm
50.6928125788885	perm
48.1276931271026	perm
47.6150278072713	perm
57.0083637173742	perm
49.5833589605051	perm
52.1805732917449	perm
56.2627259733779	perm
33.3310353848469	null
65.0410385174836	Psy
49.92290740142	perm
54.4161986500147	perm
54.5766353405289	perm
46.2967052626774	perm
51.6366978058279	perm
58.4977271469811	perm
58.4328216379477	perm
50.0122258672972	perm
50.8663183193583	perm
49.155843076112	perm
49.4366373618897	perm
53.8215389608579	perm
49.8719838378121	perm
48.2965004815295	perm
58.7017898375232	perm
49.6370936415537	perm
54.0800860692881	perm
53.3350360849405	perm
55.4961192757576	perm
60.0369244547666	perm
30.333605632984	null
68.6921232766282	Psy
48.9488825820716	perm
52.2855408453865	perm
60.6045966915532	perm
59.1191651082559	perm
53.1397944196346	perm
48.3290085877618	perm
58.5734854603041	perm
45.436162609623	perm
51.3296853533298	perm
50.5000409457918	perm
53.1872827456397	perm
46.4457278746378	perm
51.2947878570533	perm
48.8680240746384	perm
47.3787082103841	perm
57.4012349501813	perm
47.6992435478535	perm
52.5077046647452	perm
52.3305512025958	perm
58.8295512001083	perm
32.4652228302427	null
68.7243232229807	Psy
54.6447182009145	perm
56.9981092203314	perm
51.7586076988714	perm
50.1736607818789	perm
54.2214425257371	perm
53.8297498862576	perm
53.0252008530335	perm
52.661857776346	perm
57.2510741612229	perm
59.4084397986837	perm
57.3826228612217	perm
55.2540961363693	perm
58.1169682664569	perm
56.6783707088252	perm
55.148099670605	perm
51.3248090430217	perm
53.4847132020163	perm
48.6003196720136	perm
59.8330297461534	perm
53.5827419271673	perm
32.782423227911	null
68.0625590952611	Psy
56.8973401972627	perm
47.6721765449687	perm
50.9426201193396	perm
53.0344915815177	perm
51.0336154414752	perm
49.0121679040139	perm
51.1087839553186	perm
58.8607190068698	perm
50.1917330123443	perm
51.0521935895224	perm
52.8551044831078	perm
49.4753333399195	perm
52.3566270848489	perm
55.8265836318178	perm
55.6907117162724	perm
50.7341995086428	perm
48.7640595080277	perm
56.0135978991251	perm
50.0990327353623	perm
52.0090443746067	perm
31.5760880995145	null
64.4879292247713	Psy
48.1946711454908	perm
47.5688489942053	perm
51.4169575532285	perm
53.6312036776433	perm
53.5522940414838	perm
48.4919297237827	perm
50.7346959631928	perm
53.5690163452446	perm
50.0495406925912	perm
50.9599549921118	perm
47.0769744453955	perm
46.3224574231545	perm
49.8598920580184	perm
53.5870066582427	perm
51.4279746986514	perm
57.3498982584426	perm
51.9278008162427	perm
51.6621300974	perm
53.2750783353193	perm
52.9171190007103	perm
31.8346514886555	null
67.0289855072464	Psy
54.3573843697933	perm
53.8669323736827	perm
54.7498380510279	perm
68.2620437790201	perm
56.2213028900615	perm
57.4165987018993	perm
48.0758892008534	perm
54.2615336093597	perm
51.4564642890151	perm
63.5853591853249	perm
50.0214168292834	perm
61.1753230187745	perm
55.0035751436299	perm
57.0175300740119	perm
51.6541764301051	perm
58.1243955735684	perm
56.6478394939537	perm
53.7702234206471	perm
49.1751971812369	perm
45.6392395767284	perm
30.9727942783621	null
67.3154007971668	Psy
50.2013019430331	perm
55.889790624421	perm
57.2829424438456	perm
46.2959333346144	perm
46.3760920400688	perm
48.9269341251581	perm
49.4506846666315	perm
49.883033231076	perm
50.3641363549198	perm
57.0136574612278	perm
51.808046593987	perm
54.020933141043	perm
50.5170544565652	perm
54.3818114068967	perm
49.2943235191988	perm
49.8590633793395	perm
52.5713205971902	perm
54.8877177302192	perm
53.4494155361188	perm
47.0090502273096	perm
37.7453789136174	null
68.5923882091767	Psy
57.2202697351694	perm
54.4868289450742	perm
52.1992091566991	perm
49.6248761205227	perm
50.589246261885	perm
50.6420024374985	perm
44.8937109077965	perm
52.7328017428129	perm
50.8096951559573	perm
54.1123585687559	perm
54.7566160946629	perm
58.4337603894017	perm
56.8305967009408	perm
52.5928234230309	perm
54.8153784906575	perm
51.0946053318935	perm
47.9595457075099	perm
55.0354217456116	perm
54.4577682527781	perm
58.0997887572727	perm
34.2434560870369	null
68.549201281233	Psy
49.6616104346748	perm
49.9748702066983	perm
52.1112888196416	perm
51.2447977108956	perm
47.2556646079189	perm
44.8582146215188	perm
49.6360509284166	perm
56.9028178760929	perm
53.9866930110713	perm
45.4354303967683	perm
53.2758608978751	perm
50.1248170129265	perm
53.6269914209258	perm
60.4935395971939	perm
49.9756904803394	perm
53.2533580250571	perm
48.6076680786358	perm
51.9383761206017	perm
48.4162549049558	perm
49.8762221667142	perm
35.4988821860187	null
73.2333463013851	Psy
54.5052192395188	perm
50.5708635177298	perm
56.1098135354935	perm
48.9080204985232	perm
51.2663276900525	perm
48.3523165865541	perm
57.4982615017464	perm
50.3957210717916	perm
51.4849216594648	perm
49.0583936744505	perm
59.0023570866483	perm
47.4553244786716	perm
56.0711659639382	perm
60.4534164210948	perm
51.6497890329462	perm
53.2558647026732	perm
55.1627585785636	perm
46.1084255486291	perm
59.8889498181394	perm
51.8267044424786	perm
33.0393775947174	null
66.5682363919028	Psy
57.0615918901503	perm
57.5557147971362	perm
55.4706490771708	perm
50.8363546417302	perm
48.5133016861989	perm
48.2587862554612	perm
53.196691515373	perm
51.883499615875	perm
57.7761946527765	perm
48.4726240939091	perm
52.3902163032598	perm
52.138958676254	perm
61.2337471070777	perm
53.2059314954052	perm
44.4502005648193	perm
54.6968643990368	perm
54.1048728813559	perm
45.6824642173302	perm
47.4441105099997	perm
51.9486200653078	perm
31.188674384302	null
59.7074628668035	Psy
52.3650540970652	perm
56.2561961876879	perm
57.9313206764187	perm
53.8447154807679	perm
54.841849553714	perm
46.2880538573434	perm
56.1495780123521	perm
52.2282344539321	perm
44.7724678123798	perm
59.375	perm
57.9369625626894	perm
52.7757215485219	perm
55.8828428922793	perm
52.4965265325601	perm
48.4795942251019	perm
47.344193817878	perm
51.5000552405579	perm
53.608743000832	perm
54.8906730407848	perm
47.9293458218326	perm
33.5665034092	null
68.6252961932723	Psy
60.4588419606233	perm
56.0990319561868	perm
46.2232576440013	perm
47.8342499762722	perm
59.7662070410213	perm
55.1874332012527	perm
53.2597562221545	perm
50.9775062119744	perm
50.0064791045382	perm
53.6706285851714	perm
50.860329795505	perm
54.6669212257351	perm
57.701522813242	perm
61.1209808380536	perm
54.9112978524743	perm
53.0427375370934	perm
60.0100302097136	perm
59.5324079020199	perm
50.1846092139751	perm
59.9611251606145	perm
32.9847443595553	null
69.1367121613714	Psy
48.7292371354512	perm
54.2166455623345	perm
50.2845012510415	perm
61.3693802228228	perm
57.2945645494665	perm
55.9779140933912	perm
58.1402156801145	perm
51.3216954245636	perm
52.9721377520578	perm
51.4437789515605	perm
47.6005872384103	perm
53.5058217015105	perm
58.3481003460987	perm
56.9888262997507	perm
43.5809900859415	perm
59.6794738378062	perm
45.6572718374088	perm
48.4012089361548	perm
51.9444607679902	perm
48.8421531206514	perm
35.4313623887143	null
70.0376359694205	Psy
56.914863503277	perm
62.6232159003476	perm
49.9751534690831	perm
44.3961891051025	perm
54.97609919243	perm
48.5048057015806	perm
51.5043428802792	perm
51.8835891822199	perm
52.8603700215411	perm
48.7180217043231	perm
55.7814365597692	perm
50.6198305568624	perm
56.8143686456478	perm
53.3628309837646	perm
64.5964732320052	perm
49.8796320533316	perm
53.2225698859176	perm
49.9487864618125	perm
49.3934504210009	perm
58.8902099189998	perm
32.6296014859845	null
68.9748608139413	Psy
54.1741482332806	perm
51.9015789746062	perm
56.2364959390131	perm
60.2192656753984	perm
56.3441380543872	perm
63.1977901079837	perm
57.8211449077156	perm
62.8977923557909	perm
52.5936346292297	perm
58.1892921818929	perm
60.0195466746705	perm
55.1355811637502	perm
59.1550431243876	perm
57.1512941127712	perm
59.752886002886	perm
59.831212590291	perm
51.3447208948939	perm
54.9095560737983	perm
58.4765873704926	perm
52.5745844544417	perm
33.7880530634154	null
70.5352055352055	Psy
55.1773386034256	perm
49.6422272127071	perm
52.6880773763881	perm
56.8696212166427	perm
61.2419776199304	perm
50.385866786472	perm
49.9648366033551	perm
60.5953363971647	perm
55.1333827131093	perm
44.6397681894701	perm
51.042727256786	perm
54.6675590633022	perm
50.4414889315306	perm
44.6041003076938	perm
52.9996524822301	perm
49.4375273044998	perm
52.1724628241433	perm
49.6315558032949	perm
53.5268067792303	perm
61.847457811768	perm
32.9742443905165	null
73.1320214872846	Psy
51.1107361811348	perm
52.099882735018	perm
59.8189491167601	perm
61.3080575318528	perm
54.7471384427906	perm
54.6894489302123	perm
48.4653118805884	perm
52.657167227788	perm
54.4931788534836	perm
52.4150425845341	perm
59.1552409520372	perm
56.0107040335456	perm
56.8575788719674	perm
49.9845542298372	perm
58.8988098816064	perm
61.5706100544479	perm
50.2739522089367	perm
48.6854777715407	perm
54.4643725356443	perm
56.1110642525116	perm
32.077520517757	null
66.8819093173864	Psy
51.9307262785524	perm
52.5375952751565	perm
56.5488460896961	perm
47.3636379062343	perm
56.5873408493243	perm
49.0119377675406	perm
47.088115141431	perm
49.573235438706	perm
57.2418300653595	perm
53.6703556678295	perm
48.069471994902	perm
50.2474557864917	perm
51.040730417999	perm
58.4640695775403	perm
56.9563226015336	perm
58.0540565059886	perm
62.0686656019674	perm
52.2923771702738	perm
57.3602147183776	perm
57.4859943036194	perm
33.2888064584842	null
68.4116920415952	Psy
56.3001689756232	perm
55.8850137391672	perm
53.0789545134987	perm
54.2385277219272	perm
51.5956852722626	perm
53.5336051030151	perm
49.4244697386869	perm
53.9126213592233	perm
56.3601337186243	perm
59.4616690274227	perm
54.1185963159162	perm
54.3119778926482	perm
54.1949429461488	perm
68.9937062972842	perm
55.3207269325581	perm
56.5892328564481	perm
56.917930532409	perm
53.749543113893	perm
50.7418475411555	perm
58.154360120081	perm
30.8912197662509	null
68.1095963317776	Psy
54.3597427538693	perm
52.7418318934262	perm
55.6281686131118	perm
48.3006308970362	perm
49.9223912877566	perm
48.1958860773177	perm
56.330683451391	perm
52.5162815394851	perm
52.1894205842361	perm
48.0269928890075	perm
48.5894415079921	perm
53.8070218312154	perm
53.7379095467601	perm
49.5947113713868	perm
60.0415179362548	perm
53.4764541431524	perm
51.7016542737404	perm
48.7480339917592	perm
56.7474017530226	perm
53.3088361256724	perm
30.7275092925632	null
68.9413114643448	Psy
59.0863607487648	perm
64.4249210877279	perm
49.1355249521283	perm
57.4864423257258	perm
53.0811450710288	perm
52.7950093443037	perm
62.8686934164462	perm
56.3446878657248	perm
57.5247520086709	perm
48.4694793666422	perm
65.3368688652037	perm
59.293910184801	perm
60.1431428499098	perm
51.9038683888517	perm
62.2123627364374	perm
53.6156580579791	perm
58.2128591377447	perm
53.4963764814511	perm
66.5594899595835	perm
55.6149045897599	perm
34.1769011915232	null
70.319411143341	Psy
54.2819251241843	perm
63.7632367804648	perm
50.2340610938118	perm
48.7812487031303	perm
45.8910175998784	perm
62.9381992998376	perm
52.7466089136609	perm
58.1564009353483	perm
61.9503991236259	perm
49.1329762516203	perm
50.7107064823001	perm
59.7570314675578	perm
51.5531410848186	perm
54.8691410059677	perm
55.2158089513178	perm
60.3153043900073	perm
53.6638552505399	perm
56.8368748941296	perm
56.9275202647694	perm
61.9442077762182	perm
31.8020247469066	null
70.7131397108425	Psy
54.0352955470506	perm
55.0239700953609	perm
48.9744153498179	perm
55.683888554964	perm
49.804525466278	perm
50.2121801282721	perm
53.9046466451277	perm
50.1965859514537	perm
56.8916627797301	perm
53.0434201978138	perm
48.0063146729813	perm
54.1641899646367	perm
50.5464878968715	perm
56.2174940898345	perm
69.442173222537	perm
61.4637687166782	perm
57.2053051069471	perm
49.4813424035697	perm
53.178728192538	perm
58.4760170540452	perm
35.8231274160478	null
67.7096166763437	Psy
59.9040055512447	perm
57.5423566160264	perm
55.0356478927908	perm
55.2332413202926	perm
56.8076528835141	perm
52.7114064688671	perm
45.5603293949159	perm
50.7048226173282	perm
56.6506808675483	perm
50.4367004957463	perm
60.2758240490551	perm
51.2987028033933	perm
49.8203536607766	perm
53.8188334058342	perm
53.4514766944065	perm
51.6392324747542	perm
54.342097735904	perm
52.0914777674872	perm
58.6605791873419	perm
53.6914063461397	perm
32.0772667543229	null
68.3640982128087	Psy
51.1023452615909	perm
56.008288796091	perm
52.3656132801361	perm
54.4507258567095	perm
59.0362811791383	perm
65.5313625901376	perm
50.8825518546462	perm
50.5129143786862	perm
55.1363239286221	perm
50.1412956580742	perm
42.4724014473363	perm
51.7805634207897	perm
56.239307794803	perm
51.9057339771379	perm
53.6940491301164	perm
44.5046087618986	perm
55.5213590703016	perm
59.2245671489128	perm
47.3509157023357	perm
59.2332529120991	perm
37.9500991645905	null
70.7876354405126	Psy
60.7146318856377	perm
63.0558720683189	perm
53.4590064771109	perm
53.9360228080101	perm
52.8215869128207	perm
58.6459948320413	perm
53.5934373272488	perm
56.1778590306716	perm
49.3486560200893	perm
57.7396542983965	perm
54.050906332001	perm
45.9150628615943	perm
47.6462971590101	perm
53.2673709269454	perm
56.7141538734277	perm
58.3047098611181	perm
53.4167063306027	perm
61.0120597485665	perm
48.6969393525846	perm
52.4924669751471	perm
32.3118458299334	null
68.7828658372968	Psy
51.3482411073626	perm
50.3239324566683	perm
52.6961878126762	perm
48.4067511279102	perm
50.4549217843545	perm
67.7157031091534	perm
50.7146015520909	perm
53.0264895938197	perm
48.767571687399	perm
53.2155170138249	perm
54.5034750878113	perm
47.6332016614825	perm
52.4397653511866	perm
55.2797087057266	perm
51.7573394833752	perm
48.1305146856316	perm
50.4177062188789	perm
57.2842129527286	perm
54.8725509981256	perm
46.1436201764824	perm
34.6340370566424	null
65.8317140917804	Psy
57.0147840358857	perm
50.8000313498267	perm
46.7999053591867	perm
62.9777852392194	perm
53.9549994095449	perm
55.971586486529	perm
57.7538503625915	perm
61.1824601636745	perm
52.3676240656331	perm
44.8173667996842	perm
54.3170456378004	perm
53.3319028028532	perm
54.439901049347	perm
45.7770232196002	perm
54.2551592490719	perm
56.6243857373816	perm
48.9864464955893	perm
47.2280121006492	perm
52.0658820045895	perm
47.205420165848	perm
29.0584330300642	null
67.7357120856856	Psy
54.9699982566762	perm
63.1105931105931	perm
53.6760708668084	perm
53.6884720626916	perm
50.7845397380807	perm
53.6621066226329	perm
43.6847049675845	perm
58.5259935138296	perm
57.5421579559381	perm
46.7446742254479	perm
49.0939509049898	perm
65.7677108149302	perm
55.9122664473305	perm
50.4949543013366	perm
51.6565086659159	perm
61.2273822554196	perm
48.1394902340013	perm
49.5493932137627	perm
58.863629362016	perm
55.81166968959	perm
37.1234492300016	null
69.1076847313866	Psy
53.2704252683028	perm
52.8444462713801	perm
55.2383496673425	perm
51.8624720144364	perm
52.7087929140411	perm
57.4720362260326	perm
61.906221405591	perm
52.7716798829204	perm
52.5921136385362	perm
55.8761502107677	perm
58.3393958222298	perm
62.124100730362	perm
46.5468789082279	perm
59.5757408461194	perm
49.9700179266183	perm
45.4447612429883	perm
51.5532932457597	perm
56.0774661414327	perm
46.469093059508	perm
46.7193116504354	perm
34.5491590905716	null
67.6840706422651	Psy
59.1286852527493	perm
49.9326599326599	perm
62.043512043512	perm
43.1864853312554	perm
50.277507465516	perm
53.5008089715006	perm
53.1934780778812	perm
55.1632054308874	perm
53.8890984534138	perm
53.6750654200398	perm
51.0141851925236	perm
55.5295220777564	perm
53.3168252329733	perm
48.6298674774174	perm
54.0009785761717	perm
49.7311860325105	perm
58.4743569639438	perm
55.4332448974564	perm
56.3746535727633	perm
51.8710434411536	perm
33.8661955307301	null
63.2763874370589	Psy
50.5331088664422	perm
55.1290223511619	perm
58.7493220953199	perm
56.1352265413235	perm
49.388808611315	perm
48.9737017977486	perm
56.3570240989596	perm
48.6919761835775	perm
46.3859511735556	perm
55.0775651777895	perm
61.5844469360986	perm
52.4144224230738	perm
55.7361614287327	perm
51.951093495763	perm
51.1913968510698	perm
50.1629326636717	perm
53.3982962296868	perm
56.3039730210735	perm
57.7370851438185	perm
54.5130971645195	perm
34.6030698037462	null
68.7543859649123	Psy
58.1725290158598	perm
53.4131282018896	perm
57.1017571934443	perm
52.6166328600406	perm
45.1718723495945	perm
52.1320615447357	perm
54.0109198742859	perm
48.1934366834708	perm
43.9001116877223	perm
55.5320647474649	perm
53.1169984000173	perm
54.7475231905092	perm
52.4786756028449	perm
47.4516426789706	perm
54.9949467926996	perm
62.1597299515774	perm
53.521756655979	perm
54.8804769735002	perm
54.9142162136684	perm
59.3866556358246	perm
34.3291376022355	null
65.8187126916587	Psy
55.0642381741093	perm
53.6542003342808	perm
54.3677043386129	perm
48.9156379746139	perm
57.7097651543273	perm
54.0556442473468	perm
59.2207090733379	perm
50.0826221146677	perm
53.7650798132165	perm
56.7895288098949	perm
50.1511147704517	perm
47.0362174966731	perm
53.6831513594519	perm
49.2228540484361	perm
55.7832773337151	perm
45.8720780691029	perm
57.8459703778613	perm
48.8654925512447	perm
51.4233535961529	perm
58.1897049687083	perm
27.3645596842133	null
65.3921568627451	Psy
44.3916467498225	perm
45.9349370322882	perm
56.8951660270667	perm
45.6489497698697	perm
45.849593495935	perm
57.8816609713161	perm
54.8300329784678	perm
56.1771203839773	perm
48.9996148961701	perm
52.5950176353225	perm
58.8203518338411	perm
41.9440856040804	perm
49.398386238975	perm
51.7475988276025	perm
51.8315217391304	perm
53.8906540886137	perm
56.3202481721918	perm
49.2711357213765	perm
46.4630055342699	perm
46.880909796078	perm
34.1520849607863	null
67.5534310414036	Psy
57.5542456646145	perm
59.1775680300271	perm
55.060102388437	perm
51.3258378463229	perm
50.5506206417638	perm
56.0096542922028	perm
49.645793997173	perm
56.1235988558754	perm
51.9835503440362	perm
52.5805889365636	perm
52.3478835978836	perm
57.8942144846092	perm
54.1759672120405	perm
50.5081019626269	perm
53.3758167237379	perm
63.8173887454789	perm
50.9638014198569	perm
54.4750473515078	perm
49.7290090759843	perm
52.0857226481522	perm
31.791065469287	null
68.7023241337416	Psy
49.1148132346775	perm
58.9368005266623	perm
53.075298364607	perm
53.1981867256844	perm
58.1320961037765	perm
57.1987519404004	perm
52.1063303404855	perm
57.7966367303021	perm
51.8216174489199	perm
48.810800948732	perm
67.0654483226008	perm
48.8234278976046	perm
59.2544594021387	perm
51.3920251941968	perm
51.1046710185805	perm
55.5251870366028	perm
45.294995494043	perm
56.6576017188368	perm
49.299996274077	perm
49.5503262489796	perm
32.7963223989416	null
69.107629485765	Psy
51.3989754679743	perm
61.8595766420115	perm
52.9671843218867	perm
51.422517492979	perm
59.8112056341271	perm
56.9122727477402	perm
54.5222801902935	perm
50.2669836833221	perm
56.5564268929293	perm
47.3960695097387	perm
53.8946719459928	perm
58.7180482434618	perm
57.5147973231499	perm
61.2696554990897	perm
54.3186233255685	perm
59.842575322765	perm
58.2511622367497	perm
51.7251648030914	perm
47.497831043844	perm
52.617628198661	perm
28.6899151979758	null
69.0375356282864	Psy
50.3528195149866	perm
52.0944941173949	perm
56.7083871407155	perm
48.6996721089207	perm
47.7229714729715	perm
53.3477408485761	perm
48.1097723741115	perm
56.1627644192058	perm
62.9564802142571	perm
50.270308412442	perm
57.2028587444881	perm
50.0685148929619	perm
58.4464629919175	perm
57.9931163059503	perm
51.7176636800471	perm
49.5248557257291	perm
51.4671625924691	perm
59.1585591306078	perm
53.1285477232675	perm
58.225397666174	perm
37.2220521194802	null
70.027702930175	Psy
44.4868368715581	perm
60.3992421294562	perm
56.5147017246254	perm
56.7832778841953	perm
54.9798563798622	perm
45.7847795995833	perm
57.398454434935	perm
51.0157642244434	perm
54.7632308767407	perm
57.0541169825098	perm
55.5666673313188	perm
48.8	perm
57.4560135417083	perm
53.049398693154	perm
47.1515344783077	perm
53.6784511784512	perm
56.9610582614313	perm
54.8201861751408	perm
54.9901512681315	perm
56.9612794612795	perm
34.4752762638238	null
67.6500012656792	Psy
59.1536990762701	perm
54.8010551064672	perm
47.4443079637371	perm
49.6637416277942	perm
55.0592887694988	perm
54.3950572056973	perm
48.8577673641696	perm
63.8306030070247	perm
46.1629561317427	perm
54.2941080910747	perm
51.1322974330933	perm
56.8756903795267	perm
53.814204503435	perm
53.549173821223	perm
44.6422765783637	perm
49.4736319795392	perm
46.1280865431872	perm
56.9398888971843	perm
50.2545528773744	perm
48.7251667943622	perm
32.6678282043318	null
67.0081730497747	Psy
53.9840655432004	perm
50.0347431623616	perm
50.1658070878573	perm
51.0789049919485	perm
56.7430626545515	perm
57.3724424290416	perm
44.8230479609485	perm
62.3171565276828	perm
49.9709864603482	perm
47.4039611943404	perm
61.7787499285183	perm
50.8165529297912	perm
55.035499620737	perm
51.6673719076758	perm
55.3780802962453	perm
47.3052259689125	perm
53.2873325679296	perm
53.2568531821386	perm
55.6014224164691	perm
47.7397864238334	perm
33.2493693113241	null
65.9317526246797	Psy
52.3026268478853	perm
50.2814814814815	perm
49.7347666669568	perm
49.3390047636918	perm
47.7095782460375	perm
52.9663763834907	perm
48.2596321525667	perm
54.2371025405368	perm
49.7352577169146	perm
48.3105269326543	perm
54.1466656581167	perm
57.8586955948875	perm
54.8337573569952	perm
48.8409590755206	perm
53.4575720163574	perm
55.5944048160505	perm
58.3341942972885	perm
46.4587828751915	perm
62.1830021886893	perm
48.1124656638546	perm
32.7037906927099	null
69.7330802964519	Psy
56.2764009630495	perm
52.1890186022449	perm
54.3123431582095	perm
53.3483463396507	perm
48.9601901366607	perm
51.9217538091729	perm
53.5784382169278	perm
56.6463478717814	perm
50.5338768975133	perm
48.2699644594337	perm
62.9121280487291	perm
57.8811789377941	perm
47.6168929110106	perm
49.2421582307662	perm
45.223042947315	perm
51.2536868622833	perm
61.9382873940437	perm
49.0597592484385	perm
59.9037125315145	perm
44.7261193488134	perm
30.7709591534695	null
67.5884594100207	Psy
60.7290233586177	perm
56.1428155178155	perm
44.690634264205	perm
60.4244231831518	perm
48.024477065573	perm
48.2675891814179	perm
48.6464646464646	perm
48.4964029214481	perm
53.7063364576162	perm
52.7025392260388	perm
49.7611930640933	perm
55.0354865563022	perm
47.2208228880814	perm
45.7223393803518	perm
54.083885209713	perm
52.8968028682745	perm
52.0108184411166	perm
53.8171950491772	perm
62.5231606104557	perm
46.7102051619297	perm
34.2703317248696	null
67.5202890272815	Psy
57.7368081802467	perm
48.9542241946088	perm
48.8850566801963	perm
50.9707704972992	perm
48.0026415332937	perm
47.9140671008617	perm
54.5983699470778	perm
47.5176944546581	perm
45.1259157434876	perm
47.7058071982297	perm
57.3856595739026	perm
53.9433578990771	perm
55.8418608031652	perm
56.5360351660783	perm
50.2643350410524	perm
43.13615272603	perm
56.6868156901027	perm
56.1884953337743	perm
60.7153498485054	perm
52.8257289583092	perm
34.5179938883417	null
66.4551758675134	Psy
59.480152119839	perm
44.0869962761119	perm
56.4195778319514	perm
57.3594629541067	perm
50.2314046077722	perm
54.1417315881789	perm
51.1020718790919	perm
56.1824613328752	perm
55.055434602063	perm
54.8327538134406	perm
48.5991010950508	perm
50.7037260984629	perm
54.2748281445263	perm
60.6905619882429	perm
51.891213809022	perm
48.2552985993459	perm
54.6708472405021	perm
52.0548787203379	perm
51.2631480808916	perm
56.4114000101243	perm
31.3285024154589	null
67.6680380023762	Psy
52.365229732653	perm
51.9617539969716	perm
53.9909990804056	perm
51.1500554900989	perm
45.3675542514113	perm
54.0779633528852	perm
56.4035545444263	perm
55.9436595150881	perm
59.5802540897992	perm
48.0208941984245	perm
49.9113100631127	perm
59.9422020580607	perm
50.6005458149563	perm
53.9120957475061	perm
44.4741374263632	perm
57.1926902014226	perm
60.9599972244388	perm
52.847944951247	perm
55.4901447390814	perm
56.6609360709414	perm
32.1513194576137	null
65.552337695907	Psy
56.2662593865343	perm
54.6597760155047	perm
56.1282830004842	perm
61.0138567048194	perm
52.0520246198514	perm
54.5074798733335	perm
61.8899793093341	perm
55.4111808996686	perm
54.6038290469788	perm
50.3000493618222	perm
56.0741355737576	perm
53.6313903037163	perm
55.8619372327268	perm
51.612947214565	perm
50.6878053394208	perm
59.6548485442062	perm
50.0347926280515	perm
49.2172742578681	perm
59.6577627383084	perm
52.419892767967	perm
33.8981022604352	null
70.8389151548604	Psy
61.1496913580247	perm
60.6681105410688	perm
51.0721247563353	perm
50.3328958356762	perm
54.2773432457664	perm
53.7880044372166	perm
53.3624405829863	perm
51.8594815017871	perm
55.0897179632347	perm
64.0983750474504	perm
58.9701271579088	perm
50.4762555989977	perm
47.7918266430546	perm
49.3337702053298	perm
52.5809571938506	perm
54.6103887534665	perm
53.7346139419556	perm
60.296783406846	perm
57.7961731419468	perm
50.95250803064	perm
31.8524033496872	null
68.8394180805224	Psy
58.3916633014762	perm
51.1926171849828	perm
56.2164093391901	perm
52.5335082147018	perm
47.9855907937475	perm
56.7829674746272	perm
54.6104863948448	perm
55.208713872792	perm
55.3195794293527	perm
51.013644368762	perm
54.3552826321503	perm
45.4872617803652	perm
52.0676488234203	perm
54.8008814667343	perm
51.7729006068558	perm
54.3822735598968	perm
46.3450221053	perm
55.0257251775223	perm
48.008612333357	perm
53.4297978968093	perm
28.6566087798566	null
66.6198859436234	Psy
57.5947348906192	perm
54.1030239680182	perm
55.6569200779727	perm
53.4046803874714	perm
60.0421683570225	perm
55.461900136894	perm
49.6117779533371	perm
61.6608397500707	perm
58.557713356475	perm
51.0988374052678	perm
52.8957720875406	perm
56.3285946755987	perm
56.0219369216325	perm
49.2519484096883	perm
52.962639458538	perm
50.8039061328535	perm
56.7054388646339	perm
46.8302752029643	perm
53.4981607012258	perm
59.3135303555899	perm
29.7893605166283	null
68.3109561174077	Psy
58.2762315805299	perm
54.5347273970782	perm
46.8802182495529	perm
49.0817855281769	perm
53.1541740866656	perm
56.7685371871457	perm
56.7211328976035	perm
59.0049551400078	perm
47.2645900465449	perm
52.9756674562811	perm
52.2692886309908	perm
51.9611763284979	perm
49.971794892458	perm
54.2277481947339	perm
65.7369245951123	perm
47.2357490356315	perm
52.6328100737108	perm
47.3740000357659	perm
52.0926017495524	perm
53.085438379556	perm
32.7789403595695	null
71.6603885034925	Psy
54.9519500287685	perm
62.772149705052	perm
54.2572485563524	perm
58.2592592592593	perm
57.290448928438	perm
54.8241845828977	perm
51.7203151197609	perm
53.0233885600433	perm
56.9913732248397	perm
56.7423852423852	perm
48.9175196561111	perm
59.1960331061837	perm
48.9328588805029	perm
55.0985808543596	perm
65.0890586695704	perm
56.733099493595	perm
53.1980676328502	perm
56.8541867931739	perm
51.634450141628	perm
51.3202534526649	perm
32.8696681494241	null
69.2992596646091	Psy
59.9541444376113	perm
61.5660264883003	perm
54.720692368214	perm
47.6991830712399	perm
50.4558852082462	perm
55.6532824213448	perm
56.2636445513427	perm
54.1983344850042	perm
45.2278251505112	perm
59.926276775761	perm
55.1962984156257	perm
45.5755368814192	perm
53.545140836839	perm
48.068062924019	perm
55.7850065310057	perm
54.3309016086794	perm
58.3307229096453	perm
55.7944830406555	perm
52.6066354914126	perm
48.2311988529464	perm
27.6428571428571	null
65.5060732781135	Psy
50.0471445398229	perm
58.5058649108272	perm
48.5734457941689	perm
55.3071970114816	perm
49.0145143271587	perm
52.8263168341345	perm
54.6528251026002	perm
55.276343973184	perm
55.6213214645984	perm
50.8200940632839	perm
52.7658045977011	perm
50.6389585168392	perm
52.1943949231649	perm
48.6022906149921	perm
52.8138068909323	perm
55.1782923477513	perm
44.7619983201916	perm
51.0183708867383	perm
65.2813746740367	perm
48.7164332909014	perm
28.9753715796218	null
69.5938121865515	Psy
53.4454823928508	perm
52.5191904199078	perm
51.270145331961	perm
52.424539385857	perm
56.4477004477004	perm
53.2363187637416	perm
52.0901471141086	perm
54.8644212156407	perm
46.4527489944157	perm
52.9782014157014	perm
56.0409381815503	perm
54.5954858288077	perm
53.7193482068112	perm
50.4512742236264	perm
50.8138219285331	perm
55.8907214869578	perm
53.5709935489347	perm
59.8951295007641	perm
60.0893300777009	perm
56.8143365489307	perm
34.0143714871693	null
65.5841821663948	Psy
58.8335424844678	perm
51.0318136313446	perm
55.9396555992855	perm
51.3803969863808	perm
50.1423116099656	perm
45.6086263856586	perm
52.3519071700581	perm
52.3772247767275	perm
44.6372738127217	perm
49.0170402824745	perm
48.6638348884902	perm
53.0558077714025	perm
60.4725171579391	perm
50.257146102177	perm
53.5618056639439	perm
46.6894186455989	perm
51.8552363535543	perm
50.1844548298441	perm
47.1779067957803	perm
63.0628958410674	perm
38.4370068046963	null
66.7448779710599	Psy
51.8619054138075	perm
59.5210884353741	perm
56.3833342749311	perm
58.1265604560241	perm
44.9534535807118	perm
52.1443494776828	perm
48.9810548780447	perm
59.6956746825292	perm
52.0115672802648	perm
54.1571473606285	perm
49.2793849926628	perm
52.9899930792096	perm
58.652643447316	perm
54.9246207628559	perm
58.1219544705266	perm
56.8493060688183	perm
51.1388076183293	perm
50.7833537501064	perm
55.7192807192807	perm
51.8113506609182	perm
28.3132062821084	null
67.8221310034409	Psy
51.19927461971	perm
60.8553093996848	perm
50.5222751451989	perm
56.0875824212131	perm
51.6252153084935	perm
52.1957153653497	perm
49.9562937062937	perm
56.3924272117	perm
54.6909566822882	perm
54.4301534238641	perm
55.665340706582	perm
49.1580656286539	perm
53.0673318807071	perm
48.5848454786659	perm
50.7004157689089	perm
53.9239532589347	perm
55.4247784665819	perm
53.3759657756186	perm
57.0443311058369	perm
60.7993197278912	perm
32.6888168858672	null
68.3387844754452	Psy
56.8884252972714	perm
59.0687967237348	perm
49.7032670105625	perm
50.4227107737779	perm
45.9275755770426	perm
62.4256502305283	perm
61.5535456808323	perm
63.6104210117368	perm
52.6096347271892	perm
55.7961225723082	perm
61.9516875869466	perm
47.5406256027761	perm
53.687114324793	perm
59.7284440337179	perm
53.3883737720869	perm
56.5999796751268	perm
52.3305715886193	perm
45.4840139352482	perm
51.7750636622371	perm
53.4784968118301	perm
37.9356663929005	null
67.4995149489601	Psy
48.7479806097933	perm
52.8622899993404	perm
57.1725676863072	perm
53.896609121626	perm
57.6313040649256	perm
50.9415020260011	perm
49.1568914956012	perm
55.2215702510193	perm
62.4428204319087	perm
54.6302803464231	perm
53.8822758239922	perm
48.1901526193365	perm
52.4523118281574	perm
53.1881771499189	perm
46.3767752715121	perm
46.9874217865761	perm
54.6449322481129	perm
56.5840849475076	perm
51.5838341843778	perm
55.8521387583193	perm
33.3884514263777	null
68.7740791754262	Psy
54.5324597974985	perm
45.6440216947998	perm
55.8294322295128	perm
60.0294409050545	perm
67.0943596604609	perm
56.5580605696138	perm
55.2965852426912	perm
54.6270931848875	perm
54.9946475903923	perm
51.7654119128939	perm
56.4898337049122	perm
53.5890634687109	perm
55.6405371242237	perm
63.1714216689645	perm
53.2146577663892	perm
59.5378913149686	perm
50.9602539975575	perm
54.0687364537042	perm
62.3638846892805	perm
48.3084795321638	perm
32.4536600524444	null
63.0110727223254	Psy
54.6884943514784	perm
61.4737041779295	perm
54.3689605056945	perm
54.183509673362	perm
51.8483160026645	perm
47.5935862246339	perm
61.5837330650566	perm
51.0159400928749	perm
55.2073854705841	perm
56.0912101853693	perm
61.4722100229347	perm
47.1144935338205	perm
53.7988369467028	perm
50.9451030934671	perm
59.6670733842852	perm
55.3127297317384	perm
46.0171869474195	perm
44.1979013419945	perm
58.2907160154653	perm
60.8261079950369	perm
33.8292527327588	null
68.9350857449701	Psy
62.815070954391	perm
69.956964320528	perm
51.2692239515414	perm
58.6436891090829	perm
69.7403650391466	perm
62.0914615446165	perm
55.8508557839732	perm
56.7238060984408	perm
56.5397590361446	perm
57.6322993061168	perm
52.0988968939151	perm
57.7582318188234	perm
56.4585790763089	perm
58.7927633572994	perm
47.6899155832664	perm
56.689243617419	perm
59.4123053094644	perm
50.7763381298774	perm
47.0300248613502	perm
49.7668435374821	perm
29.8753380431895	null
68.5404362673152	Psy
52.4775934358211	perm
64.7194615605468	perm
51.1835801118545	perm
53.6289361538739	perm
52.0195556953639	perm
54.954907802662	perm
49.5798063184613	perm
54.0483738086171	perm
53.1339209870354	perm
51.8284233327332	perm
54.7658392049868	perm
53.1690392394123	perm
56.3763486906058	perm
49.2380432805965	perm
51.6045978624624	perm
51.135276438333	perm
48.9045657766767	perm
54.755256766689	perm
46.653672758521	perm
50.5734099879483	perm
31.1384280911419	null
72.5718085106383	Psy
48.5596906717449	perm
63.9335498164319	perm
54.9898339154496	perm
55.2756132900698	perm
62.0596041695367	perm
57.3370540818464	perm
51.4061586551654	perm
53.5462453841831	perm
53.2240988491965	perm
56.8339330886637	perm
54.3175428557192	perm
60.499262900559	perm
54.2723213810805	perm
63.4791673685031	perm
53.3563319284709	perm
57.2571204177908	perm
52.0165574032179	perm
52.9070099076414	perm
49.6572698922407	perm
58.951594077236	perm
30.9726221490927	null
67.2970754297245	Psy
58.8655463985566	perm
50.9718812658216	perm
50.7133881204924	perm
54.4769443621008	perm
49.9978518699484	perm
54.2710349831314	perm
52.9147443556046	perm
49.6851817013364	perm
59.8565057230552	perm
51.0755214587967	perm
56.7533260682141	perm
54.7960268241133	perm
50.143882055418	perm
49.7687660243861	perm
55.103129017925	perm
60.0505260118957	perm
52.7785465780189	perm
57.7485380116959	perm
54.89269370035	perm
51.4596385613283	perm
31.1098006448653	null
63.107396310882	Psy
60.7367432402951	perm
49.669935651913	perm
50.9236331609381	perm
51.0389835718287	perm
53.6959683158514	perm
54.1683209054882	perm
54.0409422411242	perm
56.2143874643875	perm
56.910480499678	perm
46.4441802720908	perm
54.7947616582425	perm
58.8589841318942	perm
50.2314814814815	perm
46.5397962020341	perm
51.3795296281698	perm
53.4004013368642	perm
52.0189520810475	perm
55.4248888041178	perm
57.1654268586148	perm
46.7899254598969	perm
32.82357092535	null
66.1443062716948	Psy
45.4279154731164	perm
46.7432174700321	perm
48.2610689507241	perm
53.8072629438744	perm
51.9791634511499	perm
53.6492688016543	perm
58.5764809902741	perm
51.1128923204432	perm
54.040275855937	perm
47.4364090378674	perm
46.9677160038616	perm
46.5929260903262	perm
50.4010234255784	perm
51.53428983824	perm
55.8519077269323	perm
51.692685102587	perm
50.0993699482804	perm
53.0479881001113	perm
62.5465587967511	perm
48.340665922894	perm
31.5482315857785	null
67.4889840727042	Psy
61.5872054554837	perm
49.1460516794621	perm
57.5029156897564	perm
49.7036292012405	perm
48.3981834227512	perm
51.5527103451666	perm
59.7233042320929	perm
48.8928153003961	perm
55.3293369039137	perm
55.4490310607924	perm
49.4854211793284	perm
55.3174211560371	perm
46.2256006006006	perm
57.0939068100358	perm
54.3656451949135	perm
60.4295583057719	perm
56.2524651132845	perm
47.876208988556	perm
40.4606543476595	perm
53.8627150683439	perm
32.6719576719577	null
69.282640202684	Psy
60.8918692546502	perm
53.0461592683023	perm
54.9030373894947	perm
57.7335220406801	perm
59.903030550291	perm
53.3099618465472	perm
59.7630558344776	perm
49.5236000408414	perm
65.7663107645278	perm
49.2390633294542	perm
62.0961987223803	perm
59.0588274433318	perm
55.436901354347	perm
55.1129566483361	perm
55.4865064893718	perm
53.3069401465848	perm
48.4881195636396	perm
59.297826886602	perm
53.0528287480291	perm
49.1049382716049	perm
34.9649114878762	null
68.6256073322038	Psy
47.4253656427321	perm
52.4998529877901	perm
49.9518772985413	perm
47.1999192022413	perm
57.8776593651509	perm
59.3535353535354	perm
63.9917897545016	perm
56.7372423222322	perm
53.7898612955821	perm
57.6942063784169	perm
57.5788594066365	perm
60.6299125406383	perm
56.7101931240281	perm
52.8781275085569	perm
51.7255548084747	perm
63.5495105937545	perm
54.4590358897646	perm
52.605690851914	perm
55.3080894627057	perm
52.5675716098064	perm
30.7252053887627	null
71.270416379112	Psy
49.2281730922902	perm
50.0471194171982	perm
54.3835228915916	perm
58.5515377139088	perm
58.1274057585281	perm
52.4870210503864	perm
57.6844267735091	perm
53.6625055986077	perm
52.4874570903191	perm
47.1348275129859	perm
50.1980115973313	perm
49.1376627056168	perm
53.8723013633008	perm
51.6790089996848	perm
55.4710107943518	perm
54.4981531234075	perm
52.9673319928372	perm
58.1617036162491	perm
50.9236474194941	perm
58.7968485014856	perm
33.8660327079667	null
67.6420163074528	Psy
50.7126429071603	perm
54.0442344696783	perm
46.987033783187	perm
50.8333420613779	perm
60.145154775488	perm
56.1518240308553	perm
56.9248932885297	perm
52.0173763425706	perm
50.201844842488	perm
52.7109814226117	perm
48.7275813988143	perm
60.7804232804233	perm
55.2948033440767	perm
49.3246019310568	perm
55.8222728885748	perm
50.2962732196072	perm
54.9302155454922	perm
49.4131772849024	perm
58.8850017310861	perm
66.6752924600687	perm
34.7236083904085	null
71.9156316993899	Psy
59.030501668551	perm
55.4768419039578	perm
51.9348150927098	perm
58.7424915356967	perm
50.7544697699593	perm
59.7013178340953	perm
58.9895103379456	perm
54.7994429542893	perm
60.3787937064903	perm
54.2113266359175	perm
53.0826894920456	perm
58.7017892303924	perm
52.5632488736544	perm
53.6876860540671	perm
51.1372917808434	perm
50.5105236699747	perm
51.0252039782241	perm
49.124662875174	perm
58.3225859227315	perm
54.4249056167368	perm
32.886601565369	null
70.2134819686931	Psy
58.9474711098545	perm
55.4828735913944	perm
56.1711827331022	perm
51.6289038508141	perm
56.6200996942664	perm
58.6298096439145	perm
49.9476251582111	perm
58.0387177840351	perm
55.1749617586499	perm
50.2886169617522	perm
54.239780203269	perm
50.9585487461594	perm
51.0731532203388	perm
63.1810575445457	perm
56.6153278055019	perm
58.711936537809	perm
56.9762821464915	perm
50.9265341674041	perm
61.6101331800905	perm
57.2298928191395	perm
38.1397430630576	null
68.2336933771626	Psy
58.4009225682828	perm
56.0520345967853	perm
57.7417528160733	perm
53.9351310702102	perm
51.6739633872274	perm
54.186765615337	perm
55.8779997006536	perm
49.6776179957642	perm
54.6098582260041	perm
56.1172468909247	perm
59.2755698885301	perm
52.8657320904465	perm
54.5318646030635	perm
49.3651175434209	perm
59.1825871979564	perm
60.6504164875872	perm
53.4751219812109	perm
53.1802816785809	perm
52.2311668950016	perm
49.5776794938558	perm
33.378724180033	null
70.1783760601525	Psy
55.4550621666118	perm
57.1401224236934	perm
54.6207757116319	perm
53.6124927681886	perm
57.5549056127893	perm
56.7246619185677	perm
47.9248634749021	perm
52.2590050004238	perm
56.5394477860468	perm
48.9922628462527	perm
50.5790930381094	perm
54.5251679200707	perm
55.7639322456588	perm
49.1887684142948	perm
54.7038636648314	perm
53.7793455458906	perm
49.30667875797	perm
53.8537202169585	perm
53.6789225137821	perm
53.6886290421237	perm
30.7572681472975	null
69.0012700339042	Psy
53.351260645112	perm
65.2554640753838	perm
47.8494519316248	perm
46.068478427986	perm
57.2835082656099	perm
47.4852177122267	perm
52.9285206933045	perm
51.4294036033166	perm
57.4494037528548	perm
53.6908949088629	perm
52.5028988453736	perm
54.1735392612586	perm
44.8232323232323	perm
61.3009990159293	perm
49.9078986386104	perm
58.9814170969816	perm
53.6097956947034	perm
61.92423501997	perm
48.3653624418751	perm
64.4083628387851	perm
35.3078631145962	null
65.5422749662505	Psy
53.2465320318303	perm
53.7222163976876	perm
58.2677056905136	perm
56.8767725878335	perm
52.342785045167	perm
53.9800628614863	perm
49.6492074062529	perm
56.4285714285714	perm
52.5122471666724	perm
47.446719371888	perm
59.5062740833885	perm
52.6735738781819	perm
53.7002963515729	perm
59.1117538848761	perm
52.3697562558436	perm
50.3483884690815	perm
54.6005556416825	perm
60.4108994869198	perm
58.9746604466804	perm
56.660984692065	perm
30.2218828793968	null
68.0694933559568	Psy
47.7880040905251	perm
56.7104695660845	perm
48.7244099415898	perm
48.0774659012162	perm
49.2446714796066	perm
51.847067364359	perm
55.4364667659465	perm
52.3759910403008	perm
51.8980896436247	perm
60.2416440956608	perm
48.1157298166798	perm
57.7113192162042	perm
43.9796028046842	perm
54.7115880145959	perm
56.3353131601927	perm
51.231256909895	perm
50.7883688503965	perm
53.0099298167389	perm
[truncated: 9,001 more rows]
