# Supplementary material for: Neuroimaging evidence for a network sampling theory of individual differences in human intelligence test performance
Source: Nat Commun. 2021 Apr 6;12:2072. doi: 10.1038/s41467-021-22199-9 (PMC8024400; doi:10.1038/s41467-021-22199-9)
Supplement: Supplementary file 17 — Source Data [file 41467_2021_22199_MOESM17_ESM.zip › fig5g._dFC_hist.csv]

Var1	Var2
87.298279339155	Psy
77.434121875637	perm
81.2439408914171	perm
73.1645709715885	perm
75.5085583059628	perm
70.2068031306442	perm
77.4468575776705	perm
70.1843650811601	perm
70.0398564021225	perm
70.2971998922815	perm
70.8069708069708	perm
71.6507447354905	perm
77.5988962950265	perm
73.1284254592525	perm
80.7293611577473	perm
76.7518094657906	perm
75.3585367773213	perm
82.0180497334389	perm
79.9105884105822	perm
68.9971794614866	perm
73.124632439426	perm
79.0980776315696	perm
73.3034954505321	perm
73.8287924948789	perm
66.839948533906	perm
78.3513746671348	perm
73.6481234485951	perm
71.0202142081229	perm
69.2550298661029	perm
74.8606943209773	perm
73.0249730473393	perm
73.6153213677358	perm
71.2528841438347	perm
72.2120513308024	perm
74.173588369365	perm
68.1113661686333	perm
73.0071754729289	perm
66.1994318812501	perm
69.8730538461215	perm
72.4951432154101	perm
75.4981094854513	perm
72.2849213154665	perm
71.6968293452873	perm
73.1388391613956	perm
67.3093624906527	perm
70.6320961325193	perm
67.1348831937892	perm
77.8704567921281	perm
77.4735339145919	perm
71.0572639399349	perm
70.0770844034601	perm
68.7200793154524	perm
75.9090909090909	perm
72.586397806986	perm
73.5988198465512	perm
76.1179752248812	perm
69.7231726573365	perm
71.3310011516056	perm
74.7886455251986	perm
73.4014226288151	perm
68.2963704947619	perm
65.5152330304746	perm
75.1083805741264	perm
75.3056950469747	perm
69.260935606769	perm
82.166843256174	perm
73.4140193581204	perm
81.543012022417	perm
68.2706116258462	perm
72.9983919249123	perm
74.0139945894774	perm
74.5407278561634	perm
71.3831369868522	perm
71.4755649290988	perm
72.3469885318293	perm
66.180239841973	perm
80.1259511450517	perm
69.4364723223159	perm
78.4726950705441	perm
74.8243933416122	perm
75.229243783689	perm
78.1862790861822	perm
70.3680288262339	perm
72.3979309337227	perm
80.6642408757042	perm
76.5432567285131	perm
67.9902649824686	perm
70.8019701648757	perm
72.3660655497819	perm
83.5497595122907	perm
72.6798466762203	perm
72.0941279917416	perm
73.7711100474489	perm
73.601173986404	perm
71.1756540560888	perm
69.9825653798257	perm
77.7046974038378	perm
74.5772434008463	perm
67.222287230533	perm
75.0978256433892	perm
75.0347468072274	perm
35.8221323222157	null
83.1893033607657	Psy
67.5489919639081	perm
72.0828954371814	perm
69.8795838711094	perm
70.7476943346509	perm
71.9311362048386	perm
66.8898211742732	perm
71.4334357034385	perm
74.3517352213004	perm
69.1728633104729	perm
78.1752902187861	perm
76.7887134616052	perm
69.6421808402555	perm
70.5308005346497	perm
73.8154415944914	perm
70.5151092205019	perm
64.5987581277441	perm
68.8265901104564	perm
70.6631900987345	perm
75.2017640004292	perm
68.4100687404184	perm
73.8532983658332	perm
79.6245891923437	perm
67.223864889069	perm
68.2980891401487	perm
65.198391026407	perm
71.708143718006	perm
67.1325496230013	perm
71.7400098325932	perm
66.4180156248206	perm
70.0128237666663	perm
71.754949952622	perm
76.2680083012564	perm
73.1726855530766	perm
66.3088134786248	perm
70.8795183504558	perm
73.5239134658713	perm
68.2817085403691	perm
69.1131444608796	perm
76.0249790902475	perm
71.2205199367822	perm
78.9117029542561	perm
71.2830222739369	perm
71.1928708375796	perm
68.9450195537152	perm
69.7659043213005	perm
71.7500207744423	perm
69.0989153783229	perm
70.8760693113124	perm
68.0630502556428	perm
68.4256854563636	perm
75.3243694729669	perm
72.7879511260013	perm
71.0442691772329	perm
72.9510155316607	perm
66.8328096761847	perm
68.6890260432546	perm
69.6053037311132	perm
69.905987762383	perm
72.596911526507	perm
66.7407908780985	perm
70.9159750208127	perm
70.1590035271503	perm
72.2002593037938	perm
64.3076628368369	perm
69.8395369559195	perm
72.1896022460074	perm
72.332324176441	perm
71.0253688444951	perm
68.6328727913053	perm
71.1411453763048	perm
69.335386799723	perm
71.2977544473608	perm
74.3549524931079	perm
74.3445488062198	perm
66.959726617106	perm
60.3994234892165	perm
68.7526401804991	perm
67.5488400596541	perm
68.0794914594274	perm
73.6696964586622	perm
66.9483456993983	perm
70.2693916253238	perm
74.3177931597485	perm
77.2942649357827	perm
69.3982389257873	perm
71.872709892796	perm
71.8848275195481	perm
70.7356133150935	perm
68.4285141679809	perm
70.7372887584737	perm
68.9172859226335	perm
71.8420591531477	perm
75.2560976698908	perm
74.3841928052454	perm
69.8795838711094	perm
70.6039596489007	perm
67.8967762050727	perm
70.2041119748524	perm
71.5818287964923	perm
75.8225282126779	perm
33.0162856735719	null
84.4906736373641	Psy
66.1451310464341	perm
68.8860516501147	perm
67.0101239582497	perm
79.9476781613185	perm
74.4560297491981	perm
79.180198260658	perm
71.8434940917107	perm
69.5669646658152	perm
69.3238683902861	perm
77.2982294503945	perm
67.8267961927265	perm
75.0091362709959	perm
70.6426305501853	perm
68.3389529724933	perm
66.3682264152546	perm
79.0829454993216	perm
70.3422995570981	perm
68.0747376716022	perm
74.6093854159363	perm
67.1473322400577	perm
74.0237493895625	perm
65.0459790912321	perm
69.556116883835	perm
73.7905437751683	perm
70.7825668613325	perm
70.6785814290885	perm
72.069100243558	perm
76.430907808021	perm
73.8994930923828	perm
74.0357281709345	perm
71.8547660682097	perm
71.6085861828642	perm
71.2692458271567	perm
65.9800912040554	perm
68.8406823843366	perm
72.6428136591251	perm
73.8494861597042	perm
66.469078969079	perm
70.962619809745	perm
78.9407469424834	perm
66.9050320970751	perm
74.6747779959226	perm
72.243281729126	perm
72.4993337444486	perm
67.5879458976674	perm
71.5429557827646	perm
66.841819447585	perm
72.5112727349211	perm
73.7750295909318	perm
71.5360456556865	perm
77.7879120302382	perm
68.9572477091509	perm
66.5012565150089	perm
68.5575180463831	perm
70.9539613671483	perm
68.7120003986843	perm
73.2664235813964	perm
77.0978901538442	perm
75.7009396522389	perm
69.3715820152602	perm
75.3460317460318	perm
69.6112075059443	perm
67.92378032698	perm
65.9244496690572	perm
66.4756325986015	perm
69.5971784368754	perm
70.6675693590389	perm
65.0720998869339	perm
70.0190032984935	perm
71.8892757543394	perm
71.3679753057508	perm
67.6446127045155	perm
67.420057717556	perm
61.8051056674652	perm
63.6845761881213	perm
71.9110024163927	perm
72.9699164663759	perm
65.213021063485	perm
68.593716429504	perm
77.1586868028909	perm
70.1036960975257	perm
68.1426826374388	perm
62.6510721247563	perm
69.0472582829694	perm
75.441536762102	perm
71.4475154057311	perm
69.4642393342782	perm
67.771411594941	perm
74.580228219223	perm
70.071844735622	perm
68.293298806372	perm
69.4520673337557	perm
74.1311269439976	perm
69.7465258887967	perm
69.0183938493313	perm
63.6724386724387	perm
73.3899718951981	perm
71.2557897445202	perm
73.9620652940491	perm
68.931277056277	perm
31.6702502556161	null
85.7356127923657	Psy
71.4462660538324	perm
75.3193514183235	perm
73.1326916154075	perm
73.4219513342178	perm
75.34700855373	perm
71.3691978839577	perm
67.1868935909046	perm
69.6403624915107	perm
75.2231121281465	perm
70.3588917126387	perm
73.6381119540831	perm
70.6584198728739	perm
72.3153437649559	perm
74.2515894034822	perm
70.9119037037443	perm
72.3981587589792	perm
75.334842788147	perm
67.6130603054326	perm
75.4457134063428	perm
72.1481214601533	perm
77.4005855848009	perm
76.1622245328793	perm
68.406308085986	perm
70.4229096523228	perm
72.0435828741779	perm
70.1528453454535	perm
75.999752637748	perm
76.4322640431744	perm
73.1048462848287	perm
69.7328397699396	perm
71.6675346787011	perm
73.5684943981156	perm
72.8126012809253	perm
71.0970823629593	perm
74.3942675649993	perm
78.0867286307124	perm
70.5267158436899	perm
74.4890348299426	perm
70.4629045294007	perm
68.8661728061227	perm
78.3906843369759	perm
73.0003905072663	perm
69.3996680549575	perm
76.5250364657615	perm
81.020768266215	perm
77.2755045116044	perm
67.3807245332357	perm
77.703881788208	perm
77.7686256587593	perm
69.3516617097508	perm
74.0133670414879	perm
74.7529232050934	perm
69.9891200971242	perm
68.1249541232705	perm
72.0168159725332	perm
76.3901395790386	perm
68.4739791028139	perm
71.0182030197023	perm
72.0092915214866	perm
77.0345243608903	perm
74.0682197666812	perm
71.6509769085424	perm
80.9600205927433	perm
68.2458988823567	perm
69.6302885872251	perm
71.1423269968779	perm
73.1115040339999	perm
70.3848695822592	perm
70.5960082894136	perm
76.0353020758883	perm
71.6178286986058	perm
70.3436122715592	perm
67.3543514853737	perm
74.3915343915344	perm
76.6232284919236	perm
71.5887394812729	perm
74.4809249751768	perm
67.1552133355412	perm
70.4581529261236	perm
72.0435828741779	perm
72.5813517579962	perm
74.2099520387755	perm
73.0829140676339	perm
71.7442790398964	perm
73.9133878182	perm
74.3889353117196	perm
71.0252493315702	perm
73.9463976307683	perm
72.3651537036227	perm
74.3384022663542	perm
73.6045681010552	perm
64.6125235544243	perm
76.3190697685616	perm
75.5046980927691	perm
76.0393139712025	perm
73.9510857852254	perm
79.689196105602	perm
70.1487414187643	perm
73.3470161770365	perm
76.1604205320473	perm
31.6369780628902	null
81.9314370265022	Psy
61.6008518112059	perm
65.8290241370377	perm
68.1877719882976	perm
66.4749168071983	perm
69.0439970557745	perm
72.1156913262176	perm
69.6482955103645	perm
64.6940604198669	perm
68.0655672004297	perm
63.4762575176395	perm
68.6406609720155	perm
63.0338170616804	perm
66.6598822193008	perm
68.2601789963639	perm
67.3124222683979	perm
74.5523217958375	perm
72.816703950055	perm
63.9556222889556	perm
61.5996058521111	perm
62.5281207992924	perm
79.3841344251531	perm
63.4276204345863	perm
74.1220314269316	perm
64.2125898377686	perm
64.2193305093408	perm
71.0517895742221	perm
68.9520513902441	perm
69.1083962044216	perm
66.5924201005704	perm
68.2339731758336	perm
65.7534726881093	perm
68.762980356129	perm
68.9755332037537	perm
66.0190936199926	perm
66.0892539484516	perm
67.7708131566404	perm
66.071872479252	perm
65.7814266625552	perm
67.4615650033881	perm
64.7697180882452	perm
69.3974573514135	perm
66.0506005576929	perm
70.7339546290857	perm
65.2600578671917	perm
70.0373449254393	perm
69.2736878816045	perm
67.9161519271177	perm
82.2069443991186	perm
71.2170259692038	perm
70.9627244659092	perm
72.8889812122639	perm
74.908329801058	perm
69.9665795979027	perm
68.7819052184173	perm
64.7856295415987	perm
69.560130839257	perm
63.3629355295722	perm
68.2708556743858	perm
68.5600039785599	perm
68.5796434732605	perm
67.3931804489988	perm
67.8302079709916	perm
70.0615898758314	perm
70.068130354953	perm
65.3576312804637	perm
76.4809461726521	perm
62.744270039185	perm
71.616277799078	perm
66.117455169819	perm
66.5521659761038	perm
68.6059784308347	perm
73.417829903441	perm
66.021741474077	perm
67.5094229442056	perm
68.7797541574974	perm
65.6427517699194	perm
64.6898554612752	perm
60.7508827468931	perm
73.6633765167979	perm
69.183454658315	perm
63.5551086531479	perm
70.610414253678	perm
71.3976871806029	perm
73.2724585897351	perm
65.3792051359527	perm
66.7817085682009	perm
63.7165052033902	perm
66.1467568790223	perm
62.9031245570338	perm
61.6985200652912	perm
69.5150265843231	perm
66.8204502823448	perm
70.0907973085083	perm
75.1091114912042	perm
65.5377842650547	perm
77.1010181789734	perm
69.7006023450246	perm
68.8593886267809	perm
72.2043004536327	perm
63.9881772891463	perm
34.2362084069112	null
86.2587098751858	Psy
76.4517801648551	perm
71.1878148159485	perm
67.0315803212285	perm
68.6674058131699	perm
68.1809774224671	perm
73.6513712173465	perm
74.8722786506253	perm
66.0778319904411	perm
69.3869281637276	perm
70.4437573384858	perm
76.4643456406848	perm
75.8306820662484	perm
76.6403756754351	perm
74.5642096311088	perm
70.0320720671754	perm
61.6414344499413	perm
80.2809530287275	perm
76.5353997289973	perm
79.9183794619284	perm
70.7313664921352	perm
66.9531604491543	perm
70.5889988592913	perm
68.7756461678609	perm
68.2249156924609	perm
74.9479058012975	perm
67.6206296934487	perm
66.7981198616165	perm
68.6655169581999	perm
72.6690528198568	perm
64.4561364628689	perm
81.312511749288	perm
76.1448586097262	perm
76.7162826450755	perm
69.2536669542709	perm
69.5346517089653	perm
80.7988816977062	perm
70.8382037564388	perm
68.9225840012967	perm
74.4138931776162	perm
73.8841065101012	perm
80.6283103354438	perm
74.5793513304014	perm
74.3972761877692	perm
72.0573197112036	perm
77.2164589174999	perm
71.3229525318498	perm
72.3338851376045	perm
65.3081805910651	perm
69.9679941568523	perm
70.2400617515623	perm
69.608831337988	perm
68.6887785487062	perm
81.7498198867101	perm
77.8760991207034	perm
76.4998080600034	perm
70.0231243302404	perm
67.1517323645156	perm
68.904290222045	perm
74.7899659598596	perm
72.6773625359469	perm
76.1776801629743	perm
68.4598957032975	perm
71.0379974716827	perm
78.7777737524921	perm
76.5199752628324	perm
73.6184434878896	perm
73.8271306053177	perm
71.7108593394292	perm
76.3468845669446	perm
75.3939055074084	perm
72.0235227799419	perm
76.0461934553955	perm
79.4185517838914	perm
69.0631476494602	perm
67.2814983573252	perm
70.4273661787544	perm
66.6529363534633	perm
70.3855756780548	perm
71.3308873063521	perm
73.6332136725457	perm
76.4315764415252	perm
73.9644954557661	perm
69.901180065352	perm
70.4655841630907	perm
78.1305331805563	perm
69.6633356858319	perm
69.3826287893648	perm
76.4497666458451	perm
68.184150669989	perm
78.9581541091013	perm
72.9586639505518	perm
70.936506312873	perm
74.001863949774	perm
68.5188752279202	perm
70.222005689986	perm
76.9168153519532	perm
70.9935957159621	perm
73.6250314570925	perm
66.3692614068998	perm
69.8914477426786	perm
38.1308513219938	null
84.7026930924317	Psy
77.7978167469072	perm
66.9510519223333	perm
71.6096582571227	perm
69.4080449705199	perm
75.4357952749269	perm
71.264299491163	perm
72.2613525828086	perm
69.6143758928461	perm
74.7377055301195	perm
66.8943438966322	perm
73.8514846079068	perm
68.6046511627907	perm
68.3508183508184	perm
72.7742185829361	perm
75.202479394312	perm
69.8374764118586	perm
71.9774108346572	perm
72.0715005023805	perm
75.0548514916331	perm
67.2858677660642	perm
77.9437230333782	perm
65.0981645454602	perm
71.7105125862776	perm
73.7093131215741	perm
79.3407606353437	perm
73.3015204313379	perm
71.5273908554437	perm
69.4875730090713	perm
80.2465537558203	perm
71.6365638855647	perm
76.0268271649788	perm
75.2791120994524	perm
77.9425712911488	perm
74.9692697678962	perm
77.7510823898858	perm
71.924879761776	perm
77.2060535343236	perm
68.7095236438097	perm
74.6871030303963	perm
68.5596896962291	perm
81.011056748641	perm
75.8534632893873	perm
74.2566186115217	perm
77.0111586646934	perm
73.4509462271913	perm
73.0137639208574	perm
72.3029014259717	perm
71.584079273935	perm
81.0485361346172	perm
67.3890960423847	perm
66.1312122406132	perm
72.2742190249372	perm
78.8490596116988	perm
71.5338670990845	perm
82.5462484898433	perm
73.5593281327622	perm
72.3970048030848	perm
75.8835304424408	perm
73.2884918849831	perm
65.5599343320224	perm
73.1972359340919	perm
66.2357114227249	perm
78.2838590126075	perm
72.4646931300487	perm
74.6962663146238	perm
72.8244232142892	perm
68.8948557056186	perm
80.0385620168175	perm
66.9742170852749	perm
75.1264747806815	perm
72.7480959883643	perm
75.7768246722608	perm
65.4994434543232	perm
78.2909245905811	perm
70.7350199320489	perm
68.9598416586586	perm
65.7208327495213	perm
70.989000338754	perm
69.2928299847169	perm
69.8845278810718	perm
71.9241855229426	perm
66.7376580340085	perm
71.4048794357058	perm
72.6766151628048	perm
72.8913394212999	perm
76.4029609078669	perm
69.3378666302643	perm
69.8132162027129	perm
67.449765542032	perm
73.1197896973298	perm
71.0054780424321	perm
72.5834042935518	perm
75.3054495366398	perm
68.9078399107412	perm
75.3411698001269	perm
66.8199973113531	perm
71.3442382605846	perm
77.234790248188	perm
69.1292817978562	perm
75.8898974262751	perm
32.5686164265758	null
84.4703247722116	Psy
70.6409375708739	perm
68.8505205780198	perm
70.9344243054275	perm
71.5333983707949	perm
69.5923781515179	perm
67.8507770397782	perm
70.8431573171998	perm
63.8148780271915	perm
69.6169745619297	perm
70.6273603911399	perm
73.8267514360289	perm
76.1777452643013	perm
74.8198864698116	perm
74.7848496302497	perm
71.9230913870086	perm
77.0437649624462	perm
70.8185880817593	perm
75.2783507498931	perm
69.5873140530287	perm
73.2674618284901	perm
74.2010247552651	perm
74.9908637166939	perm
71.2440273303139	perm
72.3025626869478	perm
71.3470319634703	perm
74.1546655873836	perm
71.34956809894	perm
70.2466884980231	perm
71.5956360172704	perm
73.0774605886936	perm
74.7846542929002	perm
70.1023027083519	perm
72.8816262344257	perm
72.3767247011799	perm
74.2522344226667	perm
68.3480869589296	perm
71.1303896489082	perm
67.3515711465255	perm
73.5554499343468	perm
68.9265649184427	perm
77.8531341070344	perm
72.3595232514736	perm
78.8825697762988	perm
69.350688830853	perm
74.4933459669255	perm
73.3834941958431	perm
72.5686381334949	perm
71.5877300674802	perm
68.4152023000758	perm
78.6306181644827	perm
71.0474538574478	perm
70.6364934331119	perm
77.3268172463403	perm
77.0993720305991	perm
79.663338453661	perm
69.9616541796944	perm
75.4398418675785	perm
66.3546687230898	perm
71.5624222520774	perm
70.9756215963353	perm
71.6041816499241	perm
69.8996231170579	perm
81.1213384650602	perm
73.0313062188404	perm
76.3242313242313	perm
71.3361819494574	perm
74.689174878258	perm
67.2572131439828	perm
74.7196756310662	perm
73.9522031913336	perm
66.6320055470202	perm
69.5351115869232	perm
69.6364293340568	perm
73.4092528210175	perm
74.5447422303188	perm
67.9003901473981	perm
65.5156247448128	perm
70.9453605951136	perm
77.79267399935	perm
75.6443054475218	perm
75.4971617142977	perm
72.572035989522	perm
70.3257594771655	perm
71.071587608293	perm
76.8984122804903	perm
70.8925274239423	perm
77.2016764192381	perm
77.2687984637561	perm
69.184409586787	perm
72.8526951880693	perm
70.9731793221451	perm
73.1328079369278	perm
73.6363291235057	perm
72.7046962134681	perm
76.0137586837455	perm
80.0075447926281	perm
68.8652602314857	perm
73.3257281134669	perm
68.4747832408488	perm
72.4705090157669	perm
32.6969311547189	null
83.679846723325	Psy
74.2411566253019	perm
69.35994607983	perm
73.6243769265264	perm
72.3707505137647	perm
71.1648758582166	perm
66.8090964363194	perm
67.4582853530222	perm
70.7223141355809	perm
68.8008292950178	perm
73.4523110795454	perm
72.6298503959727	perm
63.3599963082035	perm
71.0407168186424	perm
68.0864851366989	perm
75.3893868671175	perm
67.780566905967	perm
70.4691809011503	perm
68.3734188731018	perm
73.7755094383716	perm
72.0540596983031	perm
65.5700428771135	perm
70.788583596238	perm
66.5085248332098	perm
68.5713229251148	perm
69.2627467554419	perm
71.8903383815665	perm
76.1124537937456	perm
74.2639084638042	perm
77.6512361559682	perm
77.2093299831224	perm
65.546466472153	perm
69.1021878773799	perm
71.0893296817871	perm
72.5249279816248	perm
71.1294127277057	perm
70.6270594841325	perm
69.7017063672508	perm
71.4043127351951	perm
67.3345198530453	perm
73.2661234360298	perm
77.2891130175767	perm
67.393257455546	perm
73.984063763951	perm
67.6490125388688	perm
68.4619091388379	perm
70.4711066013478	perm
76.0051802251535	perm
71.1862202462666	perm
76.0492547526978	perm
72.909733258956	perm
79.8901974751031	perm
69.2885095328823	perm
66.2132501726399	perm
72.3556333155764	perm
74.8751545650134	perm
71.4112428086227	perm
73.9126401970058	perm
72.6211344573439	perm
66.1769922868861	perm
72.2459047402868	perm
67.3696611881276	perm
74.5604445624645	perm
68.5898221452679	perm
73.3300453779226	perm
69.2390793286316	perm
67.030266469562	perm
72.6018581368016	perm
73.7335599698618	perm
69.1447068071274	perm
73.9661470881132	perm
76.5671464798497	perm
75.1300904977376	perm
68.0191909713639	perm
68.3300659691745	perm
72.8536090902767	perm
72.7752699932688	perm
65.8344639523659	perm
70.8318348318348	perm
71.3532988393168	perm
71.2438761740017	perm
71.0768850115611	perm
74.7147096365449	perm
69.4699456534452	perm
66.7216634937728	perm
69.4628484706754	perm
74.1647243278492	perm
73.4620745389118	perm
72.4995676695885	perm
73.3571530075722	perm
76.0657989572828	perm
68.6235439948639	perm
66.9047619047619	perm
75.3749836105734	perm
74.8274223424786	perm
76.4696615587846	perm
74.9332115125728	perm
67.9775972507227	perm
70.9217437219981	perm
64.96862781151	perm
68.9811432348746	perm
33.5708948314037	null
80.7529282072482	Psy
65.7213846062152	perm
64.7580886555489	perm
64.2823724151361	perm
64.8097014567688	perm
62.4521226903597	perm
71.7033994335755	perm
72.4562963242208	perm
69.7157469353642	perm
70.8979520664605	perm
75.057629691776	perm
63.7027884270048	perm
68.8752700291162	perm
69.4233960227726	perm
64.6347736625514	perm
68.2592890764286	perm
67.3145109383709	perm
73.3360201496682	perm
60.9243766985702	perm
74.1798941798942	perm
70.8877656427926	perm
60.3731899482561	perm
62.6137639189371	perm
65.3521141288419	perm
70.0727574253225	perm
65.0719287076385	perm
69.0801193105835	perm
60.1988002641244	perm
72.2215995987021	perm
67.8435314319219	perm
63.398563944074	perm
77.2784233310549	perm
68.963541270445	perm
62.4189112577122	perm
69.1559379129248	perm
66.4945840384437	perm
68.1158131826808	perm
64.9349326809377	perm
64.4615459135796	perm
66.9428545571741	perm
68.3478685058323	perm
62.7564385643946	perm
71.3544972756705	perm
79.8078684574369	perm
66.4647803907473	perm
64.7567704016327	perm
66.4990060444606	perm
67.6239476212555	perm
67.2498297725784	perm
70.7783719548425	perm
71.9075879517953	perm
66.6388335029964	perm
61.3830032774777	perm
68.9152831350111	perm
67.2810179549323	perm
71.5264317796517	perm
68.4395979778649	perm
61.527360724206	perm
67.44493771802	perm
68.6858773946159	perm
71.2665070351961	perm
72.0077921587355	perm
65.5247146725985	perm
71.0316972493355	perm
68.0126591931671	perm
72.7525671547576	perm
66.3578838252957	perm
66.0357805217727	perm
71.6373782021361	perm
74.445018018623	perm
68.6171316802681	perm
73.729275304418	perm
67.3206605601277	perm
64.4840707851619	perm
68.6410396153252	perm
66.8435887499081	perm
68.9493372683028	perm
59.433339410715	perm
66.5184065912005	perm
72.1245010707304	perm
74.045129940785	perm
66.950459116526	perm
63.6479621098003	perm
66.5883070863412	perm
64.5240975812501	perm
68.8838886105887	perm
70.5516499131194	perm
70.2961305185768	perm
67.7771942757653	perm
72.2506199635574	perm
70.9695302646251	perm
70.0514824696554	perm
66.6205336834354	perm
64.6284792828306	perm
64.3341113245198	perm
64.1986614010084	perm
71.217013802	perm
67.4027201331923	perm
67.0575558953239	perm
62.3012708135302	perm
66.4023609363603	perm
35.6552192000497	null
85.0841700981188	Psy
66.2819271279988	perm
76.3540933191402	perm
67.0507799271538	perm
67.5953596375545	perm
71.7963392020226	perm
76.0966765844815	perm
71.1853690859323	perm
71.2459977341018	perm
64.6606735409346	perm
70.7961839644503	perm
72.7736959344227	perm
74.666462222516	perm
66.5107314174746	perm
71.8485404062326	perm
71.8607371994469	perm
65.8383020991508	perm
70.8252503374455	perm
74.261444328987	perm
70.437543621654	perm
68.8953924174798	perm
75.3803165470517	perm
70.374329589419	perm
67.6354708182439	perm
73.6212827804856	perm
70.3779579835918	perm
74.1598358000077	perm
74.167506142381	perm
68.729524909902	perm
70.0576587701942	perm
75.6850601932723	perm
75.1520380780685	perm
73.6806757607237	perm
71.8982197062659	perm
72.3906129178156	perm
73.246560039026	perm
66.8432755969848	perm
66.631127208555	perm
72.5085852715769	perm
73.478856466474	perm
66.6937875204935	perm
67.2197624546613	perm
69.9692334630631	perm
72.284558660354	perm
60.8852018777729	perm
76.0267371069695	perm
68.5816611169479	perm
64.4756731223429	perm
72.3820243222465	perm
71.6439754884446	perm
79.4801072554341	perm
71.4649481303453	perm
63.2832244147598	perm
73.9741893524508	perm
68.9093835800274	perm
71.1583924349882	perm
72.5573851144627	perm
64.0876948298221	perm
73.5374547816913	perm
70.3669461507817	perm
67.3988098494381	perm
70.7622580266784	perm
72.2347982255103	perm
67.6620984739523	perm
70.7503098552176	perm
70.1908447484117	perm
67.3816234580024	perm
71.6731455147157	perm
75.0755475983842	perm
66.674867026738	perm
70.0264470352971	perm
67.1296967041741	perm
72.7100813688278	perm
63.5503296548434	perm
76.0886757236584	perm
70.6539715702205	perm
62.1746589134601	perm
70.8771476035994	perm
64.5590858985369	perm
67.9604657037857	perm
67.0041572967215	perm
72.6724188074094	perm
75.3909861185277	perm
67.2864545850509	perm
64.5945111673779	perm
65.7308586415522	perm
72.5171368563249	perm
64.0871337507452	perm
69.3899986906725	perm
68.3431005433277	perm
67.7777354844706	perm
77.4007489758264	perm
71.8459832495564	perm
69.0606299920444	perm
72.2962610418801	perm
76.1916719670866	perm
67.8032872563945	perm
65.9534639066803	perm
73.4128700656504	perm
66.261509697978	perm
65.1192229946758	perm
32.2126864420687	null
84.1695929380512	Psy
70.1893441028433	perm
70.0984852539742	perm
74.9717356822247	perm
66.96866361828	perm
68.9162906210953	perm
77.2022280049972	perm
71.4743523617071	perm
66.7950305076703	perm
65.3233817633822	perm
77.5034947155422	perm
71.5031428839478	perm
74.2478115075097	perm
73.3769972133301	perm
73.3710305935331	perm
69.3272084712634	perm
68.0771034353098	perm
66.5106571502619	perm
74.6347386573233	perm
69.8861289029573	perm
74.3071527721498	perm
74.2122113393614	perm
67.1806490051649	perm
75.1644677634966	perm
68.5192985330967	perm
75.345833207522	perm
70.3844574875965	perm
78.8382564538282	perm
73.1236152437911	perm
65.5645112594618	perm
72.8693064073156	perm
72.9966545269879	perm
70.3111103425816	perm
73.1569618937966	perm
73.4203712255813	perm
68.1523495005815	perm
75.6332751622763	perm
73.120822729922	perm
72.2997814216422	perm
69.3184374020611	perm
69.3521874406841	perm
70.6205331365602	perm
68.1853455709815	perm
71.2224094719558	perm
77.4653360142774	perm
81.9943836760699	perm
69.7079365079365	perm
70.2054281001649	perm
65.4548840360459	perm
75.4872139107099	perm
68.7411067193676	perm
75.2368373733913	perm
72.2391218838481	perm
65.764842810489	perm
77.3165813139164	perm
70.6456916029525	perm
69.3446774565773	perm
72.7642825011246	perm
67.6531762130139	perm
74.9704331789845	perm
66.4895314057826	perm
72.7098365611765	perm
69.6007569977941	perm
68.0475627142294	perm
70.6917071712895	perm
77.3669962335217	perm
73.0514738654157	perm
72.8565456185717	perm
74.302098916542	perm
70.7620060251639	perm
78.3547889847103	perm
72.5064750502302	perm
74.8341034318192	perm
71.2255290202058	perm
71.6767113863089	perm
71.6827132438238	perm
64.906623520441	perm
74.6735193099311	perm
74.3991145261983	perm
68.524269043696	perm
68.285195286793	perm
69.9070500070186	perm
71.9867954695837	perm
76.3784236569354	perm
74.9330270869132	perm
68.2019211687176	perm
65.896841808789	perm
71.0305105584841	perm
63.5018103832827	perm
70.7681963776339	perm
76.9433449975668	perm
69.8349811245283	perm
62.9681073531341	perm
67.8334518897899	perm
69.8684686384578	perm
71.424138829018	perm
73.6979962890285	perm
79.2649393904187	perm
74.5167001235492	perm
73.2686397746026	perm
72.9718376342789	perm
36.0293443489998	null
81.380645656008	Psy
68.2916512472683	perm
72.1901399350253	perm
71.894680904104	perm
75.1691038620173	perm
74.2243477942811	perm
76.9925232960401	perm
66.4771934380218	perm
74.9337973179426	perm
70.8890516615331	perm
68.6084002318759	perm
77.6087600342919	perm
70.8524351122776	perm
71.7145242750081	perm
69.4024986202294	perm
70.7644305558973	perm
70.5158453567031	perm
67.6176351519681	perm
75.8375355754987	perm
71.3827846842821	perm
74.2000848024882	perm
77.0866214254441	perm
69.3193313523918	perm
69.0399366588887	perm
74.840784497878	perm
67.1168203792322	perm
74.8989111922613	perm
70.9550488279287	perm
76.1914637143995	perm
70.3748393944472	perm
68.6700537585555	perm
71.6836789218006	perm
61.8545441652892	perm
72.372787116853	perm
69.4349747445612	perm
69.0044505793776	perm
67.7008221733566	perm
71.1210743062789	perm
66.0655560469802	perm
74.016493244747	perm
64.6152894197907	perm
74.9843071904548	perm
69.8856982145801	perm
68.8274044795784	perm
71.0252841869287	perm
77.0219575001395	perm
71.7550308342162	perm
75.5344182238484	perm
66.0944031855855	perm
77.1920805333711	perm
72.6424909758243	perm
66.45882935814	perm
73.9115296903017	perm
70.6479943390226	perm
71.9010817925013	perm
70.2804177298687	perm
66.5963309238226	perm
66.4521726035242	perm
75.1812296438125	perm
77.0953233774048	perm
69.5225651275322	perm
72.0901181210285	perm
67.1645292464215	perm
69.8143543399018	perm
70.5369963835953	perm
76.5798057084739	perm
67.7814628439898	perm
65.1850672771859	perm
73.9934276540237	perm
72.749405964516	perm
72.6900504508402	perm
69.0439907409767	perm
69.354170129474	perm
70.7841959002258	perm
71.0788400175229	perm
67.4218633610666	perm
73.5179957657022	perm
67.7068634026381	perm
68.5898971879649	perm
70.6986801655058	perm
78.3415981719587	perm
70.3055509583706	perm
68.8414182969781	perm
68.864064417931	perm
71.2941366375269	perm
65.5300618120941	perm
74.9118717522758	perm
72.6610717529177	perm
75.0781875217985	perm
67.9882900920831	perm
70.8786855793369	perm
72.2926510938488	perm
74.6293131554565	perm
70.9841319770398	perm
75.3076488558583	perm
70.0657503906879	perm
71.588650701261	perm
68.5950512343727	perm
76.7617323224745	perm
74.2630906768838	perm
70.7472374562132	perm
31.6118007340393	null
86.3085054109234	Psy
66.1026584149711	perm
70.7164365385664	perm
69.6597530771095	perm
70.2083454963295	perm
69.7377883760101	perm
69.7648525897516	perm
77.4341093769985	perm
71.2788139657676	perm
73.3749193873038	perm
71.8365465317332	perm
70.1000346600001	perm
70.2874025470726	perm
80.7376497594415	perm
68.911822847187	perm
72.7330616006717	perm
71.1588340691185	perm
70.8713139659431	perm
67.2498315885313	perm
72.9178083094385	perm
71.5377766765335	perm
73.1844293272865	perm
72.3354566454869	perm
76.3191899096263	perm
69.5010812480692	perm
64.9839003184792	perm
70.6416534883146	perm
67.7963761039284	perm
73.1296584448061	perm
72.2041164905506	perm
74.0571047459592	perm
71.157921589487	perm
78.3303741302146	perm
71.7014303021395	perm
70.5419682004235	perm
76.9437126125807	perm
76.0444371753554	perm
65.526578618121	perm
69.9359905148104	perm
76.1304855894339	perm
69.6647483725524	perm
69.2630459471494	perm
64.6859173645352	perm
70.4365087205651	perm
70.5602618405853	perm
77.0453877594237	perm
71.6492728771554	perm
66.0981985246067	perm
67.2582010454844	perm
69.3270353642381	perm
78.5930326878603	perm
70.2022042514221	perm
76.9519748197787	perm
73.2274757823767	perm
69.779137763683	perm
72.0810493154946	perm
64.777045720316	perm
71.9953154735763	perm
72.9908630456728	perm
74.0674226682725	perm
77.6161928659327	perm
67.2092840712403	perm
68.6736721212528	perm
74.0947720769882	perm
70.5445946906971	perm
62.7591249202992	perm
73.4668891591302	perm
70.7296287941449	perm
74.0226831941985	perm
64.7200298484647	perm
71.3590654625116	perm
75.2978539811813	perm
71.5279725728534	perm
71.3172245187242	perm
72.787031532073	perm
74.3358190027867	perm
75.3786745869549	perm
67.6352400582254	perm
72.001433781016	perm
75.0749065433617	perm
75.4837705826524	perm
68.2641001635769	perm
71.1062058616348	perm
73.9657374250202	perm
73.7264632996235	perm
76.280857891139	perm
70.1613925236723	perm
73.6484694515815	perm
70.9232498638076	perm
73.3690992851998	perm
72.6470572513429	perm
72.7432482426933	perm
71.810848995511	perm
69.228186861682	perm
79.0093026853836	perm
64.2662963752626	perm
67.0687669994243	perm
72.5295462280346	perm
75.9990073486971	perm
72.6779748829699	perm
68.6708585869771	perm
33.4477064354951	null
83.6207213527402	Psy
66.6616325912018	perm
71.414306885998	perm
66.4647745219114	perm
75.9166568658608	perm
77.4455429627843	perm
71.0298628216772	perm
73.135155906895	perm
69.7808730827263	perm
71.9013605430689	perm
71.3918878109547	perm
73.7484429893529	perm
63.1112958733466	perm
69.1011077604358	perm
77.0080944754933	perm
65.3460554317512	perm
75.2183682667372	perm
70.0241418295236	perm
70.9690595084054	perm
67.2884775138614	perm
64.6224952099922	perm
71.5943364738367	perm
68.2347927432284	perm
67.4108306278849	perm
70.1281715625527	perm
64.832918424245	perm
71.4388239379558	perm
65.0722673227502	perm
68.1617159799708	perm
69.83582505545	perm
66.1212153293498	perm
75.9426100099762	perm
75.5042571306939	perm
69.9965214195234	perm
73.4001167960524	perm
63.4919433547995	perm
75.7321994384426	perm
66.3446177474439	perm
71.1128023348221	perm
71.1988660549125	perm
69.4658090945794	perm
64.3458214551171	perm
62.6566246683409	perm
66.4612117702215	perm
73.4596002460691	perm
70.3606350404312	perm
65.8352706515567	perm
70.1429697174378	perm
68.4255052055617	perm
69.7167056858919	perm
67.8512125493261	perm
66.1056105610561	perm
68.4784854201077	perm
64.8555186772944	perm
67.0168276211682	perm
71.3382268146289	perm
72.0645740950063	perm
68.3253337333133	perm
65.5770928238332	perm
64.0034856731392	perm
69.2938409931874	perm
70.1859948038358	perm
69.511217948718	perm
80.0912066097967	perm
62.3469221920953	perm
69.0120552437589	perm
70.2994269389699	perm
65.637499201329	perm
69.1836994072722	perm
71.5275901043293	perm
67.9782240433653	perm
68.7429394332863	perm
66.0475798649101	perm
70.0174209630455	perm
64.1273057994421	perm
70.6652882844237	perm
74.2304798616768	perm
66.1086054483132	perm
70.5914528198645	perm
69.3320993285012	perm
66.5183216100697	perm
72.618275721724	perm
68.0383627593048	perm
64.1908223555183	perm
72.1225232249666	perm
70.974865030375	perm
74.0540842434461	perm
75.6986188189338	perm
63.9655762636516	perm
72.0123419500449	perm
74.4222489588586	perm
67.1359928090029	perm
67.7600351799343	perm
69.3002690465539	perm
70.0758506883006	perm
71.2201350931488	perm
63.3353139235492	perm
68.0380260145575	perm
68.3152666230252	perm
60.7619939864017	perm
62.746899712566	perm
35.7394537496415	null
84.9358522943429	Psy
74.8140635564571	perm
70.9799732850823	perm
76.9362883861025	perm
66.9913938413351	perm
72.3674756679898	perm
74.5170346969581	perm
73.121131981401	perm
74.1995203753142	perm
70.5981138991205	perm
68.8094078037692	perm
69.7277658683147	perm
74.5605330536906	perm
72.8700802521853	perm
79.8568620492988	perm
73.2135087776212	perm
79.3038333443843	perm
69.8792481398643	perm
80.3055857833164	perm
70.2687314343901	perm
67.5453305843566	perm
77.6439985135637	perm
73.8226336182739	perm
70.0948620805664	perm
69.6811026590896	perm
72.0026429435612	perm
72.8872417763606	perm
71.347993349363	perm
64.4460011533182	perm
72.9455676116689	perm
79.1500356206239	perm
68.5482726927611	perm
72.4378117862724	perm
76.1529013514878	perm
72.4008704936986	perm
70.8512109529162	perm
73.5235566444935	perm
71.9004420007235	perm
74.284597022143	perm
69.0045800138615	perm
73.666181670265	perm
67.9152479247546	perm
71.2826218732966	perm
70.1021596009693	perm
75.6938691305803	perm
74.7622914715733	perm
72.507806443385	perm
71.9542356587655	perm
77.1189339568517	perm
71.3331506089908	perm
72.6981114861783	perm
75.9658884491099	perm
78.4031282173197	perm
72.9773825383508	perm
74.8260216840332	perm
71.5469670891358	perm
70.9112751789095	perm
77.5365768041403	perm
74.2746543702773	perm
69.7875692029971	perm
72.1166930564382	perm
76.080145090834	perm
73.3997238952671	perm
75.6222823698757	perm
75.0697690867515	perm
74.1429576212962	perm
68.5824548086073	perm
73.1600627811595	perm
70.1319115112219	perm
73.8730904817861	perm
76.8127061998512	perm
80.1841861285848	perm
72.6596207235128	perm
68.6962823722507	perm
67.5195468875522	perm
69.5762561927378	perm
75.8945543621632	perm
75.1032721831902	perm
73.3090289384329	perm
70.9369218153243	perm
72.8795665394429	perm
72.4880620517566	perm
70.5447399002403	perm
69.9560885685288	perm
70.0203935805513	perm
72.910424924944	perm
72.8482414381793	perm
74.096402510953	perm
77.7747562323817	perm
78.7082558580123	perm
74.0767756238882	perm
73.0710947804786	perm
77.5091758425092	perm
72.6741078627871	perm
70.7441546684004	perm
71.4867540070357	perm
71.9447340303408	perm
69.6358139269306	perm
66.308063683862	perm
70.8796933907883	perm
67.2774951322153	perm
31.9625506470769	null
78.90319140667	Psy
63.497299466825	perm
67.8083636555397	perm
62.9724463042402	perm
65.4340059496929	perm
64.2213422403563	perm
67.7837453960415	perm
62.9191879616328	perm
65.3321748505482	perm
69.1439482948917	perm
68.580525863457	perm
65.1437675883571	perm
67.4311338402648	perm
65.7422599663262	perm
68.7445305283065	perm
77.4240780805332	perm
64.6354833762347	perm
62.0176824909163	perm
70.4767612613314	perm
65.7217840679919	perm
65.2640950667267	perm
66.5889057544529	perm
66.2439123060885	perm
65.5623732646003	perm
70.7098715417194	perm
68.8425811529345	perm
70.8295056205	perm
67.7160700685453	perm
65.7507481829524	perm
66.3701980801221	perm
65.8614543224246	perm
70.0458267598227	perm
74.374068907317	perm
65.7311317650713	perm
68.0540277993449	perm
70.4705088209002	perm
66.8483076377813	perm
66.0354153782725	perm
65.5309473775966	perm
67.519563839625	perm
70.2786209468504	perm
70.0961882258693	perm
63.3622465209622	perm
62.914422278508	perm
64.3260267069791	perm
71.6660798757809	perm
63.6799227992602	perm
70.5786352099525	perm
74.8599816286683	perm
70.4114665614202	perm
65.3538373599061	perm
63.6548804647079	perm
62.9138127252965	perm
74.0046125059832	perm
64.8933583520894	perm
74.218763993789	perm
71.1030014410043	perm
64.7221192271248	perm
68.1001319486487	perm
65.3958702253873	perm
70.8905786543687	perm
70.9627525252525	perm
68.0310205116101	perm
76.1663007580176	perm
70.6953767643732	perm
66.4759866332017	perm
61.5356628794533	perm
66.1116469293673	perm
62.3522122027105	perm
65.0003862131302	perm
66.4386979766455	perm
64.84444820616	perm
68.9254097733008	perm
63.9218487987036	perm
65.1984142026218	perm
74.9658881176029	perm
64.9220235831115	perm
68.0638010526462	perm
71.0425544768022	perm
68.0510699165095	perm
65.8876757682414	perm
62.895983746946	perm
67.20149909254	perm
67.5417550434721	perm
66.6669416890638	perm
63.7015643443851	perm
67.1215757114226	perm
64.4474319802124	perm
61.1191216314122	perm
63.5424063661873	perm
65.1772234253986	perm
65.5245532714145	perm
63.4317800413691	perm
63.3890486522065	perm
67.54877096539	perm
62.6283631913659	perm
67.5075370915735	perm
62.4615939577636	perm
64.7689247985894	perm
79.0763535481704	perm
67.2996346169053	perm
32.2371199472988	null
82.9331124305752	Psy
76.5611973159143	perm
73.9630111359047	perm
66.1260756351245	perm
72.2382013000969	perm
72.0833333333333	perm
68.8422324508289	perm
72.2875008589294	perm
70.281141265364	perm
64.4704100757912	perm
67.2103681850873	perm
74.9848145069812	perm
65.353040134583	perm
72.850925212988	perm
74.7385181349957	perm
72.6026981523966	perm
67.6928196791769	perm
67.421585607416	perm
67.4921512966773	perm
65.5496023425057	perm
68.2127109216892	perm
71.3839843857981	perm
68.5065261014807	perm
68.314835560355	perm
70.9039608557448	perm
60.7881802272518	perm
76.0309929580505	perm
66.7530454918999	perm
70.2090299305161	perm
71.555041778265	perm
68.6492117074223	perm
72.8022965150882	perm
69.9004438471468	perm
77.7240497916463	perm
68.9991300016587	perm
69.4723650719443	perm
71.1110605023758	perm
83.7343694923313	perm
68.0488461546261	perm
71.073624231519	perm
67.6124801757361	perm
66.3347805980412	perm
70.5105519167927	perm
73.1933379106526	perm
69.2340922789965	perm
72.4633566418556	perm
72.2519324359258	perm
77.0718680641075	perm
76.8919303635764	perm
77.4761904761905	perm
71.0041196889656	perm
75.4312279960085	perm
71.6877146338762	perm
71.0782327829727	perm
74.7415278584618	perm
75.163545822749	perm
71.7774293274302	perm
70.1064069761586	perm
70.7034468131545	perm
65.4282391124496	perm
80.0628260628261	perm
69.370088966816	perm
74.3650422149408	perm
73.0563164653471	perm
66.895275698058	perm
69.6324687213552	perm
75.651053610581	perm
78.7226161096861	perm
64.8948800957677	perm
67.5669667950502	perm
67.2556609141975	perm
67.7378902192335	perm
65.7167342847585	perm
73.0621851904157	perm
68.5931247817193	perm
70.3365893066609	perm
73.263462869102	perm
67.6558061741873	perm
72.8842448726391	perm
73.9939473483526	perm
68.5102296077906	perm
66.8122618281092	perm
75.9402869816003	perm
69.3577282256527	perm
72.0306430334945	perm
71.1440307031696	perm
74.4036736491896	perm
71.4598652263105	perm
71.5728504517202	perm
69.4191568724503	perm
69.8347605119944	perm
70.9039608557448	perm
66.9181855688012	perm
74.2065771963794	perm
70.174494756946	perm
71.8552156000535	perm
73.7372205370183	perm
70.1824881579312	perm
76.1524418717674	perm
65.960960960961	perm
69.2192091406751	perm
30.8876727384275	null
84.2981130374541	Psy
76.2133100385636	perm
74.5587918692183	perm
67.1990510055485	perm
75.4897918081613	perm
64.335768995026	perm
70.9578923137187	perm
68.3357017814849	perm
70.6324804741094	perm
68.6507403684363	perm
69.0386253872438	perm
66.8691652719697	perm
74.5666818994388	perm
70.6249170215976	perm
68.9366515837104	perm
67.4510650731648	perm
69.18538647343	perm
76.2782179886456	perm
67.0277324430248	perm
69.5367910605102	perm
68.2984236014712	perm
74.408627539721	perm
69.0035627255966	perm
74.2509469782197	perm
65.2820512820513	perm
72.5458429385187	perm
80.1668015047887	perm
65.661874606958	perm
66.4082033317816	perm
65.8693220510028	perm
71.912085367144	perm
67.3410587493966	perm
69.436172138424	perm
71.1528426480957	perm
73.7358936820246	perm
75.8077607604319	perm
75.0686939856969	perm
68.0309711623607	perm
67.5442777687552	perm
68.9264828738513	perm
69.3978091297067	perm
70.8538399609442	perm
63.9046231029629	perm
69.4011872693387	perm
68.6481571355775	perm
68.1471902077705	perm
69.6404544460508	perm
71.3704148992006	perm
71.8499032930514	perm
80.2579345592062	perm
82.407376289774	perm
67.4241178623649	perm
66.9646378041581	perm
65.3836436535398	perm
64.8351118821076	perm
78.7161467121587	perm
72.2572762213187	perm
70.8316894184487	perm
65.8455130277285	perm
70.5176075495632	perm
71.5195083689536	perm
68.6720988205529	perm
67.5592455592456	perm
70.4460390237042	perm
69.4760319513519	perm
68.5971913462936	perm
68.6607327206508	perm
70.2400548696845	perm
68.5520094562648	perm
76.5128206119935	perm
71.491030055106	perm
70.7381998339959	perm
74.6966484910989	perm
70.1898451753568	perm
69.0427538180228	perm
71.1208093579794	perm
71.6311337580284	perm
66.6152166502985	perm
67.2607138520647	perm
69.9698801539139	perm
73.4209070831065	perm
71.9475722196922	perm
66.3166431500332	perm
69.7901434916049	perm
68.3589930743449	perm
71.5432098765432	perm
67.4135747403663	perm
73.1841427424618	perm
71.007928257267	perm
71.8370715757448	perm
72.8658311177371	perm
71.7688586014917	perm
73.3058706630066	perm
75.2427027898726	perm
67.1847200418629	perm
72.5649384980371	perm
72.9009692842924	perm
72.4712448133668	perm
76.459271462707	perm
69.5311047916434	perm
68.1110795103032	perm
33.5021768756708	null
85.4985327296208	Psy
70.6109063975941	perm
77.0042517868605	perm
69.364703773604	perm
72.136767178344	perm
70.9736457652975	perm
69.3647223057602	perm
73.98732145723	perm
72.7027281539953	perm
75.1603867353393	perm
73.5512198138987	perm
77.9482426413245	perm
74.1945557134858	perm
71.1337063949768	perm
70.6602183561974	perm
69.2047960082623	perm
78.7018117741115	perm
68.509065305404	perm
69.1477730310352	perm
72.7768281101614	perm
70.5478781468449	perm
73.371341268645	perm
72.1420419800041	perm
71.9162917714886	perm
75.314286247788	perm
73.3014941855639	perm
72.9192842185418	perm
72.1688230593579	perm
69.4129678815882	perm
76.0471043888674	perm
68.6125991791566	perm
79.8478360897171	perm
74.6596269322754	perm
75.1076553605555	perm
65.0699854092335	perm
67.8303360663041	perm
68.9358584214964	perm
71.4268251257718	perm
67.5491802610447	perm
72.9765791092749	perm
68.1086510759822	perm
71.6953571188604	perm
72.3970771519547	perm
77.6436156504588	perm
69.9199726735959	perm
75.3910936867124	perm
69.2019050368018	perm
71.5033749746308	perm
72.8667055517663	perm
74.7473695523299	perm
65.50828031366	perm
67.1037262930727	perm
73.1795879133084	perm
75.9896171366294	perm
70.89259654715	perm
70.2068754700334	perm
70.5508665492279	perm
68.946293712953	perm
64.7206159836044	perm
75.6222483409417	perm
77.2658233579938	perm
[truncated: 4,937 more rows]
