# Supplementary material for: Neuroimaging evidence for a network sampling theory of individual differences in human intelligence test performance
Source: Nat Commun. 2021 Apr 6;12:2072. doi: 10.1038/s41467-021-22199-9 (PMC8024400; doi:10.1038/s41467-021-22199-9)
Supplement: Supplementary file 17 — Source Data [file 41467_2021_22199_MOESM17_ESM.zip › fig5h._BA_hist.csv]

Var1	Var2
71.1532908195838	Input
60.7633277376592	perm
52.6981916750213	perm
45.3490819446816	perm
58.7288372824926	perm
56.7496170377006	perm
46.1703150630692	perm
54.4093795504569	perm
48.0183750964828	perm
52.8870948391923	perm
63.2912010902442	perm
53.2518416020254	perm
58.1606870846678	perm
48.3395524440335	perm
65.5867667646231	perm
52.7484696270505	perm
57.6785130578234	perm
70.4458677057856	perm
46.8651707059635	perm
55.4452181436429	perm
62.8272208152488	perm
33.061557418266	null
67.8344601949466	Input
53.020775050478	perm
47.8417027995301	perm
49.0244413022369	perm
54.4082910485598	perm
49.3084506774587	perm
52.8287749916529	perm
56.0583254613338	perm
53.011535231736	perm
53.4170437567465	perm
49.5359733523292	perm
51.1766015156647	perm
50.7346390128537	perm
55.6755130223969	perm
52.7912206474114	perm
54.488486589553	perm
48.870728358327	perm
54.6243333427229	perm
53.3859674023608	perm
54.7895856260549	perm
52.8723606856112	perm
30.6225284057482	null
64.6221911601346	Input
47.3027057875245	perm
53.1805531269806	perm
57.020076476147	perm
50.0046113997087	perm
49.0422237174128	perm
52.7586055100287	perm
46.2863935446428	perm
54.5706770415427	perm
57.990062519975	perm
50.1676468895499	perm
53.4745141180785	perm
50.8030318071905	perm
53.1972722362578	perm
51.5847827503094	perm
47.5196286877614	perm
55.2460371121629	perm
54.010248515199	perm
60.334266903559	perm
51.1042673565838	perm
54.8371855622461	perm
30.9426151590147	null
69.1305364696803	Input
52.6870922796737	perm
53.3471491287868	perm
60.6157813791892	perm
56.4650653942692	perm
50.5376524257706	perm
50.6288167361993	perm
59.9253860382702	perm
52.7348659324707	perm
54.8514616564088	perm
50.3746741639474	perm
53.9366400564086	perm
56.5177095621224	perm
54.0733706179781	perm
49.2336689211886	perm
56.6917101431013	perm
50.7258957800749	perm
53.8362479964984	perm
57.3964374870957	perm
55.8971162487435	perm
55.3883601598684	perm
31.9954020146662	null
64.539100969833	Input
53.8234422728367	perm
57.9589091280417	perm
62.9279340755038	perm
48.3809271420636	perm
59.7697682463099	perm
55.2283702587079	perm
52.4213063534383	perm
53.3368350413956	perm
55.9527923064762	perm
56.9753086419753	perm
53.9750664852109	perm
54.7660571266975	perm
54.7153343913273	perm
54.6991837967753	perm
55.5507825507826	perm
46.6110379153857	perm
49.8348797646572	perm
51.7026907605697	perm
46.93750108838	perm
50.6418015102815	perm
34.1798548876628	null
67.1265583747644	Input
49.9198294055075	perm
50.1052074063581	perm
52.2635882635883	perm
55.9732746637573	perm
50.9325445771843	perm
48.8537134943453	perm
56.2466892901957	perm
60.3717867136161	perm
49.5734215752816	perm
51.5054313202754	perm
48.4845581844775	perm
47.9661732803471	perm
47.6027137873494	perm
48.5964981856398	perm
55.0578286405392	perm
51.5037593984962	perm
50.6063000995689	perm
52	perm
59.0423818408702	perm
51.4067762274949	perm
33.9658710074058	null
67.8348998731146	Input
57.5904997917596	perm
48.3193606787545	perm
56.8434923326663	perm
48.3825137273413	perm
50.9139917272664	perm
47.9993597425162	perm
46.4118905384358	perm
56.1252457972436	perm
50.9563509029859	perm
54.0968880976546	perm
60.1206754984784	perm
50.745329753568	perm
53.8704269521318	perm
55.2816609760811	perm
56.8157416980616	perm
46.6669564587409	perm
62.1714826991265	perm
51.9500338355729	perm
45.237977160557	perm
50.4999932868785	perm
35.0980747782505	null
62.8281119325847	Input
59.1691000705085	perm
49.6431269569163	perm
57.552129481954	perm
55.2810752895802	perm
56.7223221545885	perm
53.2213157213157	perm
59.9944644652561	perm
48.0529000337922	perm
55.3009402778372	perm
49.3604044231044	perm
52.5276256220025	perm
57.3315296624617	perm
47.5040070657166	perm
48.9482804313701	perm
56.5359016142584	perm
49.6064410292957	perm
58.0173338932437	perm
53.3002464658067	perm
58.7434927515147	perm
59.1731885290009	perm
36.6468020724486	null
66.8600902643456	Input
49.6679053956731	perm
51.2083998344588	perm
49.6081731997225	perm
48.6913285010817	perm
47.1318613758784	perm
55.7772193997854	perm
56.1585085854245	perm
60.2249538781506	perm
51.5720013345664	perm
54.0532369278518	perm
50.7593449364765	perm
58.7444583192933	perm
50.7197956504276	perm
48.4604720017064	perm
49.3083037375275	perm
53.0205259856423	perm
53.490263155906	perm
52.7110572037347	perm
50.4380078381129	perm
51.7273576097105	perm
32.5305042253444	null
67.2669360067719	Input
44.6288810451846	perm
54.6115315400594	perm
55.6979049527511	perm
45.7370375663463	perm
48.9470996732026	perm
54.3481105743297	perm
54.349641464773	perm
53.289625331349	perm
62.3911960045957	perm
51.7095689698429	perm
55.8634304903607	perm
47.2093311756168	perm
53.7640015652744	perm
50.8073547463847	perm
50.792916442675	perm
60.2540050778666	perm
52.020152442259	perm
50.4199178959095	perm
54.2001904859211	perm
63.474318896441	perm
33.0275685333304	null
71.4237808110114	Input
55.0327325469839	perm
52.056927153825	perm
57.0331451688101	perm
50.6238588009629	perm
56.1695081173935	perm
57.1167267458134	perm
52.5469333935896	perm
57.9050572257427	perm
65.5609606611015	perm
53.2449444643586	perm
55.6322663255632	perm
53.8641173637481	perm
49.8876547636279	perm
54.8583898448685	perm
48.4283049115987	perm
48.9776057604416	perm
54.0623428858723	perm
54.2810575034769	perm
58.8280060882801	perm
47.9511444217327	perm
35.2923174269839	null
65.5480774983777	Input
56.2368689222755	perm
55.2745670809749	perm
54.8042954701888	perm
48.4263950687575	perm
51.523357437018	perm
49.2340782845716	perm
49.5966810913072	perm
52.2560122651595	perm
57.337639803782	perm
45.2981021101532	perm
47.92517578508	perm
44.1746716714023	perm
51.5834288364409	perm
52.3433917654401	perm
54.2919668894405	perm
54.6207812759239	perm
51.4937299636277	perm
54.861826140093	perm
44.7803859432321	perm
54.4587449592074	perm
33.9487103594139	null
63.1450628802905	Input
48.5344987106045	perm
55.8095382235227	perm
50.5980916990531	perm
42.7510773925515	perm
49.7177909059097	perm
52.8682188116707	perm
52.5364062946395	perm
49.6163725687181	perm
51.082194064192	perm
47.85741075972	perm
48.3076480968225	perm
52.1550519772838	perm
43.2677599133956	perm
46.2153193551005	perm
51.4985581547395	perm
50.3933901932106	perm
47.1457496316241	perm
56.3356782106782	perm
53.2764277955222	perm
48.7095876695888	perm
31.6156911250819	null
68.4919485759275	Input
49.6955776331985	perm
54.3693343693344	perm
59.2748388182332	perm
51.7880204821763	perm
51.7211803864519	perm
58.4173877652139	perm
52.0143058650936	perm
60.1663649513624	perm
61.2691172917689	perm
61.1817487995325	perm
57.8465236629767	perm
53.4856847554138	perm
64.5838391861078	perm
55.2009473940998	perm
51.9407101275741	perm
55.3835392578191	perm
61.9997072170985	perm
55.3556642101371	perm
51.6049742187399	perm
49.4000474613713	perm
35.5267419111363	null
66.7588383467121	Input
51.427867767136	perm
54.5448051443663	perm
55.9876873463743	perm
46.8319757063422	perm
53.1021642487841	perm
49.6319894231243	perm
58.0260126347083	perm
48.828327956119	perm
48.9136652200316	perm
48.635477582846	perm
47.9435266057179	perm
58.0755316512892	perm
50.7817031046793	perm
52.4267229047236	perm
51.3993265993266	perm
60.9675001867528	perm
55.9083074762354	perm
54.0242669362993	perm
59.0553378136668	perm
57.1173361816777	perm
34.5394279800961	null
63.9017956131994	Input
46.9485866270143	perm
58.7140538033395	perm
45.1418766549443	perm
55.2153927952452	perm
52.9836886759964	perm
47.0739327374398	perm
49.7130647130647	perm
51.6835016835017	perm
55.0971380473699	perm
52.708816083473	perm
54.4062410368187	perm
65.1057254391672	perm
55.3749508980489	perm
54.3569094763836	perm
49.6543061669112	perm
57.7699865818292	perm
56.1385234540972	perm
57.3102121601247	perm
62.7592430406241	perm
57.2402969361371	perm
37.2288926526806	null
65.7479675800609	Input
52.9373844359224	perm
56.2429897411092	perm
52.3723272768157	perm
57.9697821966193	perm
51.121167613664	perm
45.9977748023289	perm
43.6908141595363	perm
49.9019079723143	perm
45.7757072767215	perm
50.7953512308088	perm
48.3512388662882	perm
51.4899856977285	perm
53.485354097145	perm
54.1955965181772	perm
47.5335025846061	perm
52.7461467678859	perm
48.2188986731688	perm
53.2267160175412	perm
55.7899695096012	perm
51.3447769226752	perm
33.6691846122033	null
66.7392402737587	Input
56.9639110581109	perm
60.5026462434544	perm
55.1191615292109	perm
58.1494330076561	perm
48.7181199908785	perm
57.8804703403611	perm
53.9267542111481	perm
49.2230298826424	perm
50.8181956233734	perm
45.5339538046768	perm
56.0592321516941	perm
57.5930348549667	perm
55.9676131590733	perm
48.7253604488073	perm
50.9871806583234	perm
69.2628166570746	perm
49.7459047301508	perm
53.8892659633515	perm
65.7387068440093	perm
59.3904158752213	perm
28.7577474238657	null
66.978698392886	Input
49.2324835489166	perm
56.3246272782511	perm
52.9970084231124	perm
55.4459015676349	perm
49.3995743035718	perm
56.515635802349	perm
49.5541838134431	perm
47.6250371196651	perm
46.6640735514534	perm
54.0513833992095	perm
53.2936113463942	perm
47.6935223950027	perm
54.4881668825637	perm
46.6512642179274	perm
52.7103481624758	perm
48.9845783903543	perm
52.8927794693035	perm
56.420159877787	perm
53.2497338052894	perm
53.7884688665939	perm
30.8779327471946	null
63.1437963073416	Input
57.7049036063702	perm
50.7887072015684	perm
54.8270434405404	perm
60.8480520936236	perm
53.4431513326771	perm
46.790642981245	perm
50.1247127059143	perm
49.6914640210932	perm
50.4137485449425	perm
51.2425508775066	perm
49.0610990433809	perm
48.3399489566458	perm
50.9256028444422	perm
57.5790816877573	perm
48.723271116501	perm
50.995929769802	perm
47.0113313959301	perm
51.2395518679448	perm
51.2512680056807	perm
51.6589638177307	perm
33.2679172803112	null
67.8107030545222	Input
50.490746925941	perm
59.1286293203015	perm
57.6515036148274	perm
60.0575679266636	perm
50.5316003100567	perm
57.0874268981882	perm
55.8500342439089	perm
46.7178094323203	perm
55.2500193209157	perm
59.682993653149	perm
50.7462839779913	perm
50.4291159106019	perm
60.3704482932858	perm
59.9302601183586	perm
59.8249410859424	perm
49.5819808459532	perm
53.1776191441364	perm
46.6247171644312	perm
61.1134883278657	perm
51.9561845696147	perm
32.7062171812644	null
68.2202059387628	Input
48.9106039266973	perm
50.7013265001595	perm
52.620935709171	perm
57.9028086805544	perm
52.6959731034657	perm
48.1278407041339	perm
48.2170015250656	perm
55.47086959931	perm
50.4034025265448	perm
53.4574900910833	perm
54.2998927966248	perm
47.912954450384	perm
45.1571703953279	perm
50.4002009533433	perm
52.2709151408176	perm
55.362908696242	perm
55.1215953908732	perm
43.1353740608012	perm
54.4456145086346	perm
45.3105208364785	perm
31.7202022193319	null
64.962370962371	Input
50.2184986536864	perm
55.3762754457381	perm
51.5714521714788	perm
58.760989048586	perm
61.5062921750569	perm
52.9339898708508	perm
52.1039273778663	perm
51.91306236313	perm
55.258867954743	perm
56.8731880809349	perm
56.0695029388624	perm
52.4672958083995	perm
53.59982814307	perm
52.1523673717983	perm
56.5145407386815	perm
45.9397074941695	perm
50.3652676572213	perm
54.0110585139415	perm
53.4288203283214	perm
52.5814166458085	perm
39.4386163981765	null
70.3036131162651	Input
53.1613882111985	perm
56.7242273368011	perm
59.1839200948619	perm
47.8888339106053	perm
50.2134750620474	perm
60.077432214868	perm
64.2131081078208	perm
57.6879923183904	perm
54.1806384630805	perm
51.274577235918	perm
63.5815250164552	perm
56.4278564278564	perm
63.3908754703993	perm
59.8537687398901	perm
61.4206336450201	perm
62.8995449813431	perm
58.1663156816603	perm
52.3186576365052	perm
59.2521860894262	perm
53.6943092846058	perm
34.4231086049736	null
66.4731917365654	Input
50.3936934829471	perm
57.5297342885933	perm
53.9026942676712	perm
54.2393906268252	perm
62.1671157344943	perm
54.9471980923182	perm
49.1235668347631	perm
61.9250340302972	perm
53.9202064588129	perm
53.2308825013656	perm
51.3640307800864	perm
52.726016038937	perm
53.0850578356299	perm
55.1317726347717	perm
58.0326648474239	perm
51.6219210074474	perm
44.1813931743806	perm
46.1959300221424	perm
52.5299087359871	perm
57.538125771971	perm
32.4329137738632	null
72.4428148157446	Input
56.6791243588755	perm
61.9044138041295	perm
58.4806714768283	perm
59.8618877239766	perm
51.7985451718585	perm
57.3489234471538	perm
52.1913757675991	perm
58.1616350243801	perm
59.7945381545482	perm
61.1422119771314	perm
60.6843326386214	perm
55.1931210834886	perm
60.2840367862277	perm
46.725991146143	perm
60.4363309881581	perm
64.092154927026	perm
52.9204760636724	perm
57.0172311348782	perm
53.3635193506571	perm
56.0562728876095	perm
28.0939476061427	null
67.4322285382402	Input
53.5628843079678	perm
55.547313157376	perm
55.7141517356247	perm
52.1647395471529	perm
53.3905994035368	perm
50.5183406458455	perm
48.9444682982682	perm
57.488662194174	perm
55.2379382765037	perm
56.2934812475576	perm
52.2568117908687	perm
55.6032950142723	perm
50.1655233729444	perm
55.4943145219369	perm
47.3406964499634	perm
53.7008330177308	perm
54.4259572985865	perm
46.4378195243939	perm
51.6386109616879	perm
50.5813067013384	perm
33.7615695606817	null
70.2141404145363	Input
54.2393195384014	perm
53.1353619167239	perm
57.6844183525218	perm
60.5087658736789	perm
57.423567214296	perm
52.9644067915999	perm
51.7716276219872	perm
53.3699554929981	perm
51.9806959420011	perm
57.4713386939419	perm
53.9437617508177	perm
50.4896948854775	perm
55.9388642984149	perm
50.8659922523677	perm
55.3840143803441	perm
59.2171610304982	perm
62.9771841587269	perm
58.969696969697	perm
54.2243470978117	perm
56.8468965661369	perm
34.5179153885674	null
69.5215610422119	Input
54.9328026022941	perm
55.3070935680621	perm
60.7713791797972	perm
63.0957540574034	perm
55.5908035565769	perm
53.0142918590657	perm
59.5519832846068	perm
55.2678741886216	perm
58.9956384956385	perm
55.6058452245823	perm
56.0652468956058	perm
49.5622576987784	perm
50.1616319686474	perm
53.7770503727951	perm
55.4290840894115	perm
58.0251708108885	perm
42.4399071246565	perm
60.1656707888088	perm
57.8883794464176	perm
59.5204735294071	perm
33.728639930686	null
73.0878125606338	Input
59.7421763805333	perm
59.6611989845733	perm
55.0915390158165	perm
53.5314014917453	perm
48.2730807107231	perm
58.1766592467714	perm
53.2585363599365	perm
54.8021868204	perm
61.0121194718952	perm
53.6410459032436	perm
49.9075648878065	perm
59.59870123512	perm
52.3170122102555	perm
57.6163665641927	perm
62.8317068194017	perm
52.7777936828711	perm
63.0809075718934	perm
58.6015561746331	perm
54.2384780733874	perm
62.390525678539	perm
31.9069807298863	null
69.4368942644805	Input
48.7346097793859	perm
60.654013925159	perm
62.5737950953293	perm
52.5329696104628	perm
44.9915057662779	perm
52.2648594730975	perm
47.284183165872	perm
57.7468837277957	perm
51.1769155131987	perm
58.3219151526081	perm
55.837762122523	perm
56.6647293994522	perm
51.1611400191614	perm
51.1602882897248	perm
56.9184398067961	perm
63.2246061385924	perm
64.4921528815334	perm
57.1702238605727	perm
48.1985286595382	perm
56.3514132344387	perm
34.3777229877655	null
67.3907399222072	Input
56.9146224146224	perm
46.2574660139986	perm
53.0080694410902	perm
48.6926413701826	perm
52.3978723512974	perm
50.9591551839855	perm
46.0029675904418	perm
57.7260364976673	perm
50.6271356667733	perm
58.0293619424054	perm
56.4393131462758	perm
57.2503505717516	perm
58.1340040792539	perm
56.7149935022742	perm
55.2957900309103	perm
46.8470613470613	perm
55.7086046388142	perm
53.945453972519	perm
48.1232643993597	perm
61.235394014684	perm
35.3004986931735	null
69.8350336074243	Input
49.4157360233106	perm
67.2314639132801	perm
50.1320174251266	perm
53.5274646627304	perm
59.6522540281348	perm
54.3234169491775	perm
49.5569943413744	perm
44.896425817731	perm
63.704716784656	perm
52.4601723851303	perm
56.1087413968124	perm
54.9133271218967	perm
44.6778546199103	perm
52.2592085929979	perm
53.5268142197639	perm
52.7343240215592	perm
54.7209840361081	perm
54.5667271927075	perm
56.5258009479609	perm
53.0495302780753	perm
30.994234059913	null
66.6659597461802	Input
58.044522678669	perm
54.0244950409543	perm
58.2290250652167	perm
50.5848491249521	perm
53.5919745467419	perm
55.6564765358903	perm
56.0375021216381	perm
48.5307009136796	perm
52.2646648973146	perm
51.6888399549411	perm
48.9675455488454	perm
54.0880382161521	perm
54.7361018037639	perm
48.1774758135867	perm
54.3037574382114	perm
49.4406059338597	perm
56.114123823621	perm
54.7884255423609	perm
53.6319408036498	perm
53.8371221713134	perm
29.0204474645477	null
70.1598578489567	Input
57.5800353210637	perm
50.2910434047558	perm
54.2453599344625	perm
58.4169288532031	perm
55.09239266676	perm
54.353206304561	perm
53.6751676555149	perm
57.4455332331114	perm
52.8348131349156	perm
54.9967751322612	perm
61.8619649995736	perm
53.075459432785	perm
51.0723774930212	perm
53.1198164493359	perm
54.3118721897754	perm
57.544052001694	perm
60.5117581177683	perm
66.207367349044	perm
53.5402416719727	perm
51.6083975712934	perm
34.1553413646644	null
65.4303709273681	Input
54.7806061204019	perm
53.7346285830365	perm
53.8252697104004	perm
50.1460308513993	perm
51.7796029687022	perm
58.8680507846767	perm
55.8166071216428	perm
58.8966681563136	perm
51.2518454888994	perm
49.5395669683488	perm
62.009802846612	perm
50.7401160818603	perm
46.8908979827883	perm
53.0094535797958	perm
50.7902835419614	perm
53.9829793677286	perm
51.5277907151097	perm
47.8167631678791	perm
58.7391738686399	perm
59.7752928152276	perm
37.6586484619867	null
68.7645765288791	Input
47.678565048058	perm
47.2283484171912	perm
55.636798639369	perm
56.8786213495485	perm
60.9205548573639	perm
54.7491288002604	perm
56.9593948460571	perm
53.6926520057578	perm
49.6351854998081	perm
55.3819022636429	perm
49.5894472636222	perm
52.877482002975	perm
53.2612467558579	perm
53.8339660689116	perm
56.4671967340534	perm
47.6744315960002	perm
53.2784893609636	perm
51.5894119011521	perm
51.9871684805142	perm
48.9194455194358	perm
32.849541208506	null
71.0327702149902	Input
53.0394463916207	perm
56.0586891454401	perm
47.4910025145003	perm
53.2543619857582	perm
63.4767576307354	perm
53.1928103496994	perm
49.9070809683732	perm
60.1546121593291	perm
52.8143615942027	perm
51.6498151772124	perm
62.9497033754214	perm
59.5648225152386	perm
49.0524295953496	perm
49.7333876377803	perm
59.1933670561203	perm
56.8083039320959	perm
49.5079749673061	perm
48.843544255309	perm
48.2418879558259	perm
48.3178005027235	perm
35.7597636218601	null
67.9995277322377	Input
56.126054296678	perm
59.9357073388498	perm
53.9441351872901	perm
51.7565781010374	perm
59.7030815880488	perm
57.1125329220531	perm
52.9597508473724	perm
51.4203199605104	perm
60.5703480846562	perm
57.145175826273	perm
50.5379581839853	perm
56.3476007688652	perm
47.907768363547	perm
53.2222049124994	perm
54.336771537276	perm
54.5217678956514	perm
51.5360471292675	perm
52.9340940777753	perm
52.0501888548394	perm
54.5010164738988	perm
35.0719076410423	null
71.6242232215729	Input
54.5754816465388	perm
47.6933159829409	perm
54.1644602576502	perm
50.2902269560622	perm
56.0808194637078	perm
49.6214713102058	perm
55.7705202306831	perm
51.6772722604737	perm
55.6936831651661	perm
54.1870466135172	perm
52.9380910073972	perm
55.4227069008307	perm
54.4120443942048	perm
53.1777542022499	perm
56.2984601680854	perm
51.5780718112178	perm
52.654097990517	perm
48.8057530215861	perm
58.397228933945	perm
58.5300186751308	perm
36.0310912317333	null
68.5481354370243	Input
50.4278261421119	perm
46.7427774073358	perm
56.2283066985261	perm
62.7218693544933	perm
50.483053531834	perm
53.0505504879749	perm
53.8874816274197	perm
56.5134099616858	perm
56.6245342653793	perm
56.3289380157107	perm
59.8177542621987	perm
48.0907143885795	perm
54.2866772402855	perm
51.5119178477588	perm
52.0200814408899	perm
50.5284913960923	perm
52.0839473612184	perm
50.127351038167	perm
52.5216574854293	perm
53.4961229563291	perm
33.9149220369209	null
67.5409775933262	Input
48.7962800628144	perm
52.170562616219	perm
53.0831287753814	perm
57.2156352172	perm
50.9031023189137	perm
54.9430427053036	perm
51.6799639395988	perm
55.6413535390307	perm
49.33523159482	perm
51.6405491610544	perm
59.4238640820005	perm
52.8307394166998	perm
52.3735437288688	perm
56.0344157757951	perm
50.2632932640243	perm
56.3473913940416	perm
52.0074608697686	perm
46.4654164371961	perm
52.313189323532	perm
50.1750310090926	perm
33.6208084703699	null
62.2163565515323	Input
55.2319237842606	perm
51.9007640579163	perm
46.0354995037076	perm
53.4178969660372	perm
53.8365479276038	perm
52.9804573524186	perm
52.8970855123337	perm
49.0829265271733	perm
53.5534738670066	perm
56.3149039501321	perm
49.3662987696986	perm
46.9615933679718	perm
50.4389840717146	perm
51.1960741044406	perm
51.6689893937015	perm
57.5872049506375	perm
56.4415724949458	perm
47.2423904409709	perm
53.6940423801001	perm
58.8572477252903	perm
32.3237523237523	null
67.9510622364838	Input
52.6244267618552	perm
48.6066497714465	perm
60.2942643883	perm
50.426856802905	perm
60.572141749873	perm
57.8035975016785	perm
53.6378660243735	perm
49.2794492036866	perm
57.0259858891581	perm
57.4875460255577	perm
53.8204412594854	perm
47.8314975156484	perm
51.5546599368286	perm
49.2710123701903	perm
57.8287295217274	perm
60.1323546751562	perm
45.2067914518507	perm
51.3012592009099	perm
52.5423302940352	perm
54.407021728871	perm
35.1059196318494	null
60.6931392931393	Input
53.8112777699534	perm
48.8420816751066	perm
53.1811529489047	perm
58.5539786238142	perm
51.1176441315122	perm
52.5781212759411	perm
52.1763342874389	perm
58.5551301364976	perm
46.5976886195767	perm
53.1844521257069	perm
45.6088240402988	perm
50.0348157479254	perm
48.637708137493	perm
50.7366374272372	perm
63.3910928981795	perm
53.2347805122235	perm
45.8322403098195	perm
58.5375842732027	perm
54.4136956471914	perm
52.9195205106231	perm
37.6552845528455	null
70.9109646308503	Input
54.5811696501213	perm
51.7099684560539	perm
52.5572110383326	perm
57.7264557220022	perm
48.0124019727051	perm
56.7936507936508	perm
58.3670746805146	perm
56.4807156205006	perm
51.7647108627551	perm
55.2938570918476	perm
59.9584114935509	perm
49.9907913315735	perm
52.2155921038204	perm
62.0373309702403	perm
59.610354927592	perm
57.7914503751639	perm
54.9200298841405	perm
49.7665454150605	perm
50.6806934381354	perm
54.9709906991554	perm
33.6161876080877	null
70.570435398494	Input
48.2535312192904	perm
60.3305090029454	perm
54.532567214819	perm
56.2688091968177	perm
61.3029749797784	perm
51.7766376521548	perm
58.5634339123631	perm
54.956328616077	perm
57.1552724510874	perm
49.4433430882029	perm
57.9541446208113	perm
59.8333695938934	perm
65.8549707610866	perm
61.1644799169869	perm
57.2868712601532	perm
60.7595961444579	perm
58.5263530699636	perm
54.0797409431289	perm
60.5339559012537	perm
57.4695226890875	perm
32.8973578680322	null
71.4797490440658	Input
51.6287916191639	perm
46.4341574181391	perm
47.5688671643378	perm
51.8268798651326	perm
56.8624196655472	perm
59.1525034721939	perm
59.5434386631821	perm
49.4233378561737	perm
59.6240039411259	perm
54.5363803753684	perm
55.1483603356178	perm
50.3835890227801	perm
53.5701156401863	perm
55.2716549762799	perm
56.2439976455281	perm
58.8674445195181	perm
52.6418960847471	perm
62.7249445832525	perm
43.6305902126057	perm
57.2507342417186	perm
31.422180646943	null
68.2103235725539	Input
48.9183859887809	perm
53.3586746506917	perm
51.9851266745677	perm
58.8708101076679	perm
50.1587947509243	perm
57.9432404909244	perm
54.7932154954472	perm
58.1379482088702	perm
57.784761754164	perm
52.0312986862546	perm
55.2641111994685	perm
53.3728408170244	perm
58.9062727441562	perm
52.2150738267254	perm
50.691571154418	perm
58.3996359754997	perm
52.8245791441613	perm
49.7133222558055	perm
59.0641146069211	perm
51.7167818919054	perm
33.6883833683664	null
66.9279024211166	Input
59.8063823729111	perm
53.7206691033059	perm
50.2757177766226	perm
49.7425149783149	perm
58.900380663274	perm
60.6379264845746	perm
48.1491101491102	perm
61.6746258247553	perm
48.3504180298073	perm
50.0901307573267	perm
46.6572044611972	perm
49.9042859265807	perm
53.6418101790031	perm
48.0714700217004	perm
51.0564558140929	perm
50.5704295304359	perm
52.7236306431105	perm
53.6823371402597	perm
44.2341785198928	perm
52.49812947901	perm
38.2879763625476	null
66.65313088598	Input
60.1948996409024	perm
49.4012965969273	perm
50.3316201201769	perm
51.1865237752975	perm
58.1156975749749	perm
48.9868574867453	perm
50.496669822021	perm
57.8593109105825	perm
46.2994352325647	perm
53.0603494043582	perm
50.4348728034925	perm
55.6564540028116	perm
53.4042063577929	perm
56.5537274188878	perm
58.6216457661085	perm
52.4827005073776	perm
53.2118997518642	perm
57.1352074022352	perm
55.9511005229237	perm
47.6532749093725	perm
35.5576610403434	null
67.5629545991161	Input
63.8748910224916	perm
59.6061407198221	perm
51.8283171713862	perm
49.7442693213294	perm
53.4664139524681	perm
56.947518062477	perm
53.6182153184434	perm
48.7537541995898	perm
55.0509050271464	perm
58.8247783433633	perm
52.3574497024575	perm
53.9656494150477	perm
59.3877043993984	perm
54.6839164951485	perm
60.9171075837742	perm
54.0509248481349	perm
54.1146081559985	perm
56.2403568063092	perm
52.963844242914	perm
47.973012844309	perm
31.8907891302307	null
66.9484323432581	Input
55.724909590233	perm
50.2774590527484	perm
57.3284470099894	perm
49.1287677884706	perm
63.7538421743809	perm
42.3736484774066	perm
51.7633930710556	perm
52.0982176162442	perm
48.7849220305361	perm
48.0151293432767	perm
58.1548173524229	perm
57.6314976130429	perm
51.7983615406261	perm
52.755949889266	perm
50.3997263436197	perm
49.814326862618	perm
49.133524969376	perm
47.4003263005821	perm
51.3887919317621	perm
48.5797716921546	perm
30.5893433644478	null
72.260999721526	Input
52.641025900958	perm
54.1348576732481	perm
55.5861018184227	perm
45.0932578394802	perm
61.1482107635954	perm
60.0663077172114	perm
50.9972323159136	perm
54.1943787290393	perm
49.3978912384042	perm
52.8364801123225	perm
48.230104218141	perm
50.7335849700382	perm
51.019735862963	perm
48.0750412685766	perm
52.7766725310986	perm
47.752387782225	perm
49.8332129041375	perm
54.81000326328	perm
49.6339235174236	perm
52.0490010544535	perm
32.305787918929	null
66.0628259883445	Input
53.5340951310523	perm
61.4521165293398	perm
57.7617816021576	perm
58.7732482281213	perm
57.3687809266757	perm
53.6433278755457	perm
60.7964402623845	perm
56.8074623399922	perm
52.087842495366	perm
57.2062804870961	perm
54.9220545319165	perm
53.8934485207579	perm
51.2929292929293	perm
55.5952261272496	perm
48.2597931162268	perm
53.1505131774758	perm
56.6440038669393	perm
54.4266570735448	perm
58.0053801062837	perm
51.8722542631997	perm
34.9863146907633	null
69.0045271933519	Input
56.6422922088634	perm
48.2268872989004	perm
56.5017742298769	perm
52.9386529386529	perm
54.0085278236021	perm
53.7365125568974	perm
51.0994909808577	perm
51.1417318377934	perm
55.1465785373505	perm
49.9001487697005	perm
59.5166569953429	perm
46.0828078634314	perm
57.5897272329919	perm
44.9738167043117	perm
60.0241160878215	perm
52.8530822622386	perm
48.2728642169441	perm
53.1241675704793	perm
54.2510275747573	perm
56.055405173118	perm
33.3596439694001	null
67.1020730801632	Input
59.3840511930543	perm
52.9260230427915	perm
49.7389020298033	perm
51.3333077051218	perm
45.9254446233747	perm
53.9395421089955	perm
49.5375709112153	perm
53.0821446727072	perm
59.6296014318007	perm
47.3268030327406	perm
49.4422388422324	perm
54.5599018082881	perm
53.0112669942543	perm
59.1406995233407	perm
49.9240545420511	perm
58.2604003557771	perm
59.3777144115103	perm
66.8378002088409	perm
48.8852280472466	perm
49.167686620065	perm
36.2360722004157	null
69.8301807544816	Input
58.2801989562135	perm
63.073573603811	perm
61.208992243475	perm
53.1919237582735	perm
55.3827543455455	perm
47.4658835357303	perm
58.7864861540289	perm
57.6607842834086	perm
49.0099999636576	perm
53.8201058201058	perm
60.5526399758771	perm
50.0277885545348	perm
56.0533277967612	perm
52.2583801090995	perm
49.9945977184783	perm
57.2154390994828	perm
57.5523150390225	perm
53.7956842202451	perm
50.1805841434178	perm
50.4902414683581	perm
30.5350003459153	null
72.8073311010834	Input
59.7525120351523	perm
56.3530600012545	perm
59.0755177780494	perm
59.3314535136251	perm
58.6533841736735	perm
60.4122191919836	perm
52.1535557472974	perm
59.624574254522	perm
49.4940135837969	perm
59.402464149899	perm
55.6222260098271	perm
51.1854148690128	perm
57.9281293138722	perm
52.4379324379324	perm
51.0267965235491	perm
49.3949118666191	perm
56.9160146842168	perm
62.0472363783947	perm
67.3066558830011	perm
52.0463588121817	perm
32.5630369315946	null
70.866369792882	Input
60.3260518402545	perm
45.6611268362359	perm
52.2712879955594	perm
51.6507541559265	perm
52.641807926269	perm
49.6850284488995	perm
59.0119357766417	perm
59.8539716186775	perm
55.8286572979567	perm
57.1915502052488	perm
53.9469328561771	perm
54.8145245559039	perm
47.6627454879942	perm
48.2722785632592	perm
52.319178264191	perm
53.4024312544599	perm
55.7581642567814	perm
52.073756643423	perm
44.03661896925	perm
48.7487182677474	perm
31.3483797734908	null
67.6800425090193	Input
62.155239858484	perm
55.8975762858065	perm
65.7933281467931	perm
67.1722635556905	perm
56.6404462352751	perm
53.5745587774096	perm
53.607679844087	perm
55.1719554513094	perm
54.7997575343316	perm
59.8310776753655	perm
54.7857668645885	perm
51.2655426122278	perm
55.4844401792267	perm
49.1857998477545	perm
56.3355810863073	perm
49.6325049881841	perm
49.4969033063605	perm
48.7068404327365	perm
55.1057244724402	perm
61.7669172932331	perm
32.8894177308033	null
69.6961626174643	Input
52.9486816925374	perm
48.1694259866241	perm
52.6584195524397	perm
59.8202498780434	perm
55.2980166317602	perm
54.6273177507934	perm
52.8237094411325	perm
58.7722784060269	perm
52.7883367506009	perm
50.7663913913914	perm
50.4945842933941	perm
54.3162212068592	perm
56.6140837266859	perm
55.7759352814514	perm
55.6486507563181	perm
53.3359531035198	perm
58.8050719656248	perm
52.4981815249005	perm
63.3098911705684	perm
51.8617962393961	perm
35.6757613291888	null
68.2520600714697	Input
56.664587011933	perm
46.8242476388544	perm
58.365726335199	perm
53.8087238855675	perm
50.0507344777966	perm
56.1602794237778	perm
58.3727673778552	perm
53.4128216382889	perm
49.728630487567	perm
61.1769872639438	perm
46.4871272615219	perm
50.1129225567931	perm
48.7181796239324	perm
51.2567922655642	perm
62.6751762908249	perm
55.5595893524406	perm
56.302419679411	perm
58.3131972170827	perm
61.5449507605894	perm
55.4766219017689	perm
32.4833023261951	null
70.5266695980476	Input
51.9475110722027	perm
64.844017618155	perm
51.7357963895435	perm
59.2799807153224	perm
54.0249490482036	perm
56.7287544674202	perm
46.8838996908607	perm
55.1306453197443	perm
44.9112847787547	perm
63.7943332138134	perm
57.3476176233334	perm
47.2486772486772	perm
57.8302486020495	perm
59.5574814381768	perm
56.6420996149233	perm
62.6206853702957	perm
46.564235284308	perm
45.9868767941883	perm
63.0030180733902	perm
45.6799016500509	perm
32.6566729139609	null
71.7169653033031	Input
59.5577604106858	perm
57.1367323489565	perm
59.0531282522778	perm
49.8129020668492	perm
54.4263383856353	perm
50.0059671640876	perm
54.9585261045981	perm
53.3826561552456	perm
54.3331345046307	perm
51.1328288655488	perm
58.0269620626572	perm
50.0651445896403	perm
51.695824555583	perm
50.8247401524712	perm
58.1903130783548	perm
58.4217963241086	perm
54.0774351050899	perm
56.2664331241181	perm
51.8974095042031	perm
60.7737963717672	perm
33.7230704869818	null
71.5841642924976	Input
50.7261508234969	perm
53.6016902034916	perm
49.2574929406185	perm
51.1534572569995	perm
61.23157382779	perm
45.7738910856203	perm
55.3220075734147	perm
54.5665267568058	perm
53.3908641595266	perm
65.2260638297872	perm
54.3414624257536	perm
54.8710203111507	perm
52.6392886602301	perm
57.501885248201	perm
50.4711624389909	perm
55.2360984569288	perm
51.2399733351693	perm
61.6066481189283	perm
62.9159646478082	perm
51.0791590169919	perm
35.6718919765382	null
66.5855682016018	Input
48.5461107835611	perm
52.2264979534391	perm
54.757150136797	perm
53.2765118219216	perm
45.5117857366079	perm
44.7773313242926	perm
57.5557843440445	perm
59.3677175394627	perm
45.0473483447438	perm
56.2320216463537	perm
49.6274537913981	perm
48.0306482059012	perm
54.847421834339	perm
52.5753120133696	perm
59.5921065093997	perm
47.7956371986223	perm
55.3966229543951	perm
56.4217969048903	perm
52.8084980388696	perm
55.3348001162356	perm
33.5816909460601	null
64.7474653759446	Input
54.3808219630723	perm
51.6615133151561	perm
60.8513765034339	perm
56.3246105338127	perm
54.2925175991086	perm
45.1057294245611	perm
54.0871402946104	perm
54.9379564330545	perm
51.7101720609952	perm
53.0957771499937	perm
48.3480751940668	perm
54.442842503141	perm
51.0200630257265	perm
49.0828839654182	perm
55.4183802209557	perm
58.2418867632878	perm
48.698356496051	perm
51.2566252716732	perm
56.3888194977552	perm
56.4840697517482	perm
35.554174377622	null
66.5911492802249	Input
49.3221438392716	perm
49.5659403722085	perm
45.6841911356109	perm
51.1065888362638	perm
62.1075854732443	perm
52.9766271879258	perm
55.647093605327	perm
53.1083952104814	perm
51.3262465045378	perm
60.543291972713	perm
58.3660290857403	perm
58.3010014246788	perm
50.8408939333309	perm
60.4771219265435	perm
53.3320042530569	perm
53.5192097143426	perm
56.1201499045419	perm
55.4171445593675	perm
55.8651091446114	perm
60.1183282836061	perm
30.8129447820892	null
68.7097813842962	Input
68.9598838420713	perm
59.581685855812	perm
51.6541254125412	perm
55.5873896144859	perm
52.6865490695278	perm
60.9388393315017	perm
57.4620742478434	perm
55.1420500875807	perm
52.9976643862017	perm
55.4940897517767	perm
49.5929491707587	perm
56.976406498824	perm
52.5768306831386	perm
59.8942779992058	perm
51.3229991730993	perm
54.1406486372203	perm
57.8199210771853	perm
55.3693151043613	perm
53.1841296558041	perm
54.1636844211639	perm
33.6692562849162	null
71.2408189848072	Input
50.4877733004255	perm
56.6592409848541	perm
49.5844013340793	perm
63.4646514087728	perm
51.5287429253614	perm
53.1885398887872	perm
55.8608275847718	perm
56.3021692670557	perm
56.3844237218975	perm
57.8230189235882	perm
55.139257207233	perm
53.0488860485703	perm
55.3773222927729	perm
51.3221882667284	perm
53.8808139890006	perm
50.3142382832059	perm
58.4085338129032	perm
50.2331133196459	perm
55.5892571930826	perm
61.8666744746352	perm
33.1432543337955	null
68.4462214637921	Input
57.9404716970752	perm
50.7135607565994	perm
52.7822636300897	perm
55.3262605133211	perm
60.2426212314121	perm
51.4900465683864	perm
51.4698202080031	perm
53.4026755844665	perm
46.0396234589783	perm
51.2808877373004	perm
46.1158136431225	perm
52.8082218803014	perm
54.376815710602	perm
59.7061304881853	perm
53.6954147280864	perm
57.1663386337784	perm
56.2146333948759	perm
54.8052411924815	perm
53.940596683521	perm
53.4593161776628	perm
29.290828936777	null
69.6919883115175	Input
52.3880603735523	perm
62.4726047085223	perm
62.5204345304013	perm
56.4645884715833	perm
56.011684191521	perm
58.465688094684	perm
57.2362532527798	perm
53.2786519535364	perm
53.5475686549086	perm
57.0976359803645	perm
54.1857544050088	perm
52.3660396446104	perm
53.8384483017919	perm
45.2246168756335	perm
64.7153946899089	perm
61.3223797988427	perm
43.9837088606664	perm
55.0120598390017	perm
57.4750468269786	perm
54.7725090914282	perm
30.4340089203504	null
73.3219473459165	Input
55.027556084769	perm
54.6580575156596	perm
49.3998509718043	perm
60.933594109745	perm
57.7816760823297	perm
63.7393371418426	perm
54.2612915909551	perm
56.9451120564232	perm
60.7462560517612	perm
57.9363754650462	perm
60.7810886936342	perm
51.8591851619103	perm
53.2029027717101	perm
55.5720169689737	perm
56.6799853275446	perm
51.7314916386423	perm
63.3394604915964	perm
51.6012817224889	perm
62.6791076600731	perm
58.031598031598	perm
34.2742673602024	null
68.4214842797825	Input
52.8648452076021	perm
49.273602920987	perm
58.6998252626249	perm
62.1765644056666	perm
57.6878453837919	perm
54.9977169007796	perm
54.2155202467742	perm
55.7699814118404	perm
60.3174395926328	perm
56.3918757467145	perm
51.5242570252349	perm
51.3864166209859	perm
54.8356823365602	perm
47.4995490620491	perm
53.930584420148	perm
49.4100812018647	perm
43.4258394987417	perm
50.920143590414	perm
52.3792772009154	perm
53.166709840367	perm
30.4457611679362	null
72.7742968347272	Input
50.5422853207381	perm
54.8068969536581	perm
62.1089937264787	perm
57.5416507816195	perm
61.5085096682168	perm
52.7274706694545	perm
51.5790456507449	perm
56.3091082531571	perm
54.4914465107617	perm
52.6307786463069	perm
59.3680185857735	perm
65.5640390048431	perm
55.5726660875258	perm
53.8956052443183	perm
61.8754277815725	perm
63.256235875054	perm
58.4498857588124	perm
53.8453817659854	perm
58.5702148751233	perm
53.1170301877703	perm
35.5212663519575	null
66.4686673890436	Input
55.6538992408558	perm
57.6620940443153	perm
52.0228262529883	perm
46.3583271702917	perm
56.0381811670126	perm
52.6965508880403	perm
50.9907533928646	perm
49.3403303671319	perm
51.2481918753586	perm
52.6618038461904	perm
46.9588993382097	perm
56.3529528821279	perm
53.5385137963725	perm
54.5860022994169	perm
52.2922639079314	perm
52.4780368214155	perm
56.5545785624464	perm
64.8944427473427	perm
53.2703366518462	perm
53.7712855556109	perm
34.9265145558919	null
68.5976216405377	Input
55.5404071193545	perm
53.4017377859714	perm
59.0656659642931	perm
46.6936402378102	perm
55.1744930557356	perm
53.1927722667302	perm
47.6849816849817	perm
54.3689354372167	perm
54.5908242296006	perm
52.6662642030389	perm
58.9001052053577	perm
51.0406820701143	perm
58.5324966472508	perm
51.3219127962673	perm
50.0153814089597	perm
56.2119681632244	perm
48.2669470525258	perm
47.7831607612172	perm
47.6829589664477	perm
45.6739993843331	perm
30.2203666340417	null
66.6775340965857	Input
49.7802102449165	perm
44.6967101606916	perm
54.7660054212489	perm
40.4282225710797	perm
54.0036283183762	perm
54.0996903855269	perm
54.7069180216294	perm
57.722182480823	perm
49.1386554621849	perm
56.6145935001033	perm
45.7387865972115	perm
40.8936938114034	perm
48.8457560352985	perm
49.7242892801632	perm
47.2623272374197	perm
55.6896133715541	perm
48.8503438886042	perm
56.5959618576847	perm
53.1103086022585	perm
46.3367594893693	perm
34.1105200530861	null
71.1844011513754	Input
56.3817247979844	perm
53.5011430958401	perm
57.5085229953207	perm
57.65883781619	perm
55.1999467239645	perm
50.4855306470807	perm
58.0318028225005	perm
53.3582633701179	perm
55.7471246572624	perm
51.5496157897685	perm
50.8601929083857	perm
43.5607638927847	perm
48.1923759062609	perm
60.2424573876584	perm
48.2069399512178	perm
48.5298822934348	perm
52.9223031309578	perm
49.4015341097172	perm
48.6668768239258	perm
51.3315553368085	perm
31.8554826021312	null
77.5456769111572	Input
53.3456142724563	perm
50.9867384110705	perm
61.919834533399	perm
63.8445517302798	perm
57.8645562493854	perm
54.0913845738407	perm
54.8486962742412	perm
51.1154973827823	perm
53.983117756495	perm
56.3371574338166	perm
55.1985225404261	perm
56.9701547701548	perm
55.1014305490535	perm
57.9539263621188	perm
53.0080894099523	perm
49.3627371056302	perm
53.1731903177162	perm
58.8666830949995	perm
45.9437728836636	perm
60.4219449373586	perm
27.3480822417359	null
70.9578337869601	Input
53.5400253045212	perm
52.303432630606	perm
49.3150198330472	perm
58.854407662546	perm
51.696063539286	perm
51.4107847272761	perm
52.2555576502141	perm
64.8780099700992	perm
51.2502964406322	perm
51.4637937138743	perm
58.4346577600944	perm
50.4075092990428	perm
53.6288990932513	perm
59.7613318812316	perm
46.0010500296099	perm
52.0792798037339	perm
59.3019258564788	perm
53.3556362422696	perm
54.7705169339741	perm
57.3636363636364	perm
31.9679212263165	null
69.6699095842944	Input
55.1731310803891	perm
50.806524239713	perm
53.1621287346888	perm
61.484007746192	perm
54.5027001980048	perm
48.8843219115816	perm
51.6927064050352	perm
50.4212490276402	perm
55.6964546378308	perm
44.6576384155116	perm
50.7809189468845	perm
52.2792652328981	perm
51.9964535638517	perm
57.3608238140258	perm
50.6965205451016	perm
59.6768358580126	perm
53.9262516011577	perm
51.0205876044546	perm
54.2053812590516	perm
51.1178043984771	perm
34.5222996499128	null
67.7757858256438	Input
59.6271207825787	perm
56.2061866717568	perm
50.0047516658641	perm
56.4242651657286	perm
53.4390596856991	perm
55.5098787995219	perm
67.4962597885145	perm
52.3725303956485	perm
61.9879419995931	perm
53.3897520104417	perm
57.1676946455707	perm
61.185523517896	perm
67.6062388566776	perm
54.0850483385332	perm
55.9357372737654	perm
57.8031248143527	perm
52.8435437340123	perm
53.7797034132113	perm
55.7570312287293	perm
65.2705874881419	perm
34.9036515838427	null
74.2251204847504	Input
59.5131154306478	perm
56.7797884145941	perm
57.1080078935395	perm
64.5056162171389	perm
53.1624595888452	perm
61.2216770594388	perm
57.6186266367168	perm
59.8360656807072	perm
57.2172702252834	perm
54.625519622349	perm
56.7423196828978	perm
51.35948796931	perm
47.8972415696223	perm
56.6108759773918	perm
59.7985461241429	perm
51.460622980856	perm
49.9172659752632	perm
52.7740305747971	perm
55.1938521361222	perm
59.8439685278015	perm
32.7939753107151	null
72.3559334269468	Input
59.8292211440207	perm
59.3168729566494	perm
50.4244741568402	perm
57.5305832198961	perm
57.3405973325058	perm
49.6709681268841	perm
47.5902972144476	perm
56.3410537451464	perm
57.4434594523275	perm
54.2855437121325	perm
56.701420597981	perm
67.2109289121324	perm
55.230045242008	perm
60.1604615734503	perm
49.950557811566	perm
57.5582247210154	perm
52.1969874622083	perm
58.3374148054713	perm
56.4834361893471	perm
59.1706184348799	perm
36.0816813815315	null
71.5248571627774	Input
51.4927598166587	perm
53.3581727924473	perm
52.5810706564858	perm
54.601093783518	perm
51.0470197445241	perm
57.7584211794326	perm
51.9540820576995	perm
52.7427452898816	perm
60.0694200694201	perm
58.8173423888288	perm
62.405456946262	perm
45.9385429828526	perm
58.0267955867032	perm
55.4838755679906	perm
55.0229951135384	perm
53.1483646377263	perm
58.8461881252757	perm
59.8542612737099	perm
50.4303886454566	perm
56.876599518109	perm
34.5068135422466	null
67.6004555036971	Input
49.2067790359544	perm
56.1365124523019	perm
55.5624894585934	perm
51.7700601981641	perm
52.9812280462437	perm
53.5258968219862	perm
52.606322237404	perm
60.6929462633074	perm
55.7997732270737	perm
56.6287435429249	perm
51.1670610750478	perm
60.0668836704642	perm
54.6869866220645	perm
63.8988976966397	perm
52.806286399883	perm
65.515574650913	perm
56.9714547439781	perm
60.6257100163835	perm
49.8012658491622	perm
62.9877093263851	perm
32.0702845702846	null
69.7831124272894	Input
53.3279592877415	perm
59.1357846671473	perm
62.6575275878139	perm
50.5981545730171	perm
55.033578492434	perm
46.7783421876629	perm
58.0585544680994	perm
54.1984108284106	perm
52.1984839600425	perm
48.2001200980798	perm
51.7343412564223	perm
48.2240756999317	perm
54.8644475034665	perm
54.6946628579282	perm
48.8061907469676	perm
49.9230947115834	perm
45.5083116520811	perm
59.091891999995	perm
54.4418162578831	perm
60.7206166274115	perm
31.3822480087215	null
73.5291874467846	Input
54.8713560669407	perm
63.7949437949438	perm
53.2130939857704	perm
51.8922472933416	perm
54.324945323068	perm
62.1680101425195	perm
54.5435838126198	perm
51.7126890853127	perm
56.8896010635141	perm
50.993491758274	perm
59.7989621985158	perm
46.2873045971766	perm
53.7552092871661	perm
62.506588919317	perm
54.8060418584831	perm
53.5571712089078	perm
46.877062513317	perm
61.217811428087	perm
58.1141935298015	perm
50.0226470550045	perm
37.1197658139239	null
64.0700759397045	Input
48.9289062415081	perm
59.5756958750787	perm
49.9654560711895	perm
48.3131954481156	perm
50.6138950991023	perm
55.0887336351004	perm
54.4088836609636	perm
53.5627104377104	perm
52.5154014283558	perm
59.8665375933013	perm
45.502574002574	perm
58.7736809866424	perm
49.2467645564236	perm
49.7623213695604	perm
53.6081911804455	perm
49.9609948638127	perm
54.7893580851138	perm
51.9118192936932	perm
[truncated: 9,001 more rows]
