# Supplementary material for: Neuroimaging evidence for a network sampling theory of individual differences in human intelligence test performance
Source: Nat Commun. 2021 Apr 6;12:2072. doi: 10.1038/s41467-021-22199-9 (PMC8024400; doi:10.1038/s41467-021-22199-9)
Supplement: Supplementary file 17 — Source Data [file 41467_2021_22199_MOESM17_ESM.zip › fig5h._dFC_hist.csv]

Var1	Var2
88.0721289551819	Input
78.704820871932	perm
70.4254566748293	perm
70.1276647268489	perm
71.3504178020307	perm
78.5828903985365	perm
64.3020297928974	perm
68.1718044707368	perm
73.1617157414708	perm
76.077171015786	perm
74.4063026028946	perm
74.7135638254127	perm
78.0634278002699	perm
77.5922501260541	perm
81.1289122649181	perm
75.9734093067427	perm
76.3260677022169	perm
85.4449706715249	perm
70.1839498432077	perm
73.328051963195	perm
72.1514966255499	perm
74.636396431851	perm
66.1221395092363	perm
65.1870224655035	perm
72.2303042828659	perm
74.9774105481868	perm
77.7989679701283	perm
72.9222120410206	perm
75.5819241922213	perm
74.8587040861185	perm
71.5978494033147	perm
70.0078495217045	perm
74.3369899947025	perm
71.5132713126329	perm
73.4569277441708	perm
73.6008216512047	perm
76.0248381346216	perm
72.0899470899471	perm
80.3110450424505	perm
75.9007304084226	perm
70.3366246801698	perm
73.2303936373704	perm
70.4373703978469	perm
72.845722302667	perm
68.2746383309113	perm
65.8878032860653	perm
78.418942100237	perm
72.0763047853991	perm
67.1857336154415	perm
66.9459430433542	perm
70.9075522620191	perm
71.7754215702484	perm
79.5513082305535	perm
73.0782879970431	perm
75.4096997954033	perm
75.3339132881964	perm
70.5050055264955	perm
72.0633858894728	perm
81.6941684942977	perm
74.6958386958387	perm
77.4101982055297	perm
75.8901687833087	perm
69.6987914010696	perm
71.1642806124252	perm
79.3388136312288	perm
82.9685193078504	perm
74.809901108855	perm
76.0536099902357	perm
71.2470761979563	perm
71.2777760952448	perm
75.3829118089803	perm
70.8777416522738	perm
75.1950047222483	perm
68.7272736450828	perm
77.3060850665887	perm
73.5359824052403	perm
71.1659959938579	perm
76.0770544498075	perm
72.9751927550093	perm
69.7934188206133	perm
74.9557145587583	perm
77.7348777348777	perm
79.8437145063832	perm
72.5898458717533	perm
79.0751722390636	perm
71.1591602781747	perm
68.0425845393408	perm
75.38225262069	perm
74.2553991525152	perm
69.6038779480031	perm
75.682543067384	perm
75.6072423722534	perm
73.2177214746022	perm
70.4208824302849	perm
71.3329998723675	perm
67.6149310721498	perm
73.6287312636291	perm
69.3078898225957	perm
69.8051871222603	perm
76.2304467865368	perm
76.7982669286162	perm
33.9233126025468	null
87.0289976444557	Input
69.1063285306345	perm
67.1016694436277	perm
67.4016419347489	perm
71.6609392026203	perm
69.5318359632739	perm
70.1789430717248	perm
72.831602108412	perm
73.8366609992182	perm
73.1322323334457	perm
72.9497977517773	perm
70.5513008861425	perm
74.9691189275662	perm
67.424332681741	perm
69.6541735788757	perm
68.198609787071	perm
70.0104033060505	perm
63.7812358894726	perm
68.3622404461947	perm
75.5690326545484	perm
69.2162077596996	perm
75.3668010824663	perm
65.2310568735946	perm
67.7067219595986	perm
69.0733803183515	perm
70.9367801142513	perm
66.5475581886334	perm
74.8483251024434	perm
67.588487826922	perm
67.4995176961661	perm
66.7293996029628	perm
75.3153196154836	perm
71.683587819663	perm
69.8208151437338	perm
71.2468054227872	perm
77.1173320447606	perm
68.3039063684225	perm
76.9430069338745	perm
72.2615686251226	perm
72.6374690639876	perm
73.6673013206703	perm
76.160839670989	perm
61.8152854013693	perm
72.8275756702078	perm
70.2272311818702	perm
71.3128665950201	perm
77.6877179008852	perm
70.5721830761648	perm
72.1828621219304	perm
68.8237315058506	perm
73.0642973268303	perm
78.5104241609725	perm
79.6877935930576	perm
70.9943500873325	perm
68.160398218146	perm
73.8482568177433	perm
72.3910263427761	perm
73.4519633164773	perm
67.5934722050124	perm
74.9524636430097	perm
69.6232155199742	perm
70.412637910266	perm
63.65377897752	perm
76.4407185488519	perm
65.9388671761069	perm
73.7955818866538	perm
72.2076554158207	perm
67.7332163123233	perm
70.6454110046681	perm
78.6129736057897	perm
72.4448584377344	perm
75.3111290178172	perm
72.5935121512468	perm
70.7654575247715	perm
66.7350216159599	perm
65.1294911446919	perm
72.3770209838321	perm
69.7586565135654	perm
65.6202809491314	perm
67.2351095925993	perm
69.6149072109499	perm
74.2119842124821	perm
68.1126367573178	perm
67.3925267298211	perm
70.2882688914805	perm
69.0219941932148	perm
70.5557632571299	perm
73.3721146439291	perm
67.8032053675366	perm
71.4190591956911	perm
72.4393656359468	perm
70.1221083019097	perm
71.3821446831023	perm
72.4744292524517	perm
78.2844577902717	perm
67.319167584424	perm
72.6679645951158	perm
66.8401585160597	perm
70.0702901751417	perm
66.9281801551167	perm
76.9941419379622	perm
33.2581839772236	null
86.6813707235937	Input
72.3383769673728	perm
67.7933738539799	perm
70.1805033033393	perm
66.2042445538453	perm
75.8126371823461	perm
72.3307485162069	perm
66.4138565935956	perm
67.7980874076316	perm
72.2450333872506	perm
68.3356814581783	perm
75.378503567699	perm
73.2512209769582	perm
68.8399440245444	perm
71.07893855087	perm
71.9780585229005	perm
71.2067483344079	perm
74.4378673480863	perm
66.9999977561017	perm
73.9280837662369	perm
66.4270602654265	perm
76.6208455665361	perm
66.3948388207168	perm
70.5996048254797	perm
71.3373394603511	perm
71.1421645762947	perm
66.6788567580255	perm
73.3183215252181	perm
72.6581458709833	perm
76.0284851999864	perm
80.0200976704298	perm
73.6558586307808	perm
73.6439805754874	perm
74.1739338594459	perm
73.771601461343	perm
71.2525513616237	perm
73.7388093942401	perm
75.2306582161617	perm
66.6260162601626	perm
76.3767340513799	perm
73.2934999376792	perm
73.6889042649292	perm
70.0416236604564	perm
68.2934759015109	perm
77.4453899268588	perm
63.6192704448198	perm
68.387131310366	perm
76.6711401706692	perm
74.8787233789755	perm
70.2483561372349	perm
65.7995836244302	perm
71.8075676997371	perm
71.0785836013909	perm
76.3968581638261	perm
74.020111805832	perm
71.6721140321105	perm
74.7162402219437	perm
69.106486735961	perm
73.7970157394618	perm
67.8457240951445	perm
68.4425495943021	perm
70.0362070864235	perm
71.1289186066503	perm
69.7958712744865	perm
74.5625540039906	perm
68.8500632617407	perm
65.815165438703	perm
77.680393285556	perm
68.7530671374112	perm
75.4400457605023	perm
76.015992904017	perm
68.8295781801685	perm
68.221227541803	perm
66.3482357843476	perm
79.9785347116308	perm
72.9863785901767	perm
71.0112410325933	perm
72.7409497366233	perm
71.60026828921	perm
68.7090884827763	perm
69.9425269910654	perm
69.5423904669599	perm
68.2717901445821	perm
62.9476947322623	perm
70.7121524476181	perm
74.0262533486414	perm
79.7609965010142	perm
79.580062231996	perm
71.5879838689415	perm
70.6879571268887	perm
73.1717206861766	perm
65.4524814150505	perm
72.3729057071493	perm
65.750718542875	perm
72.0000786991634	perm
68.9301624335701	perm
69.4588912024085	perm
74.0173801471302	perm
67.5605464482579	perm
78.7757298812212	perm
69.9425269910654	perm
35.745610711128	null
87.7838024103094	Input
65.2140320048494	perm
80.078934976745	perm
69.7374930162326	perm
70.025889159869	perm
75.0277110146948	perm
75.792103948026	perm
71.0183962225004	perm
65.2194210837806	perm
78.5268158338811	perm
75.517722324975	perm
77.2252099415917	perm
76.6921069525904	perm
69.4356041016211	perm
74.1106056376636	perm
71.0383005768739	perm
70.3175619564805	perm
71.5508300888697	perm
69.8930862437634	perm
72.4275968526582	perm
72.697580989772	perm
73.475578864674	perm
67.9853790102237	perm
75.3265969839527	perm
71.1033118429042	perm
73.3548254967592	perm
71.3021279337429	perm
75.1283390366142	perm
72.7861456399456	perm
73.612688109306	perm
70.5300087984379	perm
68.614109294248	perm
69.7113483590352	perm
75.6154552680385	perm
72.782289021095	perm
71.9840894822427	perm
73.342839047196	perm
72.9111261793624	perm
71.0420740628144	perm
72.5806723849217	perm
72.0006542424868	perm
81.1421198924934	perm
73.7708435428124	perm
70.7752563397292	perm
73.2868076868187	perm
76.7082346750855	perm
71.1395523076543	perm
71.9694447190791	perm
79.8267620544737	perm
74.5870281214123	perm
71.0413776876081	perm
74.5963396432976	perm
72.1722791889947	perm
74.7163000685723	perm
72.7649690200328	perm
65.7818028109101	perm
75.8061654808663	perm
75.4905041915792	perm
71.7609748631518	perm
73.1975484346709	perm
81.3601492625574	perm
73.5969333492195	perm
69.7567424921457	perm
76.7737279761114	perm
63.3651835930586	perm
72.7936105789966	perm
71.2454780361757	perm
71.7585847735527	perm
75.5900154270696	perm
74.9028942623361	perm
74.3107148960315	perm
76.1496623052383	perm
73.4587073641537	perm
69.0705049007495	perm
77.2400798419183	perm
67.7830799645376	perm
69.7583425185958	perm
76.8627450980392	perm
69.4816095181486	perm
70.3605787003226	perm
69.8419077964751	perm
80.8883073808447	perm
72.6172438672439	perm
72.6732319712262	perm
71.5370578230203	perm
72.8067056576563	perm
69.9119706191158	perm
68.1244580006579	perm
69.9264118829607	perm
70.7425326540687	perm
63.4508711164353	perm
72.1699706986048	perm
66.2986936078826	perm
68.1761055135674	perm
75.8411343107476	perm
72.1562899425479	perm
66.7519973294121	perm
68.4300451321728	perm
73.6324506919473	perm
74.3214651077822	perm
77.7546575975895	perm
31.2430323299889	null
83.2030315456063	Input
67.2422520188366	perm
65.4723955859147	perm
74.2564385575094	perm
59.8953112042117	perm
74.7447057600123	perm
71.5841124050079	perm
65.2406105877048	perm
62.6270312115828	perm
76.1982002671658	perm
81.1202338381328	perm
74.2650103519669	perm
66.2962962962963	perm
67.7471031538017	perm
70.9637594583831	perm
70.0190338629137	perm
65.5069210624766	perm
69.6142541632547	perm
64.7455507370359	perm
67.6084939278516	perm
75.0256895273638	perm
72.7491354220168	perm
64.649407886818	perm
65.5193475474545	perm
66.1930268567666	perm
65.1098450592442	perm
78.4147785440091	perm
76.0936765233818	perm
66.7862115074147	perm
64.6222786845086	perm
64.2681442146683	perm
70.8514768421256	perm
66.2242301721359	perm
68.6155453618756	perm
75.9608813479439	perm
57.2005894790905	perm
64.4807478148664	perm
62.6482411753702	perm
69.6439940917026	perm
63.5954039059629	perm
68.8347763347763	perm
73.9535608411461	perm
75.4136559190215	perm
69.7369776193306	perm
70.7300154929419	perm
66.1614060768707	perm
66.0024973196479	perm
64.3593401421665	perm
73.0081540352903	perm
69.9104394955066	perm
70.6807429564232	perm
69.1598870070523	perm
72.0399154977678	perm
69.8605860723672	perm
67.7297617260933	perm
69.7444213477025	perm
78.4447159161605	perm
73.055402667916	perm
71.3115942028985	perm
66.6582606253539	perm
68.4862050773924	perm
70.542097329888	perm
68.7202997140885	perm
71.3016879029951	perm
72.6726615221078	perm
67.3652971766179	perm
71.269017694168	perm
69.3423317772115	perm
71.0923033923768	perm
80.1939345550964	perm
69.4410957640567	perm
65.9224218278363	perm
77.4557517506235	perm
68.9067680045893	perm
62.4992104522796	perm
65.7788521854137	perm
72.3924883254024	perm
68.3082349749017	perm
67.8436432354124	perm
78.6036885980117	perm
72.3036776307804	perm
65.81825136042	perm
69.2402106852378	perm
62.8247264888012	perm
70.2447263223366	perm
66.9839392960237	perm
69.5814832761986	perm
70.706941201478	perm
70.336655214704	perm
66.8619352755469	perm
62.517326179298	perm
70.9195979252738	perm
72.5807581068935	perm
66.1666445401785	perm
65.7858286346658	perm
71.7889958570211	perm
75.0914865190442	perm
72.4586486524743	perm
60.9647094815531	perm
67.1015730586723	perm
73.2328183798772	perm
36.5789624632653	null
84.8700443166846	Input
67.9418818911205	perm
74.6219421365451	perm
73.6250205701421	perm
75.0945102448594	perm
67.5390206918251	perm
74.8140597125596	perm
76.8396298060397	perm
72.8287314600213	perm
76.2373970759341	perm
74.4960412207735	perm
70.1642582755305	perm
67.8567998792718	perm
75.329467425769	perm
70.0221907097069	perm
71.9891796587236	perm
67.9466335782827	perm
76.3122028709324	perm
75.3121336967706	perm
80.4517741807775	perm
73.3716392374124	perm
68.4855183142053	perm
71.7544960355333	perm
75.3758728024969	perm
74.264575820553	perm
72.7977388355003	perm
65.2872229705134	perm
69.5248538011696	perm
76.2854701772381	perm
71.2411272453761	perm
69.1045771170848	perm
74.7567939219482	perm
66.6195852170516	perm
70.219720030723	perm
71.0352176607521	perm
68.7159508250321	perm
72.3437865534631	perm
71.8924387815762	perm
79.2537689656839	perm
72.1798025192128	perm
74.3979837899217	perm
78.3558837841634	perm
79.5239200515796	perm
69.7642924441655	perm
74.413454625861	perm
79.6754995596803	perm
66.3150611883982	perm
73.7316648999275	perm
70.7589245796298	perm
64.9175311062103	perm
69.5937896266352	perm
73.4278248984131	perm
67.3676784716264	perm
71.1878418955229	perm
75.2543752543752	perm
75.1583991735899	perm
70.6144128624749	perm
77.1446948779242	perm
79.0527296024248	perm
72.8228215242644	perm
70.8305071748067	perm
74.0824764666434	perm
71.2427597668068	perm
74.2225698755215	perm
74.3853974512449	perm
71.88137076491	perm
79.7375621883165	perm
74.2512373193362	perm
67.1072358828094	perm
69.4804948174819	perm
75.7332166779923	perm
70.2637874721754	perm
77.4580371027444	perm
84.194745878116	perm
69.5778824350253	perm
69.6000444000444	perm
83.5016835016835	perm
73.4548919114265	perm
73.4429387807886	perm
74.652992058404	perm
75.9879336349925	perm
73.6914936914937	perm
70.0811971273729	perm
73.6230531002324	perm
73.7361122255904	perm
74.7062988645954	perm
72.6212865994458	perm
70.137944289015	perm
69.7605412644899	perm
69.1897809874732	perm
80.8422302590687	perm
75.0337874922943	perm
70.4652460464762	perm
69.6204074828764	perm
70.0965014006333	perm
75.6955027363285	perm
70.1978243790849	perm
76.1288637974031	perm
72.2576232865365	perm
70.2395147944007	perm
74.7408680536862	perm
37.7389048864661	null
87.039876689274	Input
70.2304515000532	perm
69.0676638397361	perm
77.6933182770848	perm
73.4160765573506	perm
73.1378079881624	perm
67.3043019486827	perm
73.7589307711259	perm
73.3717322216	perm
76.6180706962947	perm
79.9664169146066	perm
73.7412633423687	perm
75.0092478898153	perm
69.2406811986027	perm
71.9019886422346	perm
67.1551891292377	perm
72.4145197829408	perm
68.375295792049	perm
70.6345182431037	perm
69.264633165094	perm
69.4401373948811	perm
78.2755708931772	perm
67.2946859903382	perm
71.5948480531814	perm
76.2659507964538	perm
73.9582647238082	perm
76.8132869833041	perm
74.704898204244	perm
69.8944612665721	perm
67.0012733435116	perm
69.3308407678115	perm
73.2021809987048	perm
71.0710045855553	perm
72.3977840421931	perm
82.900676820661	perm
77.1549512164266	perm
73.5075253914182	perm
77.3828013192919	perm
71.1006358459079	perm
75.1232235695499	perm
85.7108537108537	perm
74.9931586935873	perm
71.3337275773704	perm
73.9367777527861	perm
68.6303620661266	perm
79.2485619968514	perm
73.5143160120018	perm
68.9410601943649	perm
70.978429409802	perm
69.0471545984186	perm
72.9590718505813	perm
72.3239911737411	perm
65.5855811837845	perm
73.5808604818469	perm
78.0065682782808	perm
80.785488541656	perm
69.727938455425	perm
65.8302947668601	perm
74.6613359634045	perm
73.348724751638	perm
77.3262863695352	perm
72.2045333326416	perm
69.643157584094	perm
79.655631669018	perm
68.7111471817351	perm
69.5478444458036	perm
73.8208076541059	perm
72.2542172593231	perm
74.0602527131135	perm
75.5689406579167	perm
67.1095393287038	perm
69.1044061302682	perm
75.5647338060626	perm
70.820936573647	perm
70.820790551199	perm
70.426409512431	perm
75.5610815278945	perm
68.3220958560994	perm
72.6009537657467	perm
73.3375817986045	perm
71.3249510691949	perm
72.8175865609588	perm
71.9865081155404	perm
75.0517509056409	perm
72.9484107932384	perm
70.9843516779816	perm
73.4825931633511	perm
69.8564606499866	perm
82.3439198689548	perm
70.5263207389696	perm
67.0406628029663	perm
75.2772784666363	perm
75.6591063542684	perm
69.340832787273	perm
76.3060164975842	perm
75.4070679806666	perm
76.445435615348	perm
69.0566889469872	perm
75.8183370494524	perm
74.8789545957083	perm
71.9185865504359	perm
32.6013820152512	null
86.3829551674379	Input
68.5376382772481	perm
70.5123655902092	perm
74.1455741455741	perm
72.5750759237999	perm
71.8064751691774	perm
69.2753772197476	perm
70.4635485923132	perm
66.0534759358289	perm
75.1682870713616	perm
70.0949496236221	perm
66.3142720893285	perm
72.4388510112802	perm
77.0158862335229	perm
67.1170829344635	perm
70.5869967420126	perm
77.2887089160323	perm
81.113663426819	perm
84.4189184096476	perm
72.6707642677166	perm
75.1420447545693	perm
71.4452015715871	perm
71.4977306949198	perm
64.572390396222	perm
70.3718812330863	perm
72.6190689619782	perm
69.6825293948038	perm
73.8857153571161	perm
73.7604927329595	perm
70.8483116155247	perm
71.1054101236856	perm
73.6778899081839	perm
68.9375027496528	perm
65.6366121729301	perm
73.4845782577637	perm
67.1666697789372	perm
71.8084705192405	perm
65.5116512085609	perm
74.9689393262973	perm
84.0939856848451	perm
75.3709260648495	perm
82.1023984991306	perm
67.7193490070473	perm
76.0321436603318	perm
68.3932551403151	perm
72.7504531241572	perm
64.8884853748076	perm
72.9990383746532	perm
72.5368932702566	perm
75.015839365214	perm
80.3120462763934	perm
64.1433380372028	perm
68.6465204531503	perm
76.6444097246513	perm
70.6468647519801	perm
66.5706949492892	perm
76.445308282043	perm
75.6952977684886	perm
67.4904727380886	perm
74.5388728134415	perm
68.0776811055755	perm
70.4755272597326	perm
76.9327212975121	perm
81.4178454425008	perm
74.0436666113118	perm
75.7559736567817	perm
70.8367852040137	perm
78.9123629475455	perm
71.8110509079603	perm
77.4548274832905	perm
70.5879431990205	perm
73.5070309371985	perm
73.8386605783866	perm
66.3631554639729	perm
71.5736006442178	perm
74.5663241743766	perm
69.5223830097153	perm
65.9963097473406	perm
77.779034305989	perm
83.5446623093682	perm
75.5724722205169	perm
80.3174286198952	perm
76.5814473753919	perm
71.7462599406944	perm
77.3281114012185	perm
74.1548651559189	perm
72.1617573770063	perm
71.6665647298675	perm
67.6505917682388	perm
74.9751517154832	perm
70.8115480482202	perm
74.6595425237958	perm
69.1754483994983	perm
73.3291393873806	perm
78.6941671516182	perm
80.5113591653721	perm
74.9587705717817	perm
68.1133983900005	perm
73.6221160475471	perm
69.2883437422454	perm
67.3432451417271	perm
34.1494800004775	null
84.5695211015271	Input
69.2828436778476	perm
70.8079576031193	perm
72.6170192174571	perm
73.8079776314782	perm
72.78972520908	perm
72.0978233643258	perm
72.084074522335	perm
75.6092965523776	perm
73.4768978788834	perm
81.4580234527489	perm
70.7003398084992	perm
70.9382973912526	perm
77.2961995865292	perm
76.1808638164578	perm
74.52338417671	perm
74.2366897897976	perm
76.0837770819622	perm
72.5044291888998	perm
67.8709235438743	perm
76.40125281994	perm
79.8219258893416	perm
66.4583590439755	perm
76.7152094194607	perm
68.1688716205941	perm
74.2658325489985	perm
70.5286076174675	perm
72.5014969949431	perm
66.1317516734644	perm
71.1520429569413	perm
73.3128921934892	perm
71.4135822569557	perm
65.8569812648481	perm
73.2403460364824	perm
71.4760186729302	perm
81.9055739952178	perm
62.988560982964	perm
72.2604077968541	perm
73.7088884795645	perm
75.4854999038406	perm
69.9250725257859	perm
71.8016470299168	perm
76.6899969402431	perm
74.0280332334751	perm
71.6561651934363	perm
77.225351568322	perm
77.8720529122535	perm
67.3651910746407	perm
73.2785726903374	perm
79.1006036121898	perm
72.9554638802272	perm
77.3814274459026	perm
86.9820873079921	perm
75.6468466589933	perm
69.9422200829885	perm
73.4778294590024	perm
71.3987880319028	perm
69.8526806105598	perm
63.8972449028315	perm
70.9157410268415	perm
75.4609388651764	perm
74.9939776702318	perm
72.7696786746389	perm
72.0097138785965	perm
71.7951322913332	perm
69.4434680203304	perm
68.3862268324849	perm
70.3507509337834	perm
75.8427493200251	perm
72.4132364132364	perm
71.0468611234057	perm
81.8591258444833	perm
71.475877278837	perm
71.8457769957118	perm
65.8913483861885	perm
71.465197986708	perm
61.5091803285773	perm
73.104392156394	perm
62.2032555477266	perm
77.4883975078336	perm
80.1033528037203	perm
77.0486139878169	perm
73.0147673264848	perm
73.0168004088491	perm
70.1911027394161	perm
73.3711887650312	perm
86.9820873079921	perm
67.1094660940972	perm
73.673240339907	perm
66.8001668966626	perm
70.8301463857019	perm
70.1130638936134	perm
66.9686543892152	perm
67.0996256657337	perm
70.4484256940431	perm
75.9199469462138	perm
76.1403479409892	perm
70.3711759501805	perm
68.9973140606255	perm
66.0949172482019	perm
73.6718009657508	perm
28.4051572185706	null
81.7939733761879	Input
63.474477629078	perm
63.5722347868719	perm
67.4995087556561	perm
68.9009661835749	perm
62.8269391240224	perm
61.7028388112725	perm
77.1873301070381	perm
63.1910506971751	perm
74.2819695883991	perm
67.312057428868	perm
70.3664521237597	perm
68.0142927195535	perm
79.1357917781797	perm
72.0307552035423	perm
72.1857734931218	perm
70.2026351430153	perm
69.1163875049871	perm
75.8008658008658	perm
63.3916662600238	perm
64.0895184889598	perm
63.7254790390768	perm
60.6973148312383	perm
69.0320082856866	perm
63.8570176613356	perm
63.1177231727507	perm
67.1317520622346	perm
75.2659332125171	perm
67.7369821705473	perm
75.0979894780933	perm
74.8055250580062	perm
64.6577457038649	perm
68.5002754564852	perm
61.3310073925132	perm
62.438139414286	perm
68.5255127604446	perm
69.3035760683163	perm
66.6160283302966	perm
68.6175996211098	perm
64.8922071797626	perm
71.6293652088394	perm
73.5732513430043	perm
72.8877016543694	perm
71.0855269391855	perm
71.3805225626461	perm
67.9655582738812	perm
71.8626086888741	perm
60.3852475429595	perm
72.3456790123457	perm
67.1254534436185	perm
76.3869157239323	perm
68.7910313753593	perm
74.6938934917845	perm
68.6183708130611	perm
73.3563816942458	perm
72.3927744634005	perm
67.3636144337029	perm
66.6385473108162	perm
71.1268556005398	perm
68.2648967808541	perm
79.1485293683466	perm
73.3862825379978	perm
70.1048006226659	perm
67.390277583826	perm
63.268346295251	perm
64.6272479422191	perm
71.5059745967512	perm
61.8486771554465	perm
70.9246143619386	perm
74.5301736751121	perm
65.7131539484481	perm
65.8416640324535	perm
69.4083726408666	perm
69.8335868142751	perm
60.0482410309997	perm
65.2701917905848	perm
70.2376385810673	perm
64.3085414353104	perm
67.747257986455	perm
71.3452924847015	perm
74.3286940279792	perm
67.2765938933915	perm
64.1360500713382	perm
70.2272673660739	perm
68.5925392687828	perm
69.374554167007	perm
75.8668563193011	perm
69.5019549702757	perm
64.9641497037348	perm
67.3444868338349	perm
64.4392420930147	perm
73.543498301399	perm
67.5035542071553	perm
65.6235368277569	perm
64.2268491156064	perm
64.0202522162454	perm
67.740123949323	perm
65.578559638678	perm
66.3472956250419	perm
69.9317402547332	perm
71.3493691750616	perm
33.0458486230315	null
84.9716092778294	Input
63.0419629390218	perm
81.0417333373174	perm
75.038361246122	perm
67.8652035237915	perm
71.1001654571019	perm
74.5035520592862	perm
69.2355948641501	perm
69.9480703156526	perm
68.4424415636005	perm
68.7476248693245	perm
65.017037633109	perm
65.904276340709	perm
68.6418030717796	perm
76.2789474551733	perm
70.1674876847291	perm
74.7340493150549	perm
77.2362614052477	perm
75.4255722532875	perm
68.0473822185101	perm
71.6502773309049	perm
65.5307430603464	perm
67.8378887498815	perm
68.543602026635	perm
72.8280374454242	perm
77.99082548369	perm
71.3551077122523	perm
67.8151381085723	perm
67.1901488748424	perm
73.9381830290921	perm
73.012956321227	perm
63.7909315077221	perm
74.0673131508117	perm
69.0835330230931	perm
65.1862048116016	perm
78.923805281998	perm
68.5440630750561	perm
70.5725139058472	perm
74.8887784953359	perm
71.1094773570506	perm
71.3032331974882	perm
74.6538273049343	perm
72.354436574422	perm
71.6308597129572	perm
71.1672809172809	perm
70.1347684179502	perm
66.1412279694429	perm
65.7206585753594	perm
69.645187855627	perm
69.3491135483198	perm
76.8613699237238	perm
78.9722631298029	perm
67.881559938236	perm
68.6939078677501	perm
71.2906213785523	perm
67.810484309799	perm
62.7628310113465	perm
77.3220500209737	perm
67.0447195701865	perm
77.1204357041552	perm
74.1612486749733	perm
70.0390384827521	perm
79.7011515544441	perm
71.4655613403516	perm
71.545593010517	perm
72.7339084802654	perm
65.109969025045	perm
72.916737144566	perm
59.5085243974133	perm
69.3361866459812	perm
70.2087151722371	perm
69.9469181237695	perm
72.0735563535888	perm
71.5599820174984	perm
67.7880971119943	perm
66.807583398115	perm
72.2648188711074	perm
73.0192692692693	perm
70.5235876671282	perm
67.1037307557581	perm
66.9754115878496	perm
65.0434334148357	perm
76.0854897477433	perm
73.4941836497883	perm
70.5854417288398	perm
74.087261648653	perm
75.2045645852757	perm
72.6692838043367	perm
64.0147965275026	perm
67.1323525346514	perm
67.1429029903957	perm
73.0202122220975	perm
76.4931349203169	perm
65.775116931411	perm
72.9557653772072	perm
74.0057296932929	perm
60.2986569692919	perm
67.8972197822399	perm
69.9396490556712	perm
67.8937155456082	perm
69.5484944921046	perm
30.4782551107735	null
86.4382690189142	Input
77.410007376366	perm
76.6942304953272	perm
69.9752523047406	perm
70.9051676092519	perm
69.6517068019028	perm
69.2603902204379	perm
75.3337995380705	perm
69.5075238098631	perm
71.8194058503622	perm
72.7414765783381	perm
73.6292354677076	perm
73.9673346870684	perm
71.2579760264129	perm
69.3024609101579	perm
68.6595469766523	perm
76.9610531183194	perm
70.3432639482561	perm
68.7469440665602	perm
71.9628264128859	perm
71.7911682564178	perm
74.633733842921	perm
72.3176271526499	perm
68.2014306197313	perm
69.2735765024922	perm
64.2394359828665	perm
70.3708757118296	perm
79.7410053969721	perm
71.1670274170274	perm
75.8201181322499	perm
73.1206651049561	perm
68.9482733091595	perm
67.1559233449477	perm
72.4323440726681	perm
77.3335378166296	perm
83.1930697367359	perm
71.3655587149067	perm
67.7043697957712	perm
77.0599620965414	perm
69.5397006810058	perm
72.8554288659713	perm
74.6930780314126	perm
70.7479928199273	perm
68.8474271938577	perm
76.8022545434566	perm
76.4027710762854	perm
74.6407044000753	perm
67.7933395580454	perm
74.2832101481891	perm
80.27397952198	perm
73.6466778492219	perm
80.1213210523294	perm
68.3167912707413	perm
63.5775919288464	perm
73.9744641563452	perm
72.1042945172071	perm
73.0605995884177	perm
70.6886327031371	perm
77.3920441736737	perm
72.7192275897153	perm
72.7719909581819	perm
71.4914914914915	perm
65.3515361132157	perm
69.1446377726487	perm
70.3502968448621	perm
74.8595462774264	perm
75.5875944599395	perm
74.3927888303515	perm
76.7559421902642	perm
64.2515432098765	perm
68.3504416476297	perm
70.4735887857464	perm
70.041681108882	perm
76.0567632850242	perm
76.5058436773344	perm
62.9891235838446	perm
74.1447908831355	perm
68.8687088314879	perm
71.4609404398754	perm
77.4849972722313	perm
68.7674473477828	perm
71.9383452973531	perm
74.4106801030563	perm
73.5748985069616	perm
71.4541554291614	perm
68.3235382777856	perm
68.1087145765486	perm
72.319120812906	perm
67.4117731216621	perm
65.6308331193761	perm
80.3427262718976	perm
71.508520404955	perm
76.3955509481905	perm
60.3149510484252	perm
72.4737893766894	perm
72.4513556928166	perm
76.4027710762854	perm
71.3234758260936	perm
82.603049877741	perm
77.3683585534992	perm
73.6129282669935	perm
35.81959950381	null
84.8000772128321	Input
70.6380733944954	perm
75.429800045519	perm
72.2862748762029	perm
68.6336608294562	perm
73.84089870861	perm
68.4473291804284	perm
72.9200522071083	perm
76.6797335486747	perm
71.3928046963461	perm
75.141680651147	perm
70.0742211145795	perm
71.4144543668874	perm
72.2385344939587	perm
76.3476312419974	perm
70.9908027678346	perm
71.9779043754557	perm
70.893409923787	perm
76.7489277926325	perm
75.9620780422055	perm
74.0771752819946	perm
70.2458070813737	perm
68.9883382534598	perm
66.8053930904251	perm
74.5956840637692	perm
69.0694128349211	perm
70.6504452642242	perm
69.9837769875652	perm
75.383310799592	perm
71.9607774633453	perm
67.9365524959901	perm
76.4824115887018	perm
69.0865405497183	perm
75.2051529318897	perm
71.6171211186265	perm
67.924810138735	perm
70.856856117264	perm
69.4699653716047	perm
66.4020692306509	perm
73.4912403451729	perm
65.8851313713433	perm
69.8725557150283	perm
69.400249707922	perm
70.2870568800677	perm
68.1235536156766	perm
75.6577273644907	perm
69.8640123378709	perm
76.3312846983785	perm
70.2219939508075	perm
67.401638000957	perm
76.3299571663463	perm
80.0127016201783	perm
74.2552207962692	perm
71.4180412353714	perm
69.4170345463833	perm
67.4781858368287	perm
72.1841739687628	perm
70.5445138277529	perm
76.5790343496385	perm
65.9548792084745	perm
71.409459121716	perm
68.3654106962818	perm
78.180787425836	perm
71.0667776597146	perm
71.6364617731073	perm
68.1452201945592	perm
74.4634651315457	perm
66.8556359544607	perm
68.8455319211564	perm
64.494180085122	perm
68.4849015043631	perm
70.8628240833192	perm
69.6036432826064	perm
71.7294810865634	perm
68.4120235336987	perm
66.142025552552	perm
67.9080163232941	perm
74.8585756809441	perm
71.0115084450613	perm
78.6591346367436	perm
67.4694811399509	perm
69.9653035986191	perm
69.4126337841749	perm
66.3013265060224	perm
73.4557336705171	perm
67.7936230263977	perm
76.6877478619894	perm
70.6187674427913	perm
80.4336799504525	perm
66.7439262867646	perm
71.7826563418424	perm
68.747753332903	perm
71.1277511653887	perm
71.060737472582	perm
70.7455773417798	perm
72.4356773666111	perm
75.5293687768338	perm
68.6733337213509	perm
71.825440519082	perm
77.4885377384239	perm
70.4689094807231	perm
34.1553960205664	null
86.0928492306004	Input
69.7074981876604	perm
71.4552849909419	perm
67.1201842389109	perm
73.9805192407386	perm
73.3080376139275	perm
72.282980177717	perm
77.7348427221972	perm
69.9402233247938	perm
75.8289569917477	perm
74.5347043174724	perm
65.2693085590074	perm
77.3808825353366	perm
70.858880333874	perm
67.7858718876739	perm
83.2144542735165	perm
73.9537228773012	perm
75.8558558558559	perm
75.3041958543154	perm
73.352442671984	perm
74.2059920223935	perm
77.8261951517709	perm
74.0418926787686	perm
72.6293556137805	perm
71.1251500023311	perm
77.0076469122336	perm
70.3165811931894	perm
67.1310812882367	perm
70.519606022019	perm
76.0188510292584	perm
67.9473591238297	perm
70.1158159522063	perm
68.5522898178039	perm
69.5136446899955	perm
69.1843189769851	perm
75.8714737340692	perm
74.0384879436703	perm
66.4747838213549	perm
70.9721624273256	perm
73.6855865165361	perm
69.2864895056247	perm
73.5831969785846	perm
71.1697985441002	perm
71.0687455757068	perm
74.4712421934846	perm
72.5960926115417	perm
74.7422769202874	perm
70.9771241830065	perm
75.6720308021477	perm
65.5899638724952	perm
67.7514681812533	perm
68.5402087170043	perm
75.2638287597774	perm
68.7715385646863	perm
72.9110023693299	perm
71.7409589374683	perm
70.3186041600676	perm
72.2497028124777	perm
72.2576286694503	perm
77.6810781663765	perm
74.3706536562227	perm
73.7232126019393	perm
70.4550899523718	perm
78.4317424385336	perm
75.870194448039	perm
71.5106903639585	perm
68.6387055952273	perm
70.7492981678487	perm
72.2190687489195	perm
66.1652191726002	perm
73.938912321454	perm
72.1430476786274	perm
61.0614999553053	perm
75.9257653965132	perm
70.192172382315	perm
77.0910698496905	perm
73.19796240009	perm
78.0009689423691	perm
75.9131822244567	perm
78.2187129973032	perm
64.35509740858	perm
69.306742640076	perm
73.6507171147999	perm
71.2240500770967	perm
69.7220041899285	perm
81.8349385243553	perm
72.215855181415	perm
68.3519820375401	perm
70.8791756455134	perm
77.6041347680258	perm
75.9742011184588	perm
71.4236133366568	perm
70.7657369866498	perm
81.6688330182755	perm
74.7472182123359	perm
76.2859382151747	perm
67.3621998258056	perm
69.3589504336717	perm
74.961386378969	perm
71.2545199792012	perm
68.3915523403626	perm
30.1299587346099	null
83.1804669976036	Input
65.760458751696	perm
66.2497650687597	perm
71.1732928808735	perm
63.5781934378034	perm
65.4693486590038	perm
70.4847241812429	perm
69.4281827617862	perm
74.0501011219253	perm
72.9753701471889	perm
61.9195722218214	perm
70.2970894311101	perm
70.9636576395245	perm
63.7841531121521	perm
66.9984437035447	perm
70.5087909948985	perm
74.5235629088465	perm
71.3574840579744	perm
73.9417774745034	perm
67.1730167978172	perm
71.1092441367671	perm
77.8364545215374	perm
70.0353984363213	perm
69.4799732147015	perm
66.8644229171004	perm
63.4405370652791	perm
68.8358758653244	perm
63.160698416122	perm
67.9628570220557	perm
64.9002647419303	perm
77.3720927489739	perm
74.9568289311094	perm
69.8506771361312	perm
68.5085472461812	perm
70.7170593472643	perm
70.0663747860009	perm
69.4602672123288	perm
65.8678622964337	perm
65.8405919751934	perm
62.506851004507	perm
70.966525029922	perm
72.6683087295081	perm
71.3690366751591	perm
70.3081065322152	perm
67.9597416243098	perm
62.7981620518981	perm
73.9439945168915	perm
72.7334449883375	perm
66.7146433041301	perm
71.5520022047409	perm
62.6216577096403	perm
69.6245065697347	perm
73.9754758019598	perm
63.2158339398158	perm
69.8664267553546	perm
74.1623086859182	perm
71.4457040850912	perm
68.0332653550913	perm
63.0602310802533	perm
63.1576696547516	perm
69.3881136020328	perm
70.7241304194549	perm
79.7593175222909	perm
72.9959249410189	perm
71.475456108172	perm
69.5315787536525	perm
72.9858578683596	perm
63.4239515857855	perm
68.4913304977769	perm
75.1338036849558	perm
70.4811314204378	perm
75.1089388719101	perm
71.4262968588897	perm
75.4319322446413	perm
64.2118751974198	perm
71.8087391756915	perm
72.3405087416511	perm
69.4753703193791	perm
70.1844722069441	perm
72.0472497595864	perm
65.052624423888	perm
70.4392297103295	perm
63.6915494650799	perm
62.9304991930158	perm
68.4344421348525	perm
64.6945648983357	perm
71.4077226075659	perm
76.8968653963957	perm
81.3431372549019	perm
75.0492016495083	perm
75.3969384613632	perm
75.2309920850957	perm
69.834064529247	perm
68.6839048841616	perm
73.9121804317987	perm
64.2919444906571	perm
70.7960239146976	perm
75.1364175664937	perm
68.6220708293376	perm
62.2332519800874	perm
66.246842112466	perm
34.928061177563	null
86.5884270912204	Input
72.2520320150269	perm
74.4597938064745	perm
71.4965420178877	perm
75.7407225012859	perm
74.0930756426298	perm
76.3561839560225	perm
78.6511065428866	perm
75.1472432073368	perm
70.4316820117972	perm
74.9912829600468	perm
81.4860676009509	perm
68.6129479063471	perm
73.9453004622496	perm
79.2776601378418	perm
73.3792685911676	perm
70.3382180920899	perm
73.8655497324801	perm
77.8690840508081	perm
73.0808502738327	perm
68.7935354960666	perm
68.255404725993	perm
72.4872717249145	perm
60.5433906731235	perm
75.5304124002447	perm
75.881093544137	perm
74.3363875676727	perm
74.4486335035974	perm
75.2756876829449	perm
81.7625728682409	perm
72.9429706125626	perm
74.0239423632736	perm
68.9299195495817	perm
69.8168643670856	perm
69.105206933287	perm
77.7953574341754	perm
70.9583301347184	perm
67.352317313705	perm
75.9329456420249	perm
77.2784713780262	perm
70.8244995328859	perm
74.9936982487751	perm
66.8593335090787	perm
74.0953208334924	perm
65.2091559031067	perm
73.5295702591864	perm
78.3766313019679	perm
68.8869496361006	perm
69.315084833681	perm
77.519446528056	perm
72.4208657309482	perm
74.8091085857922	perm
81.5204678362573	perm
71.7825191132055	perm
78.6213250279324	perm
76.7397136558026	perm
71.1998627013665	perm
69.0011111376419	perm
68.7540481894611	perm
71.8504539754885	perm
74.0719345403187	perm
72.6752545735418	perm
72.3795842966007	perm
73.2588596671426	perm
75.424071547924	perm
75.5337279605929	perm
69.919603430563	perm
76.4170500505715	perm
70.5449863732748	perm
69.637292068533	perm
71.6969679042623	perm
79.1673583622403	perm
77.8658473122853	perm
74.9757740934212	perm
72.903955566942	perm
70.137834211131	perm
71.2064274436462	perm
71.1579347075326	perm
76.0722458821268	perm
69.2764065942302	perm
70.0045586467176	perm
73.5881976797296	perm
75.3772689372879	perm
68.6926867663387	perm
72.0842813817342	perm
72.6559925782893	perm
70.8832600468465	perm
77.3087747670276	perm
75.6987343815671	perm
68.4112856692967	perm
73.0826703123397	perm
76.9082840001842	perm
77.0254187435021	perm
78.9243672656196	perm
79.553666794175	perm
75.9314361541928	perm
73.1206248543542	perm
76.4730195077202	perm
77.1327928798535	perm
76.2431170571363	perm
72.2651500937853	perm
34.6209976681555	null
81.6960784313725	Input
67.9597063356439	perm
71.1399859746001	perm
60.5509827950713	perm
60.4020430389802	perm
59.7166182371662	perm
72.26797002868	perm
68.9446163474299	perm
72.9013179615506	perm
68.9078421560725	perm
69.8055488105115	perm
62.9351938749181	perm
56.5927445293575	perm
70.8153986711861	perm
62.0138030999325	perm
67.0664333027005	perm
66.0847095831929	perm
63.7179389352254	perm
74.9768518518518	perm
69.6599157359684	perm
65.577095350854	perm
67.645153424375	perm
66.1638892450701	perm
69.5828505276644	perm
67.0743052659112	perm
72.3611545906781	perm
65.9842458817436	perm
68.7656699851822	perm
67.3593847187198	perm
69.4255482425097	perm
70.7261718593368	perm
71.7595424287107	perm
61.8499699427065	perm
66.4499812609067	perm
63.9652600170503	perm
65.9233174486037	perm
70.6686037525888	perm
67.13233306299	perm
67.6014072164938	perm
71.1445404139688	perm
75.8641394429338	perm
63.1169990136665	perm
67.5280485780023	perm
67.6215898438121	perm
65.1680293878122	perm
70.0228725828086	perm
70.8957342182877	perm
67.9057127047588	perm
67.4433923979544	perm
63.4151071342133	perm
63.9980471760474	perm
64.6517573229964	perm
71.4890242792591	perm
65.2654483644822	perm
65.4942906536453	perm
68.852567181669	perm
70.7815987544662	perm
73.2682723608313	perm
66.4334343078562	perm
65.325713845917	perm
67.691503406833	perm
65.6462665874431	perm
63.9824854859038	perm
68.8958068222167	perm
71.5383538809821	perm
68.4654667284835	perm
64.451566951567	perm
68.1213038718121	perm
69.6373850587811	perm
67.4478438856046	perm
69.7413400090535	perm
63.8110316040885	perm
62.8426460521522	perm
64.3651508804909	perm
65.0053787022231	perm
72.1094147413129	perm
60.5135990991815	perm
65.6158873805933	perm
69.214562762317	perm
65.279631250294	perm
69.2254207344488	perm
68.2211768788752	perm
68.464720386858	perm
67.1553543769286	perm
67.8908651734739	perm
67.106634732376	perm
72.7042174583158	perm
66.0418596886607	perm
64.2445838118373	perm
71.6111854245248	perm
69.2288863972478	perm
63.150815479356	perm
65.9467107088786	perm
67.2948661531918	perm
64.5402864469635	perm
64.260133883312	perm
70.6772042690071	perm
70.0942384952516	perm
66.1442498215356	perm
80.5392397814112	perm
69.1932129296246	perm
29.3753234908442	null
86.0124266104703	Input
71.4306151287197	perm
74.5864750206105	perm
68.6618272784512	perm
69.8213988819572	perm
68.8391153757567	perm
64.094016547611	perm
78.8569047286888	perm
69.4612576965518	perm
72.8470811558472	perm
69.6597515989151	perm
73.7278582930757	perm
79.4818495981287	perm
72.8975947318489	perm
72.1215244214044	perm
66.5550286239941	perm
76.5888194003847	perm
73.5797583593199	perm
71.277162993416	perm
72.6224363288584	perm
76.456535165786	perm
75.7186879803702	perm
73.1817425760486	perm
74.8091751053087	perm
78.1184128199054	perm
72.1766289361749	perm
74.7170443195183	perm
69.7671335141066	perm
63.8852467102033	perm
73.8631040558801	perm
76.0729781213946	perm
67.0145306217933	perm
74.5384966601973	perm
75.4496493635996	perm
74.3699021629703	perm
67.6355514773821	perm
67.2463932178428	perm
71.2743873984991	perm
62.2666040518888	perm
67.4733886514123	perm
73.0413107770218	perm
73.9968110886817	perm
66.4500579574188	perm
70.4796237157048	perm
66.8787935659656	perm
71.7416764030985	perm
71.0246022851094	perm
74.688343539054	perm
67.5657870700817	perm
69.1771623243704	perm
69.561865547267	perm
76.2129946556176	perm
71.4770814697627	perm
73.1676579761169	perm
70.1839735542363	perm
72.1204252843105	perm
75.4203395260263	perm
72.7007303348477	perm
66.9985478792577	perm
65.6465209073363	perm
74.1801984041847	perm
72.3245376945749	perm
69.9451556095516	perm
80.4302266081249	perm
65.9900017179797	perm
69.684445297454	perm
79.7790792186173	perm
78.3092034570161	perm
67.7217815487116	perm
76.1011711086123	perm
71.9615737687961	perm
72.2539433094698	perm
72.1602798555547	perm
69.6951652627442	perm
75.2556401272603	perm
76.0841451008264	perm
67.7807703987351	perm
69.5950910786373	perm
67.9349385438543	perm
73.0628460155356	perm
73.2939775556598	perm
70.5709740381273	perm
78.2563900915883	perm
69.8450953734602	perm
71.7775136256069	perm
72.4926512411154	perm
70.3513884813207	perm
72.4559166701321	perm
67.3700933779271	perm
68.9783122623086	perm
60.7934836762895	perm
78.5381609055748	perm
67.3632670030849	perm
73.369145208051	perm
68.9761533970853	perm
63.2099250349067	perm
71.95854249813	perm
69.4001509310082	perm
76.5791461482662	perm
74.9723631001066	perm
71.229073215586	perm
33.4590759022124	null
83.0854766637753	Input
78.0896416859654	perm
73.3889841987174	perm
67.7574742398863	perm
65.8862655330991	perm
72.4844074844075	perm
71.1823813786567	perm
77.5277120898611	perm
71.260241757208	perm
74.1379184601145	perm
68.4649564122461	perm
73.0867423175116	perm
66.4208342954261	perm
74.2382438893708	perm
75.1721400880478	perm
72.4920463789133	perm
71.6367521367521	perm
77.9225737160711	perm
75.43988159851	perm
84.9084729452972	perm
66.8935368940604	perm
75.9468457579604	perm
69.2096407654921	perm
64.0196608547614	perm
69.6820771820772	perm
67.8043903933664	perm
79.7662956004181	perm
72.9341366361536	perm
63.3430707421896	perm
80.3263958117172	perm
71.937329419806	perm
78.0310687371379	perm
76.4873115477311	perm
66.7426610341	perm
75.2783877541284	perm
75.7762364898391	perm
77.632294264089	perm
76.3160062690259	perm
69.2742442742443	perm
71.7539500331308	perm
74.0652108392709	perm
65.2747444856207	perm
63.859774773201	perm
73.1743725681462	perm
72.539408419173	perm
68.1141310283955	perm
70.5382559157541	perm
72.0079207920792	perm
64.3617603934345	perm
73.3794077826766	perm
76.9074725338694	perm
67.9043184774954	perm
72.0221953063854	perm
65.9923382462122	perm
67.9179825184702	perm
72.8699386244361	perm
75.4990276326483	perm
66.6907526019555	perm
75.43988159851	perm
63.8210422866363	perm
70.5988455988456	perm
72.0067774519387	perm
71.192280159956	perm
78.6001824371943	perm
70.570350410601	perm
61.9566666151196	perm
70.6375700783197	perm
69.698396963026	perm
68.8111454645935	perm
74.5165005492797	perm
76.2436513598916	perm
72.9899583559312	perm
65.4436222234792	perm
69.8448051450122	perm
61.237427479271	perm
72.0157489787266	perm
81.863029222013	perm
69.9390941176735	perm
68.0710568109599	perm
68.940388046328	perm
75.3827032847527	perm
68.004860974636	perm
75.1678510169076	perm
71.2721358090931	perm
70.6632480204029	perm
75.4328379266498	perm
70.9571663546476	perm
71.9661262238897	perm
75.5671735794366	perm
66.6926809242073	perm
73.2300252930929	perm
76.9057808914227	perm
76.1656109113736	perm
69.1225168750476	perm
73.4134595847629	perm
74.0513421467023	perm
67.9964151430583	perm
71.2396231949305	perm
79.8227527581841	perm
69.860905714943	perm
72.8390340973296	perm
30.5278316167021	null
87.9294994073879	Input
74.2374637805405	perm
68.641801132465	perm
72.6588747059637	perm
75.1476827017621	perm
75.0112382824807	perm
75.3000211679643	perm
71.4689786072952	perm
72.3365327198939	perm
69.7001228979301	perm
69.9630887157675	perm
72.4851902483481	perm
78.6222737344354	perm
65.5765737466339	perm
69.9377156015746	perm
74.1422417984079	perm
73.8656608601891	perm
69.9920861031972	perm
67.0144561321032	perm
76.989595830592	perm
70.3224343257063	perm
69.2151910130952	perm
69.7307562367924	perm
75.7529137129612	perm
76.5151486030227	perm
74.9758615920029	perm
68.8512334111736	perm
67.7079686393235	perm
68.3326326785396	perm
71.2550412321324	perm
73.6368440457171	perm
76.3338014726577	perm
67.5465878893859	perm
65.4983276720002	perm
74.725464457749	perm
71.9244040335443	perm
64.8169286173168	perm
70.457308206318	perm
75.3325816058056	perm
77.5217850541326	perm
69.2898203134947	perm
78.2610765560452	perm
81.6627647576347	perm
80.2044528726458	perm
71.6321139836826	perm
68.2425508158334	perm
75.563101355739	perm
69.0853437181208	perm
75.7485911844659	perm
68.5788822095442	perm
69.8530988215579	perm
68.7267701555664	perm
75.6779267748976	perm
71.5696506139449	perm
72.4907907848017	perm
68.102015519625	perm
76.9425701004648	perm
76.3212181099305	perm
73.4783755143467	perm
73.7849967570991	perm
70.3814627994956	perm
[truncated: 8,201 more rows]
