# Supplementary material for: Neuroimaging evidence for a network sampling theory of individual differences in human intelligence test performance
Source: Nat Commun. 2021 Apr 6;12:2072. doi: 10.1038/s41467-021-22199-9 (PMC8024400; doi:10.1038/s41467-021-22199-9)
Supplement: Supplementary file 17 — Source Data [file 41467_2021_22199_MOESM17_ESM.zip › fig5i._BA_hist.csv]

Var1	Var2
57.869709302388	Domain
51.0151286913033	perm
48.8311281959592	perm
45.2089700385705	perm
53.5130758815852	perm
46.3093630707371	perm
50.3688505538039	perm
48.9334000441223	perm
51.110858353926	perm
50.6276146976439	perm
54.8284155691768	perm
53.5579809658433	perm
51.6001524665268	perm
46.6296224469926	perm
57.0731051424873	perm
50.7280957837303	perm
55.474492065193	perm
51.5221556819754	perm
51.8977014752074	perm
52.3201477214707	perm
58.6565785059184	perm
22.2537963259818	null
53.1081035158004	Domain
41.6902129843261	perm
42.3936100501732	perm
48.711024390704	perm
50.7892010969559	perm
46.0302340088491	perm
46.0608747980844	perm
45.6829005900533	perm
50.0921015542927	perm
44.3213737716261	perm
48.2732731716237	perm
45.1007497659669	perm
45.2427714129842	perm
47.4322626341054	perm
43.0443680912564	perm
45.5776458414661	perm
45.175846697034	perm
56.452446971358	perm
47.5478315407166	perm
50.6841115526844	perm
54.9266721576968	perm
21.4290861909787	null
49.1360937150526	Domain
42.863434985408	perm
47.576145402329	perm
54.0842516350873	perm
46.404443370638	perm
50.0491756020249	perm
43.5748312775684	perm
42.1171282441735	perm
45.2508317661589	perm
47.5320949439169	perm
43.2924090162739	perm
45.0100801420266	perm
46.9141940207222	perm
48.0297191376426	perm
41.5603611806486	perm
45.3521502254842	perm
47.4790940872379	perm
48.3546702724694	perm
52.3745343136302	perm
59.4070170071728	perm
50.4825132688448	perm
24.3121598895716	null
59.1883176347462	Domain
58.8002668279766	perm
45.1582655967825	perm
56.9425760508377	perm
52.4490520412306	perm
52.752782400747	perm
51.4848191598408	perm
65.2411568613212	perm
50.1115792079925	perm
48.0671882330673	perm
47.1541428079315	perm
43.5376970889505	perm
55.8669515562953	perm
50.1527330397325	perm
43.3925760939827	perm
44.9792699971025	perm
47.1819265255193	perm
45.4549084645067	perm
52.1321192265236	perm
46.2412791012436	perm
42.4358880815763	perm
23.7679904368745	null
51.7012422720147	Domain
45.8375035550608	perm
48.0394766715522	perm
46.742850246596	perm
45.3692065559535	perm
54.0183564488526	perm
45.7687007334029	perm
44.9930141354873	perm
46.4663498919383	perm
50.2203372594619	perm
45.9908204624699	perm
47.596615535371	perm
48.1405392316321	perm
48.1000035368258	perm
51.5774765585723	perm
47.9288833173389	perm
40.2487644077228	perm
44.4926078463242	perm
43.6805435989736	perm
44.880821733187	perm
48.242854075142	perm
21.3411889902562	null
53.678501077691	Domain
47.2900610072847	perm
51.4504912947301	perm
45.3202846652956	perm
48.1261723498177	perm
45.0918035679554	perm
46.5056611088958	perm
47.9905579636566	perm
45.0706542880062	perm
47.0219389988812	perm
56.4345074833111	perm
48.6082914107496	perm
49.1040500772125	perm
46.8690910413431	perm
42.1249746293806	perm
48.5416577528587	perm
47.9275760319182	perm
49.2281566641675	perm
54.0799823212966	perm
49.0280914869009	perm
46.0789007106637	perm
23.0516660758596	null
53.3855686318784	Domain
51.6622461108096	perm
46.1983401067329	perm
47.9495847828527	perm
50.6180571154091	perm
47.4104022707572	perm
48.9678879320023	perm
49.4739510437867	perm
55.1668433790026	perm
49.1446743873624	perm
48.1997632606802	perm
46.279112980502	perm
45.4108201135307	perm
50.5150897677672	perm
40.2277508306655	perm
50.8289978031399	perm
46.05600296569	perm
45.8137669930001	perm
49.0542828161959	perm
46.6538635804149	perm
44.0430653626405	perm
22.7174331889465	null
56.2547954575926	Domain
53.0996715259189	perm
47.1018765659676	perm
51.6527985997546	perm
50.8824214977331	perm
47.5137474570498	perm
44.5205004326162	perm
46.9216984922134	perm
44.2189630434743	perm
48.704543216263	perm
44.1623295508814	perm
46.6380073705552	perm
45.7995521474479	perm
44.2928930716856	perm
49.8521431620023	perm
51.2131892230576	perm
46.4960675890588	perm
47.9819005384081	perm
43.3009261052971	perm
50.4422432238315	perm
56.067024373476	perm
22.1043420909347	null
53.1436909823028	Domain
45.4162592146833	perm
47.9024427501195	perm
48.1629147563797	perm
53.603845065474	perm
41.6324330937194	perm
48.9232705748886	perm
52.2548884575187	perm
47.0809269962358	perm
43.3038095709519	perm
50.9733793629139	perm
44.7892243107051	perm
50.8724116542471	perm
41.6156401620049	perm
53.8211059798891	perm
54.7133645826456	perm
45.4269526317323	perm
43.8262002303374	perm
51.3225055801741	perm
46.5210975301639	perm
47.5037147414819	perm
25.7382575048652	null
56.271650792711	Domain
48.1385331142637	perm
50.8830990498882	perm
52.0500623785291	perm
45.3781278467033	perm
44.7544242227838	perm
46.7304348188026	perm
51.5294034131243	perm
48.6510945395916	perm
47.1400710312047	perm
44.4795702990123	perm
51.2906821019063	perm
42.002641147773	perm
44.7527623962623	perm
51.6385349164838	perm
50.0873130813191	perm
47.0425330129382	perm
49.5154832289787	perm
49.5009906019267	perm
50.3793174039498	perm
56.7607649355895	perm
26.2748491242336	null
58.9586597489569	Domain
48.6627311088518	perm
41.7939357629018	perm
46.3133183560679	perm
57.135194891851	perm
50.2175858862594	perm
52.7351659473819	perm
49.5840759783118	perm
55.6572121173008	perm
49.493605149755	perm
52.033854073995	perm
52.241692818681	perm
51.9328069235485	perm
50.1547071565278	perm
55.3354926814799	perm
57.8073860715914	perm
53.0654346791015	perm
52.4246061720318	perm
50.1435594448241	perm
57.2019360302008	perm
59.9168697848056	perm
23.9154195199781	null
54.4533078261596	Domain
50.2609903244344	perm
48.9937481593853	perm
44.9251170674267	perm
49.1367762685079	perm
50.7021199119502	perm
49.2004351360699	perm
45.4851634592295	perm
52.6156485041622	perm
47.8358830328073	perm
44.6377854171972	perm
42.8368965836488	perm
48.7380777736595	perm
49.8163313718276	perm
41.6593727240632	perm
41.3687869574903	perm
42.3927264232992	perm
43.9198529750756	perm
49.7883839795605	perm
45.7891583297893	perm
44.9128630198957	perm
24.3076537554704	null
53.8160346877391	Domain
43.5660865826937	perm
45.0810709746147	perm
46.079886235742	perm
44.3884014040347	perm
40.461003546135	perm
49.1184448028489	perm
48.9551787444978	perm
44.0448208820978	perm
44.1308761455374	perm
41.8613991508624	perm
44.4014262611824	perm
40.24108848123	perm
40.5621733761418	perm
43.7692608794618	perm
39.6074629615404	perm
45.3166872168792	perm
42.1185921036551	perm
43.729058143507	perm
51.2291478008296	perm
50.0431869425576	perm
24.4758415390848	null
57.1387503652216	Domain
50.1284216177833	perm
48.2751658077794	perm
49.0540102979406	perm
48.8222349789514	perm
51.6155810290824	perm
50.8848768949567	perm
51.3555727628698	perm
48.7782965764686	perm
49.4102039303465	perm
49.295209480799	perm
48.7428418425279	perm
49.1758143172997	perm
56.1815228291088	perm
49.0044802839509	perm
54.9274968899025	perm
46.9785954757828	perm
45.680765993266	perm
51.7654245198213	perm
45.9254226461636	perm
46.6718873805033	perm
23.47120288724	null
53.883638746117	Domain
44.0102711287007	perm
49.99317506381	perm
58.0048123356524	perm
39.8857547144445	perm
53.9008814565539	perm
43.5236171972617	perm
51.0579219554601	perm
47.7253779335202	perm
43.9975206437372	perm
48.8861276989865	perm
49.8285839436082	perm
49.4560907272593	perm
46.3488928612617	perm
39.399414579498	perm
37.9765618533784	perm
52.2672350392793	perm
49.5893968350571	perm
50.2299331103679	perm
47.7406501430501	perm
45.551543243643	perm
28.5279343284111	null
52.6722010773151	Domain
48.5130026856067	perm
46.1983709529284	perm
49.2208048771366	perm
39.5587485373395	perm
49.5300809184918	perm
47.071261292308	perm
46.4919073622228	perm
42.8216189752333	perm
46.6156985469816	perm
50.2255899598092	perm
54.4124319701387	perm
50.9133530260291	perm
46.6947034146699	perm
50.2557675937906	perm
49.9393605699172	perm
51.1464382319997	perm
44.1532032093465	perm
46.9491372036421	perm
51.9424549404224	perm
49.5223678313	perm
25.348270598497	null
55.6296970401064	Domain
48.9491335065065	perm
45.9144068211323	perm
44.7298168709176	perm
47.5965506675622	perm
40.3002310715674	perm
48.5193876051578	perm
43.6000327761887	perm
50.238135661735	perm
53.0466483745109	perm
41.6819930613034	perm
43.3009112032779	perm
45.6143890372285	perm
50.3979589677552	perm
52.7312644597395	perm
47.9967926998785	perm
52.5010098161184	perm
48.2289401298053	perm
45.1135503064657	perm
44.9347774719358	perm
49.7937188951395	perm
27.2466759609298	null
54.0822261525533	Domain
55.8503024837389	perm
47.5188224760274	perm
46.6830947012892	perm
50.7646252848712	perm
49.8075043767155	perm
50.9287387851046	perm
56.0186233148275	perm
43.603982696136	perm
47.4616401015058	perm
47.9121928868019	perm
52.0234252887749	perm
44.2014029894168	perm
52.1861156312393	perm
51.5528641041281	perm
48.874654597554	perm
52.2422559535496	perm
48.5900274674144	perm
50.1137948555553	perm
52.643470702185	perm
51.0334812892256	perm
24.9025497187114	null
57.1369476947325	Domain
43.9328567857244	perm
55.6924943954911	perm
51.614098728452	perm
48.9932936899124	perm
50.1712135352629	perm
50.6722062520275	perm
44.0672217614599	perm
46.0485398960804	perm
45.6739027329129	perm
48.743777439611	perm
45.3502859392857	perm
45.4711394753379	perm
49.1114483829297	perm
50.3098970894594	perm
47.3802309223243	perm
42.1181343323405	perm
49.746934115561	perm
45.0944066659885	perm
51.0746428585657	perm
43.7278359683109	perm
23.3578104059065	null
54.5389226098357	Domain
45.6366677829196	perm
50.510584494559	perm
43.0676913185104	perm
52.9744360421187	perm
48.3887473097525	perm
45.3152042010212	perm
51.7221776499876	perm
44.9748804724764	perm
50.4750905562975	perm
48.1790099202857	perm
45.8659729166725	perm
43.4675078977492	perm
48.7830090293145	perm
45.9147820589468	perm
43.6498660439526	perm
48.0388845334937	perm
44.3994162424611	perm
44.6091921702182	perm
47.2763163472182	perm
44.0581173610347	perm
29.2941024790842	null
54.3269645351719	Domain
48.4211428588337	perm
50.6784190680499	perm
45.7653914970988	perm
51.7717483922539	perm
44.9649899044476	perm
44.9031812760136	perm
48.7735182020149	perm
56.496613604873	perm
45.7320474020478	perm
47.7177610873263	perm
46.5268618877543	perm
53.0250862963447	perm
51.9366441678475	perm
52.3287835422068	perm
47.4240295027574	perm
45.4385604374789	perm
51.2585367344375	perm
48.0786060719372	perm
48.4687592537755	perm
52.4300050726659	perm
25.2074027192123	null
54.9580989392368	Domain
37.4922258664659	perm
55.3191841620345	perm
50.9496621090767	perm
46.1814691136346	perm
44.5649873464758	perm
44.6855657408916	perm
44.8215355956986	perm
48.6251481068845	perm
45.9524017486547	perm
42.9694126863231	perm
46.5033885809164	perm
44.4885274247294	perm
46.6388958205066	perm
48.9308080928506	perm
44.6537048344674	perm
43.6498913907036	perm
40.921019315757	perm
45.8764544352817	perm
47.3238362040674	perm
42.8217782363608	perm
22.6218928414581	null
55.1538546120436	Domain
51.2091713783268	perm
51.9650231277538	perm
41.8858557753151	perm
43.3086800205444	perm
48.8650328797688	perm
43.2593611602223	perm
53.5530395364253	perm
47.8483377816322	perm
48.9123721776075	perm
46.1549817952678	perm
44.9143779020858	perm
46.9795238597789	perm
51.7533767179951	perm
42.780167699599	perm
48.0203449634539	perm
45.3926475331419	perm
51.9977574384171	perm
47.5048939892935	perm
45.9190642910439	perm
45.1318138176159	perm
26.2556251925191	null
57.7506067366941	Domain
53.5687957450749	perm
52.6868672613375	perm
57.7493366339921	perm
48.4681911657188	perm
47.7285977346953	perm
54.9125891559726	perm
53.2661827742022	perm
53.7963889858884	perm
54.5118862035419	perm
46.2158814939713	perm
58.0488087988392	perm
48.6536713887041	perm
52.6339879912012	perm
58.7492505500171	perm
51.7818951206038	perm
57.3314379847412	perm
44.8527103965181	perm
49.163418713782	perm
45.4568187684798	perm
42.3601293325707	perm
27.0237476379608	null
51.6165922552586	Domain
48.5368736035842	perm
48.4774201212506	perm
42.4794718058833	perm
47.6838804504161	perm
54.6718584056896	perm
47.2401482954422	perm
37.91256858699	perm
54.814570863487	perm
52.6324885505563	perm
42.6368950411923	perm
51.9931845836239	perm
46.7828666482484	perm
43.6797629979448	perm
42.4151985262182	perm
44.3547454008403	perm
50.9795652683345	perm
39.963238362585	perm
50.9895328117638	perm
47.7721616520437	perm
46.4146859020146	perm
20.4421898199795	null
54.2595866688126	Domain
51.7278714525322	perm
54.7279594190844	perm
45.9733893557423	perm
58.2187580409984	perm
48.6829261164368	perm
56.7642987975844	perm
48.2576618157817	perm
52.1195966842738	perm
50.4270732236325	perm
56.5944209193366	perm
56.8451723704344	perm
49.5117543324399	perm
50.3621483236134	perm
45.8812387325279	perm
49.9098759528923	perm
56.2817170648543	perm
53.4586169111282	perm
44.4223217742382	perm
49.6839310820122	perm
53.5075410222698	perm
22.814533263408	null
49.4332328910014	Domain
43.9481943586502	perm
52.1415353230969	perm
46.9499381366852	perm
44.3469777809965	perm
48.1331249992348	perm
42.3625452927207	perm
44.3559909831902	perm
50.8254613340057	perm
53.1193955543552	perm
50.1933428338058	perm
46.3698266430373	perm
47.0058609622924	perm
44.1053942851967	perm
45.8954008954009	perm
45.5278408478577	perm
48.6471937879043	perm
50.2472620123231	perm
51.4105820966909	perm
44.557720278979	perm
54.0392371908549	perm
27.2100633852906	null
58.1290993827949	Domain
52.3147293511981	perm
52.8608215805296	perm
42.0978329734646	perm
44.8842043339463	perm
49.2576120492585	perm
52.9386415471635	perm
46.6911533134878	perm
49.4840265070583	perm
50.6389367813415	perm
53.0204363991885	perm
48.403164422393	perm
47.3690821256039	perm
51.2964088579974	perm
55.6920586600544	perm
51.6084939586175	perm
51.7266864206224	perm
48.2688351012623	perm
52.3105444467795	perm
47.8818806672312	perm
51.0265631660167	perm
24.4883720032987	null
57.639865601976	Domain
50.5657212879752	perm
48.1832677847945	perm
46.7572024574047	perm
48.8515885482976	perm
44.3845627921119	perm
46.7509616492773	perm
51.3163019867323	perm
50.5581542136043	perm
46.0969850806976	perm
48.0705605779806	perm
45.789846257032	perm
49.2347591932703	perm
53.1627137587815	perm
46.2710680252764	perm
50.5418439450536	perm
52.5947229492454	perm
42.3906509887946	perm
46.8061642519847	perm
57.2631633237694	perm
48.7187290470315	perm
22.5004867357563	null
56.9582622855434	Domain
63.8085533126294	perm
50.5788374360507	perm
42.5521023761308	perm
49.3467373692738	perm
45.7299916040727	perm
50.7953787451952	perm
57.3636660270855	perm
52.4270536637087	perm
59.1229205203423	perm
51.2419112802499	perm
53.4905290084716	perm
60.0662935539259	perm
47.5122427866134	perm
46.7136739270781	perm
60.4444894345227	perm
44.9154796128291	perm
60.2269724087491	perm
55.8821199817888	perm
58.9004210751755	perm
57.5075009694072	perm
23.7707143977382	null
54.9018513284341	Domain
50.5657579010027	perm
51.2448411075631	perm
49.4047626412181	perm
46.579956083123	perm
42.0203550727073	perm
50.4276549309463	perm
43.0603912881377	perm
53.1632565323069	perm
47.7167422418675	perm
50.1158780321608	perm
45.7791728831744	perm
49.0420524527501	perm
48.1986666712174	perm
45.023497959397	perm
49.7165201972306	perm
55.4345295451783	perm
45.5603481607383	perm
44.4409289264684	perm
47.9025022251044	perm
56.965568019019	perm
21.4823656735421	null
58.3085663726767	Domain
47.9801757455561	perm
51.5352494322227	perm
48.9339511616739	perm
49.7132063701111	perm
50.287759945525	perm
50.7138726162551	perm
58.7073415983029	perm
51.0143121430678	perm
46.6723191310031	perm
48.4673405381451	perm
49.0208967133573	perm
51.1767059227576	perm
50.8530429558473	perm
49.4085275580286	perm
62.6113906953961	perm
46.2346613920221	perm
51.6551050100861	perm
45.183401647108	perm
51.1784696108652	perm
50.8077365289235	perm
25.28479120517	null
59.5409007534992	Domain
51.6827327494506	perm
50.4841433561198	perm
51.549780864297	perm
46.2068375618486	perm
53.5346700770583	perm
50.1039412545498	perm
53.1409971931639	perm
42.005671612468	perm
54.876313000263	perm
51.7928278665411	perm
45.8229192747604	perm
41.2385374482149	perm
49.6811685590236	perm
49.3906579790254	perm
42.3297760530358	perm
48.6637308399155	perm
46.0774094326726	perm
49.5261376427357	perm
47.6278815989506	perm
47.3604919650629	perm
23.7448949167638	null
53.8179742858144	Domain
48.2635318026882	perm
52.9189201189421	perm
46.6528134642376	perm
50.6239906001053	perm
53.5064838364331	perm
49.3935900309909	perm
49.4939689418563	perm
47.7201730613546	perm
48.1583710503386	perm
42.0018419059075	perm
44.9308953981976	perm
44.9267384209885	perm
51.609430091292	perm
50.7160673261756	perm
52.023057978344	perm
47.628334846197	perm
49.2578263296996	perm
51.4229003449354	perm
40.3166649157825	perm
52.2076376523695	perm
23.3713710875178	null
56.7459623151697	Domain
53.0819718723491	perm
46.1289597757885	perm
44.4977082451832	perm
53.0655303268218	perm
47.4685761040801	perm
48.9822543737916	perm
42.50071108918	perm
45.7732713701748	perm
47.2552727437981	perm
54.2686890287941	perm
55.4508018483064	perm
41.4001972778365	perm
46.9463737191845	perm
46.5335970035365	perm
49.9509211155709	perm
52.0410079289132	perm
51.1850983625377	perm
52.3367787183577	perm
49.5075983203264	perm
49.3899047768164	perm
24.4803906317556	null
52.319817095014	Domain
45.2520809613572	perm
46.9781081976795	perm
47.4962306406792	perm
47.5061862889536	perm
48.7352337070461	perm
52.329168434005	perm
50.9534998125535	perm
50.8609294913204	perm
44.4932763016037	perm
43.5425128087412	perm
45.2240113851189	perm
47.2737054122874	perm
44.3450126900301	perm
40.9374225624226	perm
51.0420413404566	perm
53.6579619160877	perm
50.8862219362841	perm
50.8646556710917	perm
48.4759071205462	perm
48.4396507687854	perm
28.4761940759387	null
54.4278802364212	Domain
51.8938140511174	perm
45.1210039320219	perm
46.7526892241702	perm
46.4580930557509	perm
49.7897457847395	perm
45.8822765483573	perm
46.0207711007651	perm
44.7812902859159	perm
50.0117486420825	perm
42.8151970034655	perm
52.9739202136591	perm
48.3685286423586	perm
50.0930241730804	perm
42.5921105438499	perm
49.4492132838738	perm
51.4098559112422	perm
53.3689907801971	perm
38.5794595149102	perm
41.8468040552619	perm
45.8464502136837	perm
25.8465671038082	null
56.0823387689187	Domain
41.3433016761821	perm
54.727116195975	perm
48.8038358955917	perm
49.0261229447491	perm
54.7560916138713	perm
45.501092570722	perm
44.432301913192	perm
52.828826311355	perm
44.1966181962426	perm
44.8958407184214	perm
52.1338468500392	perm
49.8069546967723	perm
47.3493227188319	perm
46.8915644241228	perm
48.3234640385969	perm
54.3357617277844	perm
46.2834835562447	perm
42.5864227451343	perm
51.3158912618366	perm
48.3309057115452	perm
25.569649475225	null
58.3783495887027	Domain
48.2200830041881	perm
56.2105916688295	perm
49.4859623273284	perm
48.131127488665	perm
44.7328136065913	perm
57.2178141937789	perm
45.0312277196779	perm
55.2159013222903	perm
48.6529763143091	perm
47.1040271088791	perm
52.4736942247465	perm
48.847932260684	perm
48.5621926633788	perm
44.0465013740723	perm
46.3281135349352	perm
43.6180633067895	perm
43.4895511122006	perm
47.1876226376993	perm
44.4658794901797	perm
46.8408994923064	perm
27.7293240374712	null
55.1022734000864	Domain
55.2741146412613	perm
47.079593428045	perm
52.9675613372402	perm
42.8199831340359	perm
50.5439754244334	perm
49.6758130217747	perm
48.2802864660702	perm
50.4682325833335	perm
49.5704892903403	perm
52.5913816831354	perm
51.1734097230136	perm
50.1515928346327	perm
46.3790286833441	perm
48.7901492764683	perm
52.8672375689354	perm
41.1629568498018	perm
50.3328989202994	perm
50.3138269449683	perm
54.0602745204892	perm
44.0617877561924	perm
27.4502952370816	null
56.7297346644764	Domain
49.7824802465465	perm
44.113288788383	perm
45.9918739439769	perm
49.6596757680971	perm
47.7278592361353	perm
47.6523850961632	perm
52.1941490533602	perm
47.5458159267334	perm
46.0511368355309	perm
51.4032066342641	perm
51.6507598651574	perm
42.5753619584439	perm
49.1409359315857	perm
52.9181830842739	perm
50.0724396728586	perm
50.5762097347332	perm
47.3555503288393	perm
52.0604684950266	perm
55.8406165906166	perm
51.5850887464022	perm
25.022753606224	null
57.554042250434	Domain
51.9049639120088	perm
52.1694910507705	perm
55.9558503278577	perm
45.1873790941433	perm
46.2414510551023	perm
52.5239738708426	perm
47.3604117580672	perm
46.7509843522974	perm
47.8095140188257	perm
42.6451627056839	perm
58.7280782834818	perm
52.2442370102667	perm
45.4572796676897	perm
47.8296442376384	perm
51.6016397640841	perm
54.1017397024823	perm
45.1715450640373	perm
43.1860569751734	perm
49.141236499191	perm
49.6408228554183	perm
24.209434669108	null
52.8647549370299	Domain
50.0217098212809	perm
49.7221151652455	perm
48.1311417431116	perm
45.9266308783589	perm
52.3920515612132	perm
45.8331089484799	perm
49.6641687481079	perm
50.12315139415	perm
43.8109382022892	perm
52.0988621684343	perm
41.798557569648	perm
41.6108836108836	perm
43.3802175993612	perm
49.5875844371667	perm
51.3851808649205	perm
44.0939026534746	perm
52.4258699644864	perm
42.8598369375168	perm
48.1660737108322	perm
48.9971282240167	perm
27.4896196555679	null
51.1334165474605	Domain
46.2393170232352	perm
48.0549221130132	perm
55.961109174911	perm
43.6849654783516	perm
42.4951826129016	perm
53.2253495539877	perm
49.7646573922735	perm
49.5688917686658	perm
54.393386281669	perm
44.9250266397153	perm
58.4298711964324	perm
39.7161959367085	perm
45.4540800856851	perm
48.4631375464265	perm
43.3700857556521	perm
58.4290306830908	perm
44.3312434985569	perm
52.0613611598698	perm
45.1959297008259	perm
39.5424002607317	perm
25.6793117006663	null
55.8343427999128	Domain
49.862035396168	perm
45.8710974900328	perm
47.1838031522272	perm
45.1731710572299	perm
43.4131188360512	perm
49.0421426679015	perm
45.395889313766	perm
49.2166878175543	perm
47.9591008526295	perm
52.4777951554057	perm
46.9460328861857	perm
42.9540758097286	perm
42.8525833697659	perm
44.4647802909905	perm
50.7906421337516	perm
47.8634062144947	perm
43.4940288917491	perm
47.9091713458031	perm
45.7979460829199	perm
48.7077141140845	perm
26.6526910102512	null
54.9222217655762	Domain
51.8084864585209	perm
52.1112962587526	perm
46.876170534649	perm
48.3427361421286	perm
48.3198500188757	perm
44.4215858649911	perm
48.0969747018656	perm
55.030815237813	perm
46.7168322618352	perm
47.5882167715187	perm
51.3695464025526	perm
44.5543930621551	perm
53.768238492171	perm
44.5370340015211	perm
58.6201973865029	perm
46.5777454182145	perm
44.4123702206233	perm
47.351089358443	perm
57.2225559827539	perm
55.1750485403231	perm
26.0614106878393	null
56.6592478492531	Domain
48.1329855398266	perm
64.8587299947882	perm
49.7846409809294	perm
53.8815057037048	perm
53.341358527415	perm
49.8326114430689	perm
55.386939263967	perm
46.5686629243889	perm
48.7523621950351	perm
41.1775794402642	perm
54.3533496206764	perm
60.5863753199558	perm
51.2790534474175	perm
48.9768586386649	perm
53.8553923082181	perm
53.2165801627269	perm
48.5674520730089	perm
51.099296760122	perm
50.5310590825358	perm
55.4015768467961	perm
21.3882741322869	null
56.2777947094476	Domain
49.163785821625	perm
46.9830918731432	perm
44.0513635893053	perm
43.1814264496677	perm
55.0039601444574	perm
48.7745945790431	perm
46.7504160919385	perm
48.1718648914904	perm
57.2399963071818	perm
43.4895380355383	perm
50.8058240199393	perm
48.1436644488794	perm
60.7603532799238	perm
53.4672945437111	perm
44.4465188207366	perm
58.8279736568412	perm
41.1021193424038	perm
50.7595238625726	perm
43.1354686566158	perm
54.7015851194151	perm
25.8225610476366	null
57.7895009614814	Domain
42.3276126891806	perm
47.7991881564136	perm
50.5030922011619	perm
53.0984129887962	perm
50.6710766656664	perm
45.785698110766	perm
56.8680083453527	perm
53.2201862882911	perm
54.2851341746864	perm
47.0170603463392	perm
53.147433524498	perm
44.5965603428169	perm
52.0492290441973	perm
53.0835387249496	perm
43.6162771133869	perm
55.7774615277334	perm
49.6827244887913	perm
49.6588518030714	perm
46.7328408765451	perm
49.8183570442974	perm
24.9964567500307	null
55.3564069579948	Domain
47.2310473502795	perm
48.3307145496818	perm
44.0350842470936	perm
44.4570046858769	perm
64.5554579158737	perm
48.558047344629	perm
53.3089952999209	perm
52.8442554254445	perm
44.2672117771644	perm
47.4055602474953	perm
47.8368660478404	perm
49.0544402805787	perm
43.8972626329209	perm
46.6326163180819	perm
47.9250182452252	perm
52.9493214501792	perm
45.2178687067253	perm
54.0421493549313	perm
51.4477199484854	perm
45.0186955136338	perm
27.7517360146836	null
52.5039546634313	Domain
50.1469460785544	perm
51.6264904754051	perm
46.6159841892445	perm
48.323707150115	perm
51.2830209362696	perm
54.1401360554135	perm
44.4266320745768	perm
47.6325900103512	perm
47.4403222074391	perm
47.5941749006073	perm
49.6002389254111	perm
44.2887117316899	perm
43.5632118418224	perm
47.7782061199187	perm
54.3056277199936	perm
46.2702318626035	perm
54.0038029882627	perm
45.9313272656601	perm
46.781873931985	perm
44.962125801824	perm
24.4017583984262	null
54.2714866602778	Domain
46.2602932837082	perm
46.4785566558673	perm
43.7055770097293	perm
45.3884419086522	perm
44.9096163225482	perm
50.7641446207198	perm
39.8812407542043	perm
55.1156137804599	perm
52.4023015195833	perm
45.3962832362679	perm
47.8040266365773	perm
57.0148455155705	perm
52.448782994061	perm
39.488161782586	perm
51.9174775173227	perm
60.3554219845132	perm
50.0589944401208	perm
44.9816597048588	perm
48.3516801554533	perm
46.3880235610997	perm
19.8092101816731	null
56.0701681437629	Domain
48.1306132920382	perm
62.5804964816495	perm
46.8109081947748	perm
45.7073503995445	perm
55.2747951025938	perm
41.7665854157009	perm
54.7010939090336	perm
40.5861922040977	perm
46.3479573423037	perm
49.5668938880405	perm
52.592587682166	perm
44.876552053982	perm
40.9980850815584	perm
44.5295731390445	perm
44.7416361531566	perm
40.9162386519524	perm
51.2756768105989	perm
41.2452686269098	perm
48.6836375632736	perm
46.332880721525	perm
24.485991562794	null
51.1722520636363	Domain
48.2460987991143	perm
41.7751192336423	perm
50.7216092397907	perm
49.6039323923431	perm
45.5126174201496	perm
54.378248370569	perm
44.1111873101578	perm
45.524348171051	perm
47.6221740207915	perm
43.2579784855012	perm
46.3803293188547	perm
43.9786621511583	perm
42.291518381531	perm
38.2022485334957	perm
42.6625466518531	perm
48.2053595936611	perm
52.0791652697246	perm
48.9819841527868	perm
57.4022506010335	perm
49.0508072127875	perm
27.0030045430851	null
55.6332077343355	Domain
49.8429339069409	perm
48.7368425451909	perm
49.643719956618	perm
52.4213854326304	perm
48.3046223739097	perm
40.7492619505973	perm
61.3280371241639	perm
50.720760507545	perm
49.6834999500222	perm
43.3871159937371	perm
55.4194904448168	perm
47.6019365333966	perm
48.849653801057	perm
54.0284980383682	perm
45.585376536093	perm
53.3383188605011	perm
49.9475642064593	perm
47.2376175112873	perm
51.3661921281046	perm
47.1476635286653	perm
23.1412733091552	null
54.3607236280292	Domain
52.9781685049088	perm
44.1130526137114	perm
60.4782118307749	perm
49.5818474268099	perm
48.3181256707281	perm
45.5799781307422	perm
51.5186368211845	perm
53.4788488879318	perm
46.673410990015	perm
54.6840551598415	perm
52.557422985106	perm
46.3047172427361	perm
48.0821433322335	perm
55.9480588955322	perm
46.4777952287384	perm
45.6868172149012	perm
54.7550010370776	perm
43.7267992449639	perm
41.0665537019301	perm
53.9458782119396	perm
23.2849867130045	null
51.8611872387856	Domain
48.4996040603231	perm
48.5554835090396	perm
43.0302570267507	perm
52.8294847848037	perm
46.9198603648957	perm
46.3967275589618	perm
46.6296291985247	perm
47.1724166037853	perm
53.9040126285548	perm
45.9993630346169	perm
55.8044265433766	perm
57.0652245179535	perm
48.2329201620399	perm
53.9928346617535	perm
42.8033582781867	perm
56.9383655112357	perm
53.3417646691002	perm
49.7792573612696	perm
46.5562595657275	perm
50.3524053529063	perm
22.2095915116699	null
55.9617452714612	Domain
55.912576275573	perm
51.5868736947198	perm
52.1711808952644	perm
47.7149424625581	perm
44.6077627771428	perm
52.3412882315399	perm
56.9789859729757	perm
51.3770427518814	perm
46.0699309971038	perm
52.8008745699445	perm
50.081311533052	perm
49.5643370887578	perm
49.4632498668943	perm
46.9945412784841	perm
47.0439709913483	perm
48.155251181567	perm
47.4566257315916	perm
49.664604900287	perm
50.9960395247395	perm
45.9611258787365	perm
25.1054926802734	null
61.9400734966773	Domain
50.1876522036861	perm
52.326948797537	perm
54.7134172959255	perm
54.4349599489691	perm
43.9174399602662	perm
53.1189380203309	perm
47.9269331972497	perm
46.4606978404973	perm
49.2893179794637	perm
52.7243125925652	perm
55.516508812382	perm
46.289963853843	perm
49.8750555316146	perm
59.1461740346396	perm
50.4107541067049	perm
47.0513009683157	perm
54.9830638618226	perm
54.0013333191499	perm
61.6046884251538	perm
50.3853825723315	perm
22.9044287207006	null
58.3324823046142	Domain
52.077797276901	perm
47.902787787631	perm
48.8153315502846	perm
43.1419631018297	perm
51.0088467324869	perm
51.5623901976854	perm
53.3412756843627	perm
50.3179793349188	perm
49.2174780944361	perm
40.410904913645	perm
42.2713706944038	perm
40.2402863421721	perm
45.5091476621187	perm
49.806929498289	perm
49.128140194353	perm
47.3217238683989	perm
46.553465419746	perm
50.7555259806644	perm
38.9045869231743	perm
39.7013298352235	perm
22.3160542134958	null
57.1435614636756	Domain
48.7373678737047	perm
51.7528115159694	perm
48.9361294826968	perm
56.0368091072203	perm
51.6941980127631	perm
51.9305195960812	perm
47.8204332870118	perm
52.2852919559092	perm
52.4453889668289	perm
44.8552761975912	perm
46.4438392932107	perm
47.3871188625974	perm
57.8451713420717	perm
46.4665842720688	perm
49.9485656676334	perm
47.8069921927281	perm
47.8559131338707	perm
45.4632068331563	perm
43.8507784306827	perm
55.3639695965296	perm
23.110757135405	null
59.019509832983	Domain
55.2383915870758	perm
43.3804904301648	perm
45.5680059632973	perm
42.4054184251606	perm
52.9869613273053	perm
45.1200613324258	perm
45.6258020760059	perm
51.5438854343081	perm
41.9756946297789	perm
42.9890741150007	perm
46.8573823988752	perm
45.4866403114351	perm
45.5196351064937	perm
45.7585006302066	perm
51.9744440804938	perm
49.0931158334043	perm
53.4413515240442	perm
40.8402390294727	perm
53.7898235555644	perm
44.6176087555454	perm
23.9717256940084	null
55.9538383997713	Domain
47.9187511580508	perm
48.766511485767	perm
45.5346339565519	perm
45.0224752255019	perm
50.7702848436387	perm
52.8837549863152	perm
42.9424081287244	perm
47.1991710049823	perm
56.7874453510075	perm
48.352730093397	perm
49.2781800778972	perm
48.2204200266922	perm
45.7153292186181	perm
49.375645183245	perm
54.6289122889549	perm
46.2913912129071	perm
44.6397898944024	perm
48.5821286879669	perm
46.1908179057542	perm
46.3041909186277	perm
23.6536013266548	null
56.285690240752	Domain
47.4756490689233	perm
46.7271393733087	perm
48.5865183517648	perm
44.8896505720966	perm
46.0463736121631	perm
47.0588752797832	perm
52.568263019571	perm
50.7815098410985	perm
51.1232837777883	perm
54.9711896203528	perm
50.5642180362312	perm
48.8783877714601	perm
54.6681549032646	perm
54.5433945936098	perm
48.7817721474002	perm
49.038250195178	perm
47.6061336306957	perm
48.3737401047517	perm
48.0092245159984	perm
44.6996825316143	perm
25.2037282365401	null
48.9617844341679	Domain
40.9932314181392	perm
49.2836678160218	perm
46.9412714304999	perm
48.0973933438842	perm
45.3692194434244	perm
52.2327001839752	perm
46.6194935557771	perm
51.2161532088372	perm
53.1303895099959	perm
48.367137737222	perm
45.7845319472794	perm
46.8403329554664	perm
45.961963665017	perm
40.2705494736483	perm
46.4343993247656	perm
57.4207622846453	perm
47.3906860419209	perm
43.9292193005385	perm
58.7607095169135	perm
52.2110868801446	perm
24.5144642746641	null
56.2401260140554	Domain
44.3177965154888	perm
40.7108147229115	perm
51.3898996598239	perm
45.897131920754	perm
53.0220702572802	perm
51.1933264840242	perm
55.084792297895	perm
56.5830755511896	perm
43.8280702824299	perm
56.5704108888743	perm
48.2390728675604	perm
43.66060554714	perm
50.8719445826239	perm
44.9302272503501	perm
47.7343064101687	perm
47.6553907113025	perm
46.4393640621485	perm
48.2093209414504	perm
52.9387314964238	perm
50.5597084245109	perm
30.0551303002438	null
52.581559754828	Domain
42.3390986953193	perm
50.8744058729108	perm
49.1765058890294	perm
52.9560322005099	perm
46.2565060510266	perm
50.5884208805251	perm
51.5981850018621	perm
50.9094387878311	perm
43.0231180172531	perm
45.9906530251358	perm
42.671076113293	perm
48.0976554316393	perm
48.907684160304	perm
46.494951648024	perm
47.5833128369671	perm
42.4129974825122	perm
48.5835652956061	perm
49.3603104491635	perm
43.7387806974263	perm
47.3856397222678	perm
23.7205369860376	null
54.2980340791938	Domain
46.1960689517205	perm
52.9979016441661	perm
47.464040489289	perm
51.5493630974697	perm
45.6462682756925	perm
48.610375644934	perm
50.4079668614127	perm
48.4665356364376	perm
44.816000355937	perm
51.4108926400507	perm
48.4659428153651	perm
54.0437446024797	perm
48.3824150107608	perm
50.5659514522069	perm
53.2024850219621	perm
54.2479236774067	perm
41.92641532458	perm
50.2811117501496	perm
45.1313321771396	perm
51.5186577142308	perm
23.3067715905557	null
56.4426182889598	Domain
56.56685868603	perm
45.6971818283564	perm
46.3180177285484	perm
43.9520719419936	perm
48.0373545841315	perm
43.4751632296275	perm
51.4895101352564	perm
50.8378282819151	perm
44.2045141756124	perm
51.0871749721058	perm
50.4813261787494	perm
49.4502774403853	perm
44.7322665355591	perm
49.4581235697941	perm
41.2063495438686	perm
48.6789263826615	perm
45.0362999897042	perm
53.3648777785226	perm
54.1603986512102	perm
49.6413364832909	perm
22.6531325837602	null
59.936816467124	Domain
49.4651295240594	perm
49.3516635921861	perm
50.7869227717248	perm
51.3946537515424	perm
42.7012793263057	perm
55.0255212142946	perm
47.581842820333	perm
44.1077567458846	perm
47.9680490206806	perm
53.9117213708137	perm
44.5698575877945	perm
47.4558566895463	perm
45.2750328184631	perm
52.1269835649429	perm
51.342238961708	perm
47.6648972929188	perm
49.0266188943952	perm
50.6965394270686	perm
53.1893879428053	perm
50.2466381186201	perm
26.0988387063972	null
54.9578733906415	Domain
44.9302951225614	perm
47.1395446685256	perm
54.0742055608824	perm
51.9362800208365	perm
47.2272415035565	perm
45.1101580710475	perm
49.3693062126216	perm
48.9204763376339	perm
54.2756362837485	perm
45.989053686976	perm
48.0578991504868	perm
43.5762207859294	perm
49.8420748112417	perm
46.5354979901202	perm
45.06611284887	perm
50.1827631329259	perm
46.7474695832632	perm
57.6787732739493	perm
49.8308568869663	perm
53.3716242493307	perm
23.5070659559915	null
55.9211118163858	Domain
54.0343945762889	perm
45.1242323416787	perm
51.7481892987851	perm
52.647090854638	perm
54.7590214872176	perm
48.5802752180658	perm
45.2518864435494	perm
50.3310624934114	perm
50.4779942595865	perm
42.0682237171723	perm
52.3170962922516	perm
50.9558131131518	perm
47.2859031057501	perm
52.4748932088572	perm
53.8955395814885	perm
61.0617855294894	perm
54.4472788378288	perm
49.2162807167642	perm
52.2241050738769	perm
53.5318767651843	perm
23.5993118285523	null
55.1868230268552	Domain
47.8925663260683	perm
49.9616097610673	perm
51.4200455949048	perm
49.9961345634361	perm
48.8763584664691	perm
48.088480601861	perm
47.714318312811	perm
53.8309162540208	perm
53.1479333190526	perm
49.0634776854832	perm
49.6919104075047	perm
47.4188819280948	perm
49.2486062202589	perm
42.3157346335607	perm
52.5789770863147	perm
46.296052746819	perm
49.5770962621557	perm
41.8401511664018	perm
46.8993244593676	perm
49.3147135822003	perm
23.4365240137769	null
58.4302164166284	Domain
48.6477127963196	perm
44.8931331826069	perm
50.7907982525083	perm
52.6677400218654	perm
56.6426430380377	perm
56.7841088297629	perm
43.9746721989057	perm
55.3481828346857	perm
52.667271015655	perm
57.2619175606597	perm
54.5553534862394	perm
49.3629956625454	perm
49.6526016930795	perm
54.2711505337928	perm
58.0652735779308	perm
47.3280775956874	perm
62.3875689042031	perm
54.600416977342	perm
53.6073239903548	perm
50.9789642733488	perm
21.0261220772071	null
56.2685540819689	Domain
42.9675898418216	perm
50.3475434959755	perm
49.7004965313712	perm
50.7924236187759	perm
49.5410970100092	perm
41.5534922394679	perm
42.6558848639648	perm
44.5048337544829	perm
52.068386412262	perm
46.4497318657621	perm
44.238308877682	perm
45.6737827715356	perm
52.0097762540003	perm
43.9054263488135	perm
48.9548668614995	perm
46.4377163942905	perm
46.6114461099587	perm
49.7315884500586	perm
42.5910610481241	perm
55.3029743310925	perm
21.714453974933	null
62.5389512066994	Domain
49.8668557007292	perm
50.5882112625275	perm
48.7637369868561	perm
52.5959775125515	perm
55.2748995980821	perm
53.4527991376591	perm
52.4515547915668	perm
54.5826059958484	perm
56.8542826167175	perm
54.0647927183001	perm
50.1823754943066	perm
55.2684866154254	perm
50.9118705106931	perm
48.6677186166857	perm
50.9000891628064	perm
50.7022893377843	perm
46.7709141750842	perm
48.2227792343974	perm
50.9698728985871	perm
48.4358572529858	perm
27.3465695223141	null
58.1047410441812	Domain
49.1286641513997	perm
46.1218543852946	perm
45.0098725555526	perm
48.3465875353654	perm
51.7366729425033	perm
48.6678464484845	perm
45.9969277883258	perm
45.6954439475014	perm
45.3559240818304	perm
47.7740985071669	perm
46.762805943028	perm
45.4011771460684	perm
45.9033501559687	perm
47.6071966543946	perm
50.7013925994196	perm
44.5235549117158	perm
49.6287830720469	perm
56.4997594103043	perm
49.5221356915001	perm
44.7105173447416	perm
25.0743528089475	null
53.7623925184468	Domain
55.9016024088226	perm
44.2718938620578	perm
46.020886825357	perm
47.2476022950889	perm
49.0035648737515	perm
46.8459439608212	perm
43.8181480304482	perm
45.1287756839747	perm
46.4666526174957	perm
47.0931080352635	perm
44.7964324971857	perm
51.8511766888123	perm
45.0271501076428	perm
52.6692123390237	perm
50.7148749148693	perm
49.2681836093618	perm
47.6858149079357	perm
45.8396501873341	perm
46.1775495686893	perm
44.0750557686042	perm
25.8972984938007	null
53.5641384229438	Domain
44.699845682516	perm
46.7018778789548	perm
48.8299394635504	perm
40.2156775994239	perm
50.4632941349202	perm
51.8610453599811	perm
44.3324926645925	perm
44.1534052528996	perm
48.8810573744253	perm
47.3331722456046	perm
38.0053413065548	perm
43.5666884671796	perm
52.396732416234	perm
37.6368404696934	perm
47.2995923875053	perm
49.2312624697435	perm
47.2420729930577	perm
41.5572807280728	perm
48.9415304697915	perm
44.0655698400264	perm
26.7806996227161	null
52.250894397565	Domain
53.0241112105108	perm
45.3535543613461	perm
51.992059869096	perm
46.1715163776076	perm
40.5301791339986	perm
40.6885925832961	perm
57.2086753926623	perm
49.7813207067303	perm
55.6200349562266	perm
46.00420357162	perm
48.5965467502955	perm
40.8927385280184	perm
48.7341226099118	perm
41.9531575822221	perm
49.5551887306606	perm
48.8016195983681	perm
41.8914425313284	perm
45.4305793168545	perm
43.441515997939	perm
53.5320507426092	perm
22.2100293692355	null
61.3543095447475	Domain
46.9678311465901	perm
47.6755225791835	perm
48.569766780443	perm
47.8363449904652	perm
51.9225038469275	perm
50.4605686095285	perm
61.0988360220543	perm
46.0812824149677	perm
56.3962810099884	perm
52.8215839243787	perm
50.917085563893	perm
46.9919126542314	perm
52.0559608653942	perm
56.1297318328069	perm
50.8922672595574	perm
45.9183013381306	perm
48.2117005539742	perm
48.0736254807123	perm
45.0223524742368	perm
49.014478259948	perm
23.50955317407	null
53.9536475742664	Domain
44.4959536826838	perm
53.8132794009939	perm
51.2423666406157	perm
50.3542282435489	perm
47.0270604020336	perm
49.8101557495034	perm
46.9521240860586	perm
55.9920020227275	perm
56.242087793982	perm
50.7619368828797	perm
52.0219559944028	perm
47.731957771667	perm
42.6575768465012	perm
49.7596909031327	perm
47.4825323387782	perm
52.5714672395619	perm
53.3280487897691	perm
44.868034440686	perm
47.836977102668	perm
51.7997265909536	perm
26.9912251828373	null
57.6025945754654	Domain
45.373558595567	perm
50.6180994709109	perm
44.2402453564229	perm
49.7498058842796	perm
48.4934598134314	perm
46.3456134825739	perm
47.9307552847597	perm
46.8632670298418	perm
43.4623162693338	perm
42.8026706714393	perm
39.4236355113471	perm
47.6706360633239	perm
49.4602736738143	perm
47.0251733089914	perm
51.2967345559381	perm
51.8012064425657	perm
49.921545387643	perm
49.7770669840963	perm
52.6364607441695	perm
40.9484106124464	perm
24.7742896125482	null
60.661924292166	Domain
56.2298953813047	perm
52.1453025112023	perm
49.6818990547264	perm
48.5916490544833	perm
47.1480796072724	perm
50.0764626757314	perm
59.5877134114992	perm
48.3286643511827	perm
59.8522250001184	perm
49.8224987972083	perm
51.599022807599	perm
50.2533801118707	perm
59.7340994245019	perm
50.0086081698966	perm
46.8101863199447	perm
52.3874266084615	perm
49.7433439881298	perm
46.1630372697457	perm
49.5102370108238	perm
60.3450299224073	perm
26.0215114526823	null
58.6896972861581	Domain
54.895646548355	perm
46.7745939115571	perm
54.5850063706001	perm
53.2664402626962	perm
44.6836021098271	perm
54.8493786067556	perm
52.4001852594034	perm
51.5770097573895	perm
50.4507566427726	perm
51.8922120538049	perm
52.5748354944278	perm
58.0135992490565	perm
43.4667191688732	perm
52.6603745144076	perm
46.9722042322334	perm
53.5365834140675	perm
49.9572118496039	perm
53.3599988369809	perm
50.8143997575381	perm
52.3878842875733	perm
27.0938151563123	null
61.3488971048276	Domain
48.9059540740294	perm
57.4757585402699	perm
46.3416809494345	perm
52.0370871973429	perm
48.3275288180811	perm
46.0034808592056	perm
52.3054974871879	perm
53.7953725216083	perm
55.3563312908072	perm
54.2663247146174	perm
50.0158681408681	perm
48.9913239942481	perm
55.0010123774143	perm
55.9764518445565	perm
50.5257568241739	perm
51.2067768409992	perm
57.1310190290324	perm
49.469027042719	perm
50.2614684111687	perm
51.9202716740971	perm
26.8396593998422	null
54.4345926179543	Domain
54.7030587458357	perm
46.6496541319595	perm
47.365799036516	perm
52.1973880658841	perm
50.1434595198997	perm
53.2808644033883	perm
54.7642383425677	perm
51.2507127280452	perm
53.1100576788455	perm
51.426601492841	perm
53.7458015182375	perm
45.487520537566	perm
46.1672806882282	perm
51.8466899607527	perm
51.4416022201	perm
53.4797480111279	perm
43.2837543554007	perm
56.4333486485081	perm
47.4306543158777	perm
46.9941716457937	perm
22.7545179972788	null
55.7048287758305	Domain
45.7404770720399	perm
46.4293171211005	perm
50.3897309509531	perm
51.0767708930743	perm
46.8225939982619	perm
54.9530767551919	perm
53.4986052743112	perm
51.7232275002896	perm
47.7096068133298	perm
48.9344245217831	perm
53.4390108936865	perm
47.9464106699164	perm
43.8290491000722	perm
51.3800183039116	perm
46.0552575998807	perm
53.5509753070762	perm
46.3553645896346	perm
49.5946552427484	perm
44.5102127255851	perm
49.889589231859	perm
22.9337388996276	null
50.5757889195402	Domain
48.2891387185828	perm
58.2988161369434	perm
48.8076596451889	perm
47.5288693339077	perm
51.0457742079327	perm
44.6008050437881	perm
46.9989393124641	perm
49.741354050169	perm
43.4148882591337	perm
44.2713065746061	perm
44.2933945438424	perm
53.1778524828104	perm
46.9587267319176	perm
51.4363216501982	perm
43.1985267034265	perm
52.295132208363	perm
46.3660521675792	perm
52.8034528799498	perm
43.5448174672028	perm
49.8161933645805	perm
26.5369123964459	null
54.7580230321222	Domain
53.2712429518905	perm
54.4847246110597	perm
50.539415875019	perm
53.4662043619829	perm
45.7850800842905	perm
51.0523674801013	perm
44.7356856455834	perm
48.0609011873386	perm
47.508739848704	perm
46.4405687573434	perm
59.1996455608059	perm
42.9882468573837	perm
47.532219145318	perm
48.7332399402217	perm
45.8923171629989	perm
52.9575161590161	perm
48.4127640696088	perm
50.8454472003491	perm
52.4740524788615	perm
52.6552385368057	perm
23.1755955415476	null
52.8764565085519	Domain
43.7966940412167	perm
47.7573126788218	perm
45.5508289178276	perm
44.4690915273468	perm
48.3489670215506	perm
52.2231072394174	perm
46.5656285854152	perm
41.259256072124	perm
56.9759099624813	perm
55.7690656907924	perm
45.3998042371903	perm
49.5210387874565	perm
43.5916401144198	perm
48.2911509435197	perm
48.9682038882916	perm
43.8269307665227	perm
43.4676526221372	perm
47.2627462387054	perm
[truncated: 9,001 more rows]
