# Supplementary material for: Neuroimaging evidence for a network sampling theory of individual differences in human intelligence test performance
Source: Nat Commun. 2021 Apr 6;12:2072. doi: 10.1038/s41467-021-22199-9 (PMC8024400; doi:10.1038/s41467-021-22199-9)
Supplement: Supplementary file 17 — Source Data [file 41467_2021_22199_MOESM17_ESM.zip › fig5i._dFC_hist.csv]

Var1	Var2
77.1041779262068	Domain
76.4017664324888	perm
64.4978947169669	perm
75.3736306427059	perm
67.646169453246	perm
71.7324385124906	perm
70.0959337227908	perm
71.5077270125038	perm
69.3650435524999	perm
73.9285900036407	perm
69.1791267733453	perm
79.9756497028214	perm
68.9272319910845	perm
70.3871163584102	perm
79.972318273303	perm
74.0277143235252	perm
73.7942280391425	perm
77.2360976765958	perm
70.9521225519929	perm
68.9606974693965	perm
76.7888947647274	perm
76.0583705997424	perm
74.0651964170422	perm
68.2819849464758	perm
71.3709840825606	perm
70.4855964253901	perm
71.2375793907862	perm
71.7674899345247	perm
68.967692834072	perm
69.7887039931198	perm
67.7822732610393	perm
71.2306227798629	perm
68.5475588152421	perm
69.0047729594291	perm
73.2570646232467	perm
71.3498614841586	perm
76.5107423440757	perm
67.0969057455467	perm
76.2678521446685	perm
69.1097939159247	perm
76.9106827741042	perm
67.7538309146406	perm
69.5226500269138	perm
72.491125340008	perm
68.0082219428382	perm
69.6787484124596	perm
72.6371652797199	perm
72.0337380295728	perm
68.7756808879851	perm
69.7585512528214	perm
74.8586876113527	perm
70.13461849334	perm
79.3168349202285	perm
70.4561534716114	perm
65.3328848144092	perm
67.6733086949606	perm
70.4161981950226	perm
62.7140304282248	perm
77.2477012548558	perm
67.0924424707751	perm
72.6576227754643	perm
73.8403565454416	perm
71.7099752412474	perm
65.9625441611668	perm
68.42806089063	perm
78.3931264813618	perm
72.4533730311772	perm
71.9335926553603	perm
61.7167584544845	perm
64.3264045512629	perm
69.659334538065	perm
67.0637524903317	perm
74.4968437457982	perm
67.7833655520478	perm
69.8715756311346	perm
69.8002805154349	perm
71.6307113227321	perm
72.1438471070698	perm
68.7493809283423	perm
72.3621354060665	perm
75.7504692924315	perm
66.7021176669133	perm
69.2078827805968	perm
67.1602033593202	perm
69.6431404827287	perm
73.0481400861621	perm
63.3514571552849	perm
70.7161351495	perm
73.9027342282545	perm
76.4340575802514	perm
71.0713012205497	perm
68.9975573980614	perm
70.6104148432411	perm
74.3977640688714	perm
69.9614943844706	perm
70.772073902694	perm
70.0836911238589	perm
74.0715467747842	perm
67.4899556739357	perm
70.9880510216778	perm
75.9483471045509	perm
28.9283138145483	null
72.5723666596209	Domain
66.3081516388971	perm
66.8894596773191	perm
65.0424044272506	perm
71.156096697234	perm
67.1248132461587	perm
68.1157596621758	perm
70.0565518805997	perm
69.5754442405767	perm
70.013979579197	perm
71.6203752390792	perm
72.0854045651502	perm
71.2970982850086	perm
63.2563512045681	perm
71.9436148991307	perm
70.3022613557903	perm
67.7140482235003	perm
67.8982709964921	perm
70.5811553793049	perm
72.1076497208887	perm
70.2623829982164	perm
63.7211042314329	perm
69.9665242601442	perm
66.6811969007155	perm
69.0082661155839	perm
64.3874692471729	perm
67.1839162299689	perm
60.1133992068928	perm
68.0275544950895	perm
66.0133756573057	perm
71.6562087826291	perm
69.5844488083428	perm
66.2279436040254	perm
70.9671140626584	perm
69.4429487907571	perm
73.79829088996	perm
72.4080767282026	perm
69.8018209246132	perm
64.1455250359303	perm
68.8341619065548	perm
66.3212954902421	perm
77.4144349176105	perm
71.3198444670676	perm
70.5012741811203	perm
73.8507260447798	perm
70.6948906346497	perm
66.8040079210459	perm
70.2104205864573	perm
67.5968830888602	perm
70.8525208959943	perm
65.6034534292107	perm
69.9604778775963	perm
70.844836239147	perm
69.1677856413909	perm
70.3739235184003	perm
72.9536247958936	perm
71.1977910500497	perm
69.0875844797544	perm
63.8542931861346	perm
63.3699419042115	perm
65.8966180594544	perm
65.1686903256502	perm
67.2461986079914	perm
73.4433023040199	perm
65.0372676946285	perm
74.226351857876	perm
71.0055152439566	perm
68.1050547234003	perm
69.9900483635847	perm
71.1341559009435	perm
63.7662241177708	perm
71.7655846786567	perm
66.2947717922616	perm
71.6932818906902	perm
70.8005937417702	perm
63.8647207262993	perm
66.7516510555051	perm
61.2244854337168	perm
66.1585595924215	perm
64.4641346422105	perm
68.0353253216287	perm
71.6626597326957	perm
70.8587146567937	perm
69.3675946638755	perm
75.156497527174	perm
63.9325965208789	perm
68.5169009410077	perm
65.5879854847762	perm
68.5653980170635	perm
67.8602844939636	perm
68.7243222749535	perm
64.7115846215369	perm
70.1415396198005	perm
72.5120496870372	perm
72.6021347614963	perm
64.7667075134397	perm
66.6814604720986	perm
65.0493915505961	perm
69.3875448822217	perm
68.5034950391478	perm
68.2637906203096	perm
24.5857664407771	null
74.0932379007612	Domain
64.6947146993362	perm
70.3515391064798	perm
66.254689186089	perm
64.8185334607948	perm
69.5694181481879	perm
71.4368309541459	perm
65.8910119783262	perm
64.445224391985	perm
68.6857249287869	perm
71.3487310711369	perm
63.4975286807549	perm
70.3002960426594	perm
67.5461554222063	perm
65.3188305279648	perm
65.9506456285955	perm
68.5052350050795	perm
70.9417063672111	perm
70.1848778548177	perm
63.822244681121	perm
65.6362959153099	perm
69.4029627003039	perm
66.4470620607112	perm
64.4698287171789	perm
66.4091558146533	perm
66.318758412932	perm
66.2826269393259	perm
69.033665366124	perm
69.5076845743828	perm
69.9749370547556	perm
72.8793045857735	perm
64.9916142077107	perm
71.5247357524245	perm
66.6344694660243	perm
69.314493913625	perm
63.1132899865063	perm
72.3395309474199	perm
69.0451420387278	perm
69.6551233209515	perm
69.8357612708216	perm
68.852049055267	perm
73.5464659796601	perm
71.7501790853733	perm
77.1582130355058	perm
65.7618786837178	perm
66.3083477509592	perm
63.8961061038473	perm
71.9545665098422	perm
66.8081058388363	perm
70.584388808073	perm
68.5805892248349	perm
68.8432836156306	perm
68.838168157601	perm
71.3056524548654	perm
69.2274799414132	perm
63.4307979682287	perm
70.5945208172387	perm
65.8292527073951	perm
70.3995514289632	perm
73.7905561274848	perm
70.9096828533009	perm
70.6333550844939	perm
67.5381888926687	perm
68.1961125668471	perm
65.0789949264256	perm
71.4248732260914	perm
67.4494687685067	perm
74.180594956457	perm
67.5980301250019	perm
71.209625191053	perm
68.8379017807358	perm
70.0605949896926	perm
64.6900517422589	perm
64.1698224105571	perm
70.7552952160099	perm
69.6822493979472	perm
61.5144457580821	perm
66.9070320368512	perm
63.6000456364762	perm
63.5149061464851	perm
74.6992565759879	perm
66.8331595004457	perm
67.9907153205504	perm
63.8862178065147	perm
70.233489423278	perm
73.3887417592123	perm
72.4265643385371	perm
65.7829970896733	perm
70.8727152863511	perm
72.6301160116996	perm
68.6621034171915	perm
67.4733914218164	perm
77.5211819409166	perm
68.2846951279988	perm
72.311278542245	perm
64.4401972694666	perm
63.6777696341027	perm
69.633049820444	perm
67.7093291625856	perm
69.5974492115393	perm
63.9540332353764	perm
26.1094255750106	null
74.7500677014844	Domain
70.0555068989859	perm
76.4762121094275	perm
68.8844552394171	perm
70.8751502890192	perm
74.2373636959447	perm
70.4269809096659	perm
75.932944404536	perm
66.9551049233253	perm
73.9825190600618	perm
68.9364104426741	perm
69.5835241269895	perm
67.145870151549	perm
68.2785342235197	perm
69.7432666459884	perm
68.6726718340263	perm
70.9897575251652	perm
69.8110863693064	perm
67.0376767555047	perm
69.296408082075	perm
68.7159625550539	perm
73.1400881086984	perm
67.7213911758435	perm
66.532118932295	perm
67.4588675213675	perm
72.1027027027027	perm
66.3798078463742	perm
77.5654771088635	perm
76.7090994351805	perm
74.9885978749152	perm
64.8917800271443	perm
69.6961188429334	perm
74.991293183061	perm
66.1272024700644	perm
73.4273478103852	perm
70.009684795551	perm
79.8318847097864	perm
74.851004655467	perm
66.4180093275898	perm
66.4174297753396	perm
73.8816088466239	perm
77.0488889598845	perm
68.6869267373104	perm
66.9547071207522	perm
72.6066527455234	perm
74.4629158587205	perm
69.3321152424474	perm
67.0283152017909	perm
79.2087064219359	perm
78.9143668371356	perm
71.6488965170507	perm
67.8336533088822	perm
69.0927658429751	perm
68.79366093375	perm
68.729681990476	perm
68.4585499579398	perm
76.216920518549	perm
69.3014150277585	perm
66.9030385601563	perm
68.5632866799519	perm
71.9744673513481	perm
69.6088137620303	perm
69.1772085418395	perm
71.5628870867377	perm
65.8726786402063	perm
70.139916273287	perm
69.833774858233	perm
73.7379231278111	perm
69.948953694022	perm
72.4018641525605	perm
69.1814674985725	perm
69.8172425322653	perm
70.0022215616632	perm
68.7242561244336	perm
74.9790083325239	perm
71.098011026382	perm
73.2732862593142	perm
70.6138962059651	perm
66.8000332145759	perm
67.6564278149442	perm
71.4964789439774	perm
75.6071901946565	perm
76.0696298138285	perm
71.5471577837298	perm
70.592023508585	perm
72.0177874630495	perm
69.0221146433811	perm
70.6864056424123	perm
74.9236651455832	perm
67.2483789297964	perm
70.3290960227784	perm
73.5941193979559	perm
73.3259309209774	perm
73.8840116700839	perm
73.3914254694334	perm
70.0134389745433	perm
66.726274279691	perm
71.0481557964779	perm
70.0120577843727	perm
71.042256369779	perm
73.5850434006281	perm
23.1054470185604	null
72.2442623687731	Domain
69.6138438974761	perm
67.8467870716226	perm
62.5831463476044	perm
65.5102361970267	perm
68.2802265988232	perm
71.5494040685256	perm
66.9137166056693	perm
66.8248600758571	perm
71.0639068240231	perm
63.9044289635	perm
74.5382449681715	perm
67.8916704663893	perm
66.8789608348171	perm
71.1449121971037	perm
61.328812181851	perm
78.4382881567965	perm
64.3635530017364	perm
63.2249601365044	perm
62.6442657154395	perm
63.1116382176792	perm
65.3557049155339	perm
58.8015667316367	perm
65.418780459159	perm
60.5313607913512	perm
58.9641675374434	perm
65.61499383642	perm
68.7677463543104	perm
63.6097691228088	perm
65.7942763210482	perm
66.8867297069888	perm
67.7794227758199	perm
63.6529553637679	perm
65.6134828165087	perm
62.4078301011265	perm
61.7823668173288	perm
67.4492909930698	perm
57.8421694335411	perm
63.5669928414499	perm
63.4860447704348	perm
64.4037155501965	perm
65.5464550097991	perm
62.803616920439	perm
61.8501755090099	perm
64.8844957178572	perm
65.30131826742	perm
65.5683262135351	perm
65.8642849130962	perm
70.5437119228191	perm
63.8094268108226	perm
63.4757807786942	perm
71.5510768036688	perm
68.7522474505206	perm
66.6420440663941	perm
74.1756389869294	perm
64.8878290271017	perm
65.9878677499159	perm
70.1250855764372	perm
67.47778866893	perm
60.3593047833739	perm
63.837982322639	perm
64.7129609572438	perm
65.9813703212513	perm
65.486192071798	perm
69.127142993314	perm
64.2769510654877	perm
75.0913575459257	perm
66.329657775605	perm
67.2438027700757	perm
69.2772797978582	perm
68.8012034893678	perm
70.3068409544422	perm
71.5530531550559	perm
64.8178293953917	perm
58.2781959645588	perm
68.0703405651916	perm
64.3262999831952	perm
62.8029988703445	perm
63.4739795931132	perm
63.0659238255576	perm
68.6914668107448	perm
60.8593045147879	perm
68.3708808480118	perm
65.3895360877205	perm
67.2811077515504	perm
61.7342464942979	perm
66.0102909019983	perm
62.155874086166	perm
66.7905915329802	perm
58.9064377374401	perm
63.7304497630055	perm
67.3662109343324	perm
64.7500958931858	perm
68.61252225537	perm
72.4904638346997	perm
61.5141980444412	perm
64.9424427508316	perm
72.0565973839845	perm
65.0653329535196	perm
77.4694396369106	perm
62.8955256005917	perm
26.7853242853243	null
74.8096890250376	Domain
68.276639691831	perm
71.975628877609	perm
69.9589093257197	perm
70.4164196506453	perm
66.7492999057514	perm
72.3679414006007	perm
76.8619004418476	perm
68.3636529575752	perm
72.7769013558466	perm
68.7499506680885	perm
71.5069877281608	perm
71.4255912906621	perm
71.6729271247065	perm
68.2984565407685	perm
66.7764460167775	perm
70.3470135656249	perm
75.677704842336	perm
69.3549946106988	perm
71.8489565762555	perm
65.3927498073216	perm
70.3641363127473	perm
69.7832496582666	perm
66.4315577059082	perm
70.4366341898066	perm
72.3581519652381	perm
68.7128282651682	perm
71.5134129112527	perm
73.0656985156337	perm
74.3482789320174	perm
71.9936327553512	perm
75.3979621243599	perm
71.9081015827065	perm
72.5359962373314	perm
73.782193718152	perm
71.8112703768824	perm
74.7942948140768	perm
73.6190441448699	perm
73.247126014947	perm
66.3323670995057	perm
66.9225452089902	perm
70.3019105383227	perm
70.406018441826	perm
67.834058163753	perm
70.3551312784731	perm
77.659429946664	perm
72.028959431071	perm
68.2245133736984	perm
66.3909629723885	perm
69.5855837275379	perm
68.0992885899132	perm
62.9422468484006	perm
65.5573783782726	perm
68.2394547602246	perm
68.1128935773423	perm
69.8366090632031	perm
73.8161557031191	perm
68.74442945731	perm
71.8989712093834	perm
68.0700940127093	perm
63.250151708182	perm
74.9417127813657	perm
67.8643362683614	perm
72.6778957123912	perm
69.4654637715474	perm
72.6860979195528	perm
72.6154563094864	perm
71.2684759647965	perm
66.0309782467731	perm
77.2585290351909	perm
68.8735122812988	perm
70.363603154314	perm
75.7006336176281	perm
76.2395311660018	perm
66.4930622009569	perm
68.1138334224347	perm
70.716639974613	perm
69.788015423623	perm
72.224179616635	perm
75.5794511353017	perm
69.1856011009748	perm
72.2987322250647	perm
68.4584149214073	perm
71.5831875865017	perm
73.7265894023402	perm
75.5801675471563	perm
70.4829333991363	perm
71.920216749486	perm
73.8470926644358	perm
67.4665736504193	perm
70.2181057819357	perm
72.8116286729785	perm
69.209657903083	perm
64.3670402924507	perm
69.8334046207429	perm
73.7105249410511	perm
67.161327306212	perm
66.0986545073638	perm
76.2813848582667	perm
67.023672705543	perm
74.5061352609903	perm
22.3918033666898	null
74.7244270580262	Domain
72.2835362551317	perm
64.8974622377068	perm
69.7720658652849	perm
71.4676819289031	perm
70.1438188445973	perm
66.3352565455052	perm
70.4913176981725	perm
75.4288582774591	perm
71.3418208351717	perm
72.4492502524367	perm
68.0520958369796	perm
66.744941747516	perm
68.6754238269592	perm
69.6317020457708	perm
67.7376822259602	perm
68.2320591522774	perm
67.0926881586967	perm
69.8381520629058	perm
72.2896372504148	perm
70.3673781821363	perm
72.1738211794756	perm
69.1050271278224	perm
71.8325582543546	perm
68.3331255424629	perm
72.8945127390159	perm
66.0820877344367	perm
71.223632697172	perm
66.8483837249971	perm
75.8410669659294	perm
71.2458985892567	perm
72.4822712787305	perm
67.6734936071742	perm
73.9936239401731	perm
65.4171662412847	perm
73.8466008584742	perm
71.455885072481	perm
74.1763666938569	perm
64.5103239109582	perm
73.0696760356065	perm
72.5209285559363	perm
76.3583933903159	perm
73.7242459383795	perm
69.1127852048553	perm
72.6878444622305	perm
80.2215076127543	perm
73.4562112149864	perm
67.609363025327	perm
70.916899294785	perm
74.6729695384781	perm
73.0011178243834	perm
67.3530279129738	perm
72.2327386883718	perm
75.5766185364472	perm
76.1085827081578	perm
68.2672532204157	perm
68.0135452030274	perm
71.2807465117566	perm
72.4261249872787	perm
72.5084053420966	perm
67.75531844794	perm
74.7114890334533	perm
67.0394728652028	perm
72.6953629957584	perm
75.1899678487777	perm
68.3393319848766	perm
69.4866252062065	perm
70.3427143430472	perm
72.0815927995265	perm
69.9559991572032	perm
69.3270919759849	perm
64.8381681140922	perm
75.269116257297	perm
67.1755051125309	perm
70.4047412282706	perm
73.8272940293215	perm
69.3531197643107	perm
69.5381279623984	perm
70.2100498438056	perm
65.0289870654008	perm
65.1205647283824	perm
73.4073366354042	perm
67.2812950342024	perm
70.7883180346136	perm
69.7823831363632	perm
65.609693189274	perm
76.5615103570093	perm
70.605996567535	perm
70.397549311658	perm
70.1356789381361	perm
65.7916085287062	perm
69.6870252274907	perm
72.0683056810535	perm
71.0095795201409	perm
71.9678237447227	perm
66.6224287521017	perm
72.5051759696349	perm
70.9533691118018	perm
75.8204460617855	perm
70.6681252088268	perm
74.3140849165802	perm
22.0181076328156	null
76.2395593415192	Domain
68.2863647507028	perm
67.1191759918903	perm
67.1786263293809	perm
71.2609221448004	perm
69.8958319265027	perm
72.8692895892333	perm
70.4341499505431	perm
63.7315904203848	perm
64.9246171538553	perm
70.9381744955955	perm
64.9667126913821	perm
67.4355528842986	perm
73.8812424315692	perm
67.4706716506943	perm
68.5007725645374	perm
63.3907350819116	perm
66.8332427903111	perm
71.7372431034261	perm
72.9328200572401	perm
69.5468067959061	perm
70.9601075154482	perm
76.073666981209	perm
70.7943417435893	perm
68.0478845957192	perm
71.5281482851987	perm
67.765626535869	perm
69.2233482450248	perm
64.9230972653133	perm
67.7003927246574	perm
67.7155407208321	perm
72.1578045438258	perm
68.8665322512872	perm
68.8771355490595	perm
65.1612361057961	perm
64.9474292744625	perm
65.1035789106346	perm
63.8100213481708	perm
67.8393907995931	perm
73.3782213884744	perm
71.7606463108816	perm
71.7341415006558	perm
64.3345060948663	perm
74.8211227253576	perm
68.2407870118897	perm
68.7540755141603	perm
64.739968398334	perm
70.5709416092535	perm
75.2919879058094	perm
68.8588224604661	perm
71.0985568027778	perm
69.1838800769478	perm
71.8202423143172	perm
67.2554614438334	perm
71.3606936376146	perm
72.3687926408114	perm
67.8672288542762	perm
73.3867696798731	perm
66.8716832683458	perm
68.9483417863498	perm
71.3230970001322	perm
70.8079963348959	perm
72.9598873793545	perm
74.2979575020929	perm
69.123603342305	perm
64.716106668889	perm
63.9651660542388	perm
70.6936153549398	perm
68.2223377656921	perm
70.5182421999833	perm
65.8872110225164	perm
70.7124171287909	perm
74.2735332714784	perm
71.121136850096	perm
71.6851204127594	perm
72.5380258138783	perm
66.8264236301277	perm
62.5873201202816	perm
74.6279069767442	perm
73.3066763614791	perm
72.4221787931946	perm
68.664763758813	perm
64.9121791105487	perm
67.7581741878955	perm
72.7184174216076	perm
74.0137206602458	perm
69.7565083480902	perm
71.9347216350563	perm
77.184942627236	perm
70.2761871662666	perm
71.2891163121184	perm
68.6920211757086	perm
76.2420722324434	perm
78.3102728895705	perm
69.8268398268398	perm
73.2316591454523	perm
72.5380258138782	perm
69.895381047626	perm
68.6383034481027	perm
73.0690110659897	perm
67.4232140988173	perm
25.683642553587	null
75.5885226577454	Domain
71.7976205380297	perm
66.6004533902443	perm
72.2606084323634	perm
67.2398055857423	perm
69.863804981452	perm
69.1181729100654	perm
70.8990837099382	perm
73.5342813051146	perm
69.9228137423087	perm
71.9449997215218	perm
70.7264862865405	perm
65.6126508196056	perm
69.3857565291103	perm
75.1441568423417	perm
69.0667269928936	perm
66.3282128814539	perm
65.6802096949461	perm
67.2220407897692	perm
64.5633763552133	perm
70.9817823437493	perm
67.291835374497	perm
71.073045135448	perm
72.404260619721	perm
69.7171144978671	perm
71.5902337756523	perm
62.5621897052441	perm
71.8273848093343	perm
69.1182964663041	perm
67.2596599438627	perm
72.9497557161568	perm
70.2499735277721	perm
66.3814964546377	perm
66.0660577696715	perm
69.9204739996274	perm
66.1647759185769	perm
67.5043243908478	perm
69.0424129685359	perm
71.8714025571096	perm
64.3056440306968	perm
67.3023728188105	perm
69.2864140584031	perm
66.2014196810021	perm
76.236989652466	perm
67.7648697932674	perm
68.8748198134589	perm
69.1188845569181	perm
77.4788359326721	perm
68.3747484412721	perm
69.0006357227752	perm
73.0964461913184	perm
75.6855380859054	perm
70.577049252034	perm
68.8572709941847	perm
75.8144574872217	perm
66.048309183048	perm
74.87019958054	perm
69.6369753434971	perm
71.5900370735158	perm
67.5219025728677	perm
67.5553640259523	perm
62.9565515461216	perm
63.9207540427053	perm
70.7674101691521	perm
74.5979841093528	perm
65.626829061902	perm
72.8479306600281	perm
67.0623053903566	perm
71.14682628186	perm
68.3424840784341	perm
74.5603883840193	perm
73.2620767569126	perm
76.1127305005586	perm
61.7643448038242	perm
65.0539343644767	perm
72.1927834707579	perm
64.2586012231857	perm
74.7155458033016	perm
72.1628433982289	perm
71.0619954680974	perm
72.1416371714738	perm
72.21941101949	perm
74.0175610149195	perm
67.4410564984411	perm
62.8126403535873	perm
67.7973233621959	perm
75.8935318377216	perm
70.2861240884665	perm
66.4629170593485	perm
67.610180941686	perm
76.4014678549265	perm
67.9788521239253	perm
68.3131794014048	perm
75.9656109386114	perm
68.5784018798348	perm
70.6286152993896	perm
77.0978960634566	perm
68.0917567602564	perm
67.8193978063916	perm
67.0659927238875	perm
65.9234866544754	perm
24.0704725852805	null
67.8463865219935	Domain
57.3732746259734	perm
62.7315354573311	perm
63.0830666025783	perm
67.4953418363338	perm
57.3710964396471	perm
63.4265149399404	perm
70.1447895792535	perm
66.8501028582932	perm
70.1163225060728	perm
66.8759694043743	perm
63.3503354121654	perm
65.3182346656611	perm
65.6763805364268	perm
59.8873783998003	perm
60.4749443907571	perm
65.184525386395	perm
64.5080958502513	perm
65.6635373302837	perm
68.4542958572755	perm
65.4819770488024	perm
62.2697918209167	perm
61.879470797671	perm
63.5593011349156	perm
70.0730777774	perm
58.0993781311381	perm
61.7237617924528	perm
64.6881528970148	perm
65.3777001464724	perm
67.772828777196	perm
62.8575557995345	perm
70.3132722568328	perm
63.7914180376119	perm
62.2322241791137	perm
70.9740512367949	perm
63.1623164224924	perm
66.2773167827571	perm
60.8028649630711	perm
64.2027735438378	perm
63.9397960903269	perm
65.1795432457233	perm
64.6176869202405	perm
67.7622405267092	perm
73.2105176684798	perm
69.6602216242522	perm
60.4707515770734	perm
68.9753517819607	perm
61.6632861798766	perm
64.957834552014	perm
67.041689864996	perm
63.6064434409861	perm
61.4429324913694	perm
60.2399649584061	perm
63.4814425630593	perm
64.6458379815436	perm
66.6895062095332	perm
67.5299018176113	perm
58.7422396315763	perm
70.2576808437464	perm
63.6990962662326	perm
68.3185668885018	perm
62.1363025638512	perm
63.3796190700066	perm
64.6365163615078	perm
67.6425193300505	perm
62.5158316636009	perm
68.9706483865037	perm
60.0216853805438	perm
63.5723520046364	perm
67.1925768391834	perm
70.0612430252139	perm
69.1767073406609	perm
66.7537546350644	perm
61.2242707762069	perm
65.1680780354476	perm
67.6517396993398	perm
63.3847705099423	perm
61.6956749541476	perm
61.1671907211606	perm
60.7503319190796	perm
67.7516890753988	perm
65.0280195456313	perm
56.6432090511114	perm
62.8771201308759	perm
63.9204818338182	perm
60.4851486299388	perm
71.1686369265862	perm
73.628609541404	perm
64.6503164992731	perm
70.2962863948428	perm
67.9461739514773	perm
67.0368671782988	perm
65.3628879837772	perm
62.4654232551017	perm
60.2764210104631	perm
60.4196043953716	perm
66.9603891863764	perm
57.6968549454128	perm
64.9636923302988	perm
67.6630116588697	perm
61.7580358365963	perm
27.0666050958117	null
72.6002988922654	Domain
66.9280420761081	perm
78.2156369473592	perm
69.1086812873647	perm
65.1421407434798	perm
63.5302642628557	perm
71.60134264031	perm
63.7066321723882	perm
71.7835550904529	perm
65.5782838674056	perm
67.5426434566751	perm
64.1635226930214	perm
69.4059043546715	perm
63.6168162970499	perm
66.9618363332844	perm
64.9153571979436	perm
69.7168517206867	perm
66.2643035905075	perm
70.6728917858837	perm
62.4415487751817	perm
68.8180093446169	perm
74.7692725546779	perm
64.775641555114	perm
68.1312151383231	perm
70.4654559929683	perm
65.2616522299798	perm
70.9738431190635	perm
66.1991351597909	perm
64.9741079472614	perm
73.8734754516979	perm
69.6939807515527	perm
64.8311774375965	perm
70.0748715073067	perm
65.6088308563752	perm
66.4287421877668	perm
73.4852562761595	perm
67.7830792675172	perm
65.2059592040982	perm
68.1500890734443	perm
68.6441882006398	perm
68.2907566153356	perm
64.98960461299	perm
71.6725223420645	perm
72.2008404249622	perm
61.1513259542448	perm
66.6984477249268	perm
61.0726327284091	perm
67.3347412146011	perm
69.8319571781354	perm
68.09268600724	perm
73.7767493239208	perm
71.4327744961658	perm
68.598454035576	perm
69.0477743522024	perm
66.4127389368945	perm
66.9627718674481	perm
67.5528923657376	perm
67.6530413957733	perm
65.3005914158366	perm
68.1048929754307	perm
65.5267044827621	perm
66.5529378622427	perm
68.6934593184593	perm
69.8667610903863	perm
80.8358894925309	perm
73.4294447044742	perm
61.5813575107723	perm
70.2119397325958	perm
64.576740808683	perm
65.2565965471772	perm
67.9395677016613	perm
70.1112868982694	perm
68.2952833823736	perm
67.6990017361709	perm
77.1976862098977	perm
67.9511480280578	perm
65.2786123048529	perm
69.7443747884133	perm
63.2328921881707	perm
66.1605105672158	perm
62.5478636132341	perm
69.5138679788697	perm
71.3024305039996	perm
67.0915189701941	perm
65.3550656128011	perm
65.2009117563879	perm
62.4792365928435	perm
69.3151051524305	perm
68.0058175877039	perm
62.0912710561803	perm
61.8317559069214	perm
67.8193488482896	perm
67.7540028681515	perm
64.9192401414038	perm
64.8332147482092	perm
72.9880594039312	perm
63.3535217238456	perm
61.0280039587075	perm
73.0328482308043	perm
65.4677964750827	perm
66.515834015834	perm
22.6036949928022	null
72.7831103372638	Domain
71.7805349294837	perm
70.8522835386402	perm
69.3580988357515	perm
69.1858267344475	perm
67.7804923263841	perm
74.3175258448384	perm
73.2208361813625	perm
65.9017771599501	perm
71.1673952000668	perm
72.8757319763387	perm
66.4080953127606	perm
72.1846235975	perm
69.4309040795181	perm
68.2933436244745	perm
70.3622255353754	perm
67.4809498692496	perm
67.5590527200047	perm
72.7581833178862	perm
71.0662458571754	perm
76.0412115426812	perm
66.6597879307521	perm
69.2926557752227	perm
69.8241059396432	perm
68.4995667401439	perm
69.17634929615	perm
68.4221525000106	perm
68.5819045631793	perm
70.9528045268123	perm
62.7287624754035	perm
64.0802348241002	perm
67.522366086789	perm
61.2688112186079	perm
71.9840529583513	perm
72.9549497344173	perm
72.4264234125904	perm
69.3583849094277	perm
68.1968956005326	perm
72.4238419542011	perm
71.730240773778	perm
70.0782626871393	perm
73.6161283914752	perm
65.4681802028067	perm
66.3638679516555	perm
68.4041698257149	perm
75.4992279419454	perm
66.0313446112226	perm
72.3652953479757	perm
69.5456142205112	perm
73.2899345822033	perm
71.7027304242652	perm
75.9863109808867	perm
68.129560687629	perm
62.2376642509076	perm
68.4713665188929	perm
75.6091028727192	perm
69.4375596325167	perm
66.2121587400417	perm
65.8522094042935	perm
71.0500361892294	perm
69.6817420991358	perm
72.2868610277145	perm
67.9012201720181	perm
70.942683250371	perm
69.8808494171347	perm
75.7718594411102	perm
68.7251941927989	perm
74.920175535933	perm
74.196284323335	perm
66.7277778136869	perm
69.8255602748985	perm
62.7622377622378	perm
66.4364154602607	perm
72.8085084661564	perm
71.8416589929607	perm
68.8104771852968	perm
67.4697167112028	perm
70.3870026122978	perm
66.3923914777131	perm
70.2132742496959	perm
70.2202392884723	perm
67.8695162247044	perm
71.0329491671767	perm
73.7891116632601	perm
69.989875667248	perm
68.4712565607194	perm
66.4009225749661	perm
72.1113707601111	perm
72.9440289898423	perm
70.1040806448019	perm
71.0215326167476	perm
70.0664395506274	perm
64.7929673347536	perm
69.8143881208397	perm
66.1718133117727	perm
68.7690688562344	perm
70.099349532523	perm
77.075987732922	perm
73.2180788666114	perm
66.5004963092265	perm
71.1257194191502	perm
25.0739659001433	null
70.8295993637868	Domain
64.7031593699993	perm
64.9663007247221	perm
70.1558494994547	perm
67.5874428483459	perm
73.3435635327266	perm
73.5656469557082	perm
64.1556266862389	perm
70.5427489240771	perm
66.6052653899626	perm
69.8583065808288	perm
66.8234162462998	perm
72.2430807793634	perm
71.0528123986069	perm
72.9061390719594	perm
65.7707994907346	perm
70.6549721000366	perm
65.2885495412701	perm
73.9408380334505	perm
68.0172464866775	perm
65.546878613353	perm
68.7734348400226	perm
63.8504396643382	perm
71.2560881422928	perm
75.9504449791017	perm
66.4773354338419	perm
68.8007489406569	perm
69.7486257755179	perm
75.181662170509	perm
70.8073547910402	perm
63.0502496550882	perm
72.6171564142402	perm
63.9825360157345	perm
66.524051662335	perm
65.4258684655215	perm
64.7850510532992	perm
68.5265761295092	perm
66.6672115687728	perm
64.7475876206171	perm
71.0100195200377	perm
70.9277142439056	perm
71.1893099784146	perm
64.5069175634092	perm
68.5093434371948	perm
69.8082013195559	perm
70.503384979502	perm
66.9269839911316	perm
71.7992420924644	perm
65.6962760150883	perm
69.7775442241371	perm
70.1328926927952	perm
70.252259297802	perm
69.2908677596837	perm
67.5156322612695	perm
66.0101047310949	perm
74.259003160964	perm
65.6115205398865	perm
68.0205472905098	perm
74.9902807125964	perm
71.2899755774208	perm
69.4172441218399	perm
72.49749774993	perm
68.4596224598992	perm
69.0931208042501	perm
67.5224210937182	perm
74.0186509716615	perm
66.051380160448	perm
65.0401284270916	perm
70.9185828710513	perm
68.4949837564712	perm
74.4406393451158	perm
66.1900910595069	perm
70.03142303433	perm
65.0899287744844	perm
72.8253683437988	perm
63.9593548013897	perm
66.7328582404893	perm
69.5118844652083	perm
71.8256254755061	perm
69.6158313231484	perm
69.5359105639024	perm
71.087377630297	perm
71.5866175689278	perm
66.6476391828717	perm
69.3286591520737	perm
67.9125786173098	perm
67.6728450788204	perm
64.2224244472131	perm
69.025049618087	perm
65.0922124808063	perm
67.88697818323	perm
73.3220631967359	perm
68.7149064020475	perm
65.3675656046346	perm
72.2129270334834	perm
68.8279579852518	perm
68.5351999977223	perm
69.8666852738088	perm
75.4121578416217	perm
65.8964815304766	perm
70.6099809807835	perm
25.3781942392609	null
73.4297203110355	Domain
60.3712321964993	perm
70.9152497784041	perm
70.3288133478669	perm
70.4042999704154	perm
69.0135349349287	perm
72.8339217159616	perm
73.0938847942711	perm
68.8470728793309	perm
66.2456862173446	perm
67.7708919820665	perm
67.4475175772267	perm
75.9781481548124	perm
72.1308521762187	perm
74.9443418458637	perm
66.2861794782717	perm
72.3389196673509	perm
66.893048985851	perm
69.7476033537189	perm
72.6778378272221	perm
69.654398948406	perm
70.1307164199871	perm
67.605966577884	perm
74.3634950137496	perm
66.430710677447	perm
66.9654371792157	perm
67.855036874134	perm
66.3651287804302	perm
68.2944888918186	perm
65.870630591387	perm
72.7660057559636	perm
69.214340063095	perm
70.2316860535486	perm
70.462098309555	perm
68.2168742091235	perm
67.0788913326703	perm
67.1973434034692	perm
66.1196623439456	perm
74.9278259782527	perm
72.0814972197415	perm
64.9779778900155	perm
71.2469604317423	perm
65.2440222352038	perm
62.0473748084579	perm
69.5481052585652	perm
72.6602902403708	perm
67.2971611433201	perm
63.7708084184009	perm
76.5969661148802	perm
70.0325976461435	perm
73.4570683100136	perm
69.0924587108132	perm
70.9108998628753	perm
76.6286328481529	perm
70.9646779449155	perm
66.4573568964815	perm
68.9982367772633	perm
65.4883828163489	perm
67.4887049240177	perm
70.4864054015526	perm
66.7407634075029	perm
68.8311369175716	perm
70.5723325421398	perm
68.2866462213914	perm
70.0294762966942	perm
60.8542875379181	perm
63.6526586264472	perm
66.8757197730277	perm
67.7847890296918	perm
68.8205162830331	perm
70.883632604126	perm
70.8072267510363	perm
64.0860899769692	perm
66.6882247282918	perm
73.3555253020124	perm
69.318120067209	perm
70.2010399292887	perm
69.6004393903993	perm
65.2441772689229	perm
65.5774596265445	perm
68.0159333458273	perm
68.2774543030131	perm
71.4487192746114	perm
73.49466696692	perm
71.1430198338577	perm
77.7900423322709	perm
68.6213430210141	perm
66.8514762906465	perm
67.4546389664928	perm
73.7562040892457	perm
70.6366226330347	perm
66.6941577947013	perm
68.9324250991281	perm
69.3671917084658	perm
74.0110944834654	perm
65.2876829030318	perm
66.2481398010036	perm
67.4389136371906	perm
75.3320767311191	perm
69.5690811488031	perm
70.8781229308285	perm
24.5527426426473	null
73.1057563990327	Domain
61.9649120262344	perm
65.838833111995	perm
63.9540987167206	perm
71.3626355707004	perm
66.5850966787711	perm
66.3402411184517	perm
67.2830273380988	perm
63.0752168862433	perm
68.9939161840243	perm
67.4630409715357	perm
76.3455380748418	perm
62.7122773599535	perm
64.6827948139452	perm
66.8070048437123	perm
71.1121670140397	perm
65.9753593493343	perm
71.0091870333292	perm
67.2757816455033	perm
62.1752940181356	perm
63.3275929770203	perm
64.9554739431899	perm
67.6276152034991	perm
59.0123469848254	perm
65.7320506374854	perm
68.9541039978211	perm
58.5867664763296	perm
70.7091523384209	perm
64.2104150089042	perm
62.8509601777985	perm
64.8572694828452	perm
76.2842230873103	perm
73.2488529247232	perm
62.0987463240984	perm
70.4912779440504	perm
59.9928058882153	perm
66.0453986132873	perm
67.5816817004574	perm
69.8528808614385	perm
63.880750798415	perm
68.7071318382511	perm
64.4033052735576	perm
63.8117406244042	perm
62.1223287147553	perm
68.5303032944762	perm
64.6984656999575	perm
67.0383197049864	perm
70.643482652077	perm
63.9064008280312	perm
66.1802574732245	perm
64.2097941664228	perm
75.9902388905223	perm
67.4278196343589	perm
54.2847103835092	perm
64.5678132761487	perm
68.0188497942256	perm
63.4832505105775	perm
70.1063568113379	perm
67.119961770499	perm
67.2377491002841	perm
65.7410540622891	perm
61.8570765740115	perm
70.0626203782826	perm
68.8500516863268	perm
61.0049150312091	perm
70.1894414949917	perm
66.0898284788552	perm
61.2833321483802	perm
66.8080224986944	perm
67.9697203465112	perm
65.0826801028211	perm
66.0550471011353	perm
65.7896354367569	perm
72.6280682234729	perm
65.5631971221828	perm
66.6026715247706	perm
73.8270121811033	perm
68.5065928793594	perm
67.6292297564187	perm
73.7599350903477	perm
64.0122837927291	perm
65.8727900833164	perm
66.1421092410057	perm
63.7251226911033	perm
69.598430315626	perm
62.8448579670002	perm
68.7657496419018	perm
72.6113653168448	perm
70.9017986906136	perm
64.0915541535711	perm
69.0134888832341	perm
68.4097401290531	perm
68.3242835604029	perm
66.4099921630094	perm
63.7143345411247	perm
65.5336607637218	perm
69.3181887031337	perm
68.4636088792258	perm
64.8863113461983	perm
65.8630985756106	perm
67.8959434724145	perm
22.6762481524914	null
73.7242821624257	Domain
70.4984798508863	perm
72.8873507455564	perm
76.9159174058703	perm
71.7664548573875	perm
71.3810084962198	perm
69.4260603675511	perm
71.9122302690461	perm
70.0371153381616	perm
70.0933420588636	perm
72.0163128036081	perm
72.6923475592298	perm
69.9087914249464	perm
74.6911650818966	perm
75.9687048055498	perm
70.0647666454512	perm
71.0316536178204	perm
72.2717777603564	perm
74.4681630553681	perm
67.4283073509175	perm
70.5197601702393	perm
71.5107146725395	perm
71.7472958852269	perm
68.9206983917162	perm
72.0398623198578	perm
72.2122574381611	perm
69.2988710635769	perm
69.8642676767677	perm
69.0152216001562	perm
73.0896181817908	perm
74.4051874915912	perm
71.208686909612	perm
69.3460642520399	perm
75.9666979168268	perm
73.7295145105325	perm
67.7269257169347	perm
72.6853488949015	perm
66.7707999834547	perm
69.5220465718492	perm
72.4309623988456	perm
66.8934899895165	perm
69.8500997855631	perm
68.1783888789172	perm
72.422353765232	perm
68.3093734860783	perm
70.1190239549852	perm
67.4522017721256	perm
68.0704148976879	perm
71.3605046998238	perm
74.2028532162783	perm
72.4547540075972	perm
68.2126973504894	perm
73.8771731276863	perm
67.499236936731	perm
68.8203702371143	perm
73.1151414672899	perm
73.9063782902251	perm
74.7150858350302	perm
68.358989633729	perm
69.1316397797704	perm
69.2651307570662	perm
69.7000902221611	perm
72.5241713566717	perm
73.3447381890305	perm
72.8002268822048	perm
66.9671592651638	perm
64.3667595321642	perm
70.8817967746539	perm
70.1001978032272	perm
70.5804022211614	perm
69.3972530245713	perm
74.2418936073406	perm
76.9183803146002	perm
72.6351501052398	perm
69.0937899689061	perm
63.2574339951538	perm
74.6526000455964	perm
72.4347849831593	perm
70.0924422001171	perm
68.9940279139523	perm
68.2453871546035	perm
73.6968341032473	perm
69.6922992535716	perm
71.3084002690198	perm
70.234839613938	perm
73.165598799897	perm
67.1505937457076	perm
73.782089764219	perm
78.2263075574686	perm
71.6474710383652	perm
73.352902192947	perm
69.5232455165021	perm
70.2592669879789	perm
77.0770786664532	perm
68.6010719652412	perm
68.9415458885219	perm
65.2617798156494	perm
66.7087562074598	perm
67.422597625383	perm
67.5654535542781	perm
65.1100338601435	perm
24.5732340144384	null
68.2645099791581	Domain
62.8579831871718	perm
63.351963876157	perm
63.842938475029	perm
58.1597703784266	perm
61.5657070444305	perm
66.4090782511835	perm
60.7096377789149	perm
70.4471197366918	perm
68.5536959569431	perm
64.8109037533446	perm
63.1423387762596	perm
63.4454862359562	perm
62.1952794037241	perm
60.9809921423959	perm
68.018469597417	perm
58.867029465438	perm
59.3547992171147	perm
67.5973201740899	perm
65.5126553362573	perm
65.4098567812351	perm
61.9186733917727	perm
69.7282454624825	perm
64.7524787007067	perm
60.1927637357234	perm
63.1594236458278	perm
69.5559327708056	perm
67.9577991458054	perm
69.1860976243567	perm
61.2363693463543	perm
67.8969985736182	perm
62.2964685510566	perm
67.0486122692852	perm
59.7940393548724	perm
61.9591873134166	perm
71.6698928991404	perm
65.4198586395374	perm
62.8951693964526	perm
62.8091860841907	perm
62.4952133748645	perm
64.8147990279021	perm
64.4214711943685	perm
66.3238013818131	perm
59.7834337555381	perm
59.5252350484811	perm
67.0395120035902	perm
60.5435572434469	perm
66.1866808141141	perm
69.0707393879907	perm
68.1838780767118	perm
59.3354113764307	perm
59.6975912281961	perm
63.4906262765186	perm
65.9711077178087	perm
63.7961777643117	perm
68.6353178395104	perm
64.6148895130262	perm
70.6005235400628	perm
62.8292010013107	perm
64.8153761073858	perm
65.8892736616728	perm
63.0833649758079	perm
61.1954819950794	perm
64.3863590176208	perm
66.7931377114876	perm
65.5602352738297	perm
63.1384297817824	perm
66.7350328180807	perm
58.5889533370455	perm
67.651996416146	perm
64.7217154570385	perm
62.0258338869133	perm
62.8600930684622	perm
61.3101806642941	perm
67.5104821290405	perm
74.0284601301315	perm
67.0312556984904	perm
69.5590496265734	perm
62.8315651361581	perm
57.3062764066375	perm
63.1862857835651	perm
59.925514986904	perm
64.6293865140877	perm
62.90257437222	perm
62.5106590525299	perm
60.8439412998812	perm
68.6540057357569	perm
63.1548513524842	perm
64.2901945724526	perm
60.0947657432455	perm
61.3044117623683	perm
61.4006788512367	perm
63.0988943665283	perm
63.9638790757806	perm
69.8394748881525	perm
57.7391512881369	perm
61.5812046339675	perm
68.3208270044553	perm
58.9607007647972	perm
72.6963878733506	perm
66.5086773832332	perm
22.6617944148516	null
72.0761512371786	Domain
68.7821332976621	perm
65.0997194439256	perm
66.6791945839345	perm
66.9781335528452	perm
63.732560126863	perm
65.5137684935345	perm
71.1445344205567	perm
70.1341422323519	perm
67.0213702304892	perm
67.5746738108046	perm
68.9522171960374	perm
70.5158883435359	perm
71.4162182360027	perm
70.5964162900957	perm
68.9604780526484	perm
68.6587883544226	perm
76.4598888198607	perm
67.5713483180523	perm
70.3639918897999	perm
69.129559532211	perm
65.66741980099	perm
63.2804422493267	perm
71.7859945177268	perm
70.2445071616825	perm
61.3460082753456	perm
78.9909935113006	perm
68.795037932969	perm
64.9344477188522	perm
66.0191100382317	perm
63.8613483764219	perm
64.3812759068123	perm
65.5741813448514	perm
67.8450082936822	perm
72.1406977825859	perm
68.471332607157	perm
67.8995770305685	perm
76.5771962731786	perm
63.9454127578269	perm
64.7227761164854	perm
74.1186847534819	perm
67.6574845869351	perm
62.0114147178708	perm
69.9045589028305	perm
66.0791446197702	perm
68.9789904449454	perm
71.8805111161628	perm
65.5369561058233	perm
73.6272709563485	perm
70.454250521114	perm
67.6665687253922	perm
71.490255302478	perm
72.2257327424146	perm
72.6973159155736	perm
69.3095393630238	perm
68.3796245671432	perm
70.9996626427864	perm
74.3263339318407	perm
66.2147452371373	perm
64.3888929660452	perm
77.2574828634395	perm
65.3378080121959	perm
74.7044889104423	perm
73.7038600616755	perm
67.2895912603237	perm
67.2254609460492	perm
77.6650387345428	perm
67.1077741888112	perm
62.8140996680937	perm
69.0701681830714	perm
67.4256021516591	perm
68.6623354305595	perm
65.3523294731361	perm
69.9062935376185	perm
63.258239893035	perm
64.8116578723858	perm
71.2605369881998	perm
69.0139669151996	perm
69.2748154670355	perm
72.565028801032	perm
69.2113824469074	perm
60.8827004896592	perm
75.521249521746	perm
70.7263870661359	perm
67.1823347161797	perm
69.7494433165897	perm
70.480511064057	perm
69.3200486382305	perm
69.7442605568873	perm
64.9016003285139	perm
71.4696720752045	perm
71.6416828709735	perm
71.4998648539679	perm
71.2502255604289	perm
65.9277306354401	perm
63.3606326039882	perm
71.8932297163771	perm
66.8883890841726	perm
64.6362320671976	perm
70.0528289299966	perm
66.6603341696477	perm
22.7592405421449	null
70.93247986821	Domain
70.6525328930899	perm
67.9830943716544	perm
67.2395965923305	perm
74.291430628032	perm
62.1920750671326	perm
65.6649054001855	perm
60.5497399412247	perm
69.2234813185721	perm
67.5011134187791	perm
69.0558465964027	perm
64.3319204554986	perm
71.1944195451419	perm
63.8820815407503	perm
68.5515429239884	perm
64.4241863905325	perm
68.5484082391759	perm
75.6866315733593	perm
68.0272245115995	perm
66.177378546089	perm
66.2493443482822	perm
67.551725234795	perm
63.1999497384064	perm
71.308250568693	perm
65.1667676810502	perm
66.8094175813752	perm
68.3045426828794	perm
64.2986372960907	perm
66.3869987113985	perm
71.5718253935415	perm
66.8389914374745	perm
68.6821668134959	perm
69.397680035951	perm
65.4137424439973	perm
64.9666340719009	perm
66.2577278479915	perm
69.7219994617379	perm
71.6978008603953	perm
69.7650934519571	perm
63.3045954391249	perm
63.3713025198385	perm
65.1085327261419	perm
64.5470910004513	perm
71.4210234282047	perm
70.8137503214524	perm
67.2775370814825	perm
73.4406163464131	perm
69.2067705733122	perm
74.8176760444418	perm
67.3708225297865	perm
74.536233482579	perm
67.2784238409731	perm
63.0836446964481	perm
62.9502210490171	perm
61.3789117306958	perm
75.320491027915	perm
73.5102091334368	perm
69.0067713022171	perm
67.2888652053192	perm
68.8304037017936	perm
68.8710622548772	perm
70.6574415757496	perm
66.5711749578443	perm
75.2356151299333	perm
69.8630619448634	perm
65.8313139897025	perm
67.1775896082	perm
65.9965764083411	perm
72.1102523643596	perm
69.416628421019	perm
72.4216527431298	perm
62.7946796306205	perm
67.8142315697992	perm
60.2990213688546	perm
65.2408574612915	perm
66.7921389191392	perm
66.4902607359199	perm
65.2904655914427	perm
64.9624785694303	perm
64.7152940419515	perm
74.6763928550972	perm
66.1443810860605	perm
65.2330244545469	perm
67.4202091268291	perm
69.1650410437323	perm
71.829078412813	perm
67.7566703690448	perm
68.225591138303	perm
72.2308487218776	perm
67.6444973311945	perm
66.1090426525517	perm
68.602561891028	perm
73.4615519002587	perm
65.0316566137146	perm
66.7864891533094	perm
72.698266119086	perm
68.7704895036883	perm
73.7104171708297	perm
77.3050486721804	perm
71.5144444771849	perm
65.4611434065215	perm
21.8327734056517	null
75.6108839283617	Domain
69.0659730849263	perm
66.1237486914339	perm
68.3609441123821	perm
70.5796551539121	perm
71.5203134043964	perm
69.6315440508082	perm
69.5267904076785	perm
69.2182436357399	perm
75.7855983857276	perm
72.8064392038194	perm
76.7666232306431	perm
67.5402678256245	perm
70.4159124811655	perm
66.3833820936999	perm
67.767928542097	perm
70.1445317843929	perm
68.1071576096168	perm
71.1990865504424	perm
73.3577869848429	perm
70.1055712010013	perm
66.5694069657172	perm
64.7609616364106	perm
74.2574760721638	perm
70.167088052936	perm
68.3973379473851	perm
68.4311611647234	perm
64.3905009920635	perm
68.1574635594278	perm
70.077412442203	perm
71.7842276245935	perm
74.6129639605349	perm
72.0015221831512	perm
69.4803120258155	perm
72.1830571657368	perm
68.7932893829612	perm
70.5438248267611	perm
64.2083742128993	perm
67.6020441333679	perm
69.7745330454877	perm
69.6854932887585	perm
70.3573117037267	perm
70.020534856777	perm
65.8035478609341	perm
64.3134052030971	perm
73.3664269527224	perm
67.4602260522215	perm
70.8918515635806	perm
71.7140547503072	perm
68.2911261154628	perm
62.9224719307201	perm
66.0621678259319	perm
66.2684305170986	perm
71.3354962498367	perm
70.9617387204812	perm
67.4411688885605	perm
66.3279570392124	perm
68.3020391454606	perm
66.6188062204436	perm
73.73198710019	perm
72.6789531624153	perm
[truncated: 8,201 more rows]
