# Supplementary material for: Neuroimaging evidence for a network sampling theory of individual differences in human intelligence test performance
Source: Nat Commun. 2021 Apr 6;12:2072. doi: 10.1038/s41467-021-22199-9 (PMC8024400; doi:10.1038/s41467-021-22199-9)
Supplement: Supplementary file 17 — Source Data [file 41467_2021_22199_MOESM17_ESM.zip › fig5j._scatter.csv]

dFC	BAvx	group
86.5168539325843	67.5977653631285	VS
81.9767441860465	61.6621983914209	VS
81.6438356164384	60.7242339832869	VS
84.7645429362881	66.6666666666667	VS
80.9384164222874	62.7551020408163	VS
85.3107344632768	62.2222222222222	VS
83.6565096952909	57.2271386430679	VS
83.0188679245283	63.1043256997455	VS
83.5164835164835	58.6301369863014	VS
77.9661016949153	65.7458563535912	VS
84.5744680851064	61.756373937677	VS
83.5734870317003	66.1577608142494	VS
82.0652173913044	57.3099415204678	VS
85.2367688022284	60	VS
82.0936639118457	63.5235732009926	VS
84.0970350404313	64.2424242424242	VS
78.2089552238806	64.0226628895184	VS
84.5528455284553	65.4970760233918	VS
82.2281167108753	62.992125984252	VS
84.4559585492228	50.2958579881657	VS
81.4814814814815	64.7214854111406	VS
80.3370786516854	65.625	VS
87.431693989071	62.8571428571429	VS
81.5584415584416	62.6436781609195	VS
82.4468085106383	67.2222222222222	VS
86.4130434782609	70.1298701298701	VS
83.9572192513369	62.4338624338624	VS
83.3333333333333	62.3655913978495	VS
81.9407008086253	63.0434782608696	VS
85.4651162790698	61.4457831325301	VS
83.1521739130435	65.2054794520548	VS
80.8139534883721	67.3521850899743	VS
84.6590909090909	62.4	VS
85.945945945946	66.6666666666667	VS
88.0222841225627	64.3478260869565	VS
79.8833819241982	64.7668393782383	VS
79.6511627906977	61.671469740634	VS
84.3575418994413	61.9718309859155	VS
80.1089918256131	63.8069705093834	VS
77.3638968481375	65.9400544959128	VS
83.5164835164835	56.980056980057	VS
74.5205479452055	65.2631578947368	VS
82.9131652661064	60.4166666666667	VS
80.9917355371901	61.8181818181818	VS
81.7142857142857	65.979381443299	VS
83.2460732984293	64.4257703081232	VS
79.5180722891566	63.5	VS
81.1594202898551	64.1604010025063	VS
86.4721485411141	61.849710982659	VS
86.5329512893983	59.9483204134367	VS
80.9917355371901	63.6132315521628	VS
81.1428571428571	63.2432432432432	VS
80.2395209580838	66.8292682926829	VS
83.1024930747922	64.8648648648649	VS
79.3388429752066	62.82722513089	VS
85.5614973262032	58.3586626139818	VS
80	63.9566395663957	VS
81.6438356164384	57.6470588235294	VS
85.1063829787234	65.5737704918033	VS
82.5484764542936	62.2478386167147	VS
82.3529411764706	62.4671916010499	VS
80.7799442896936	64	VS
81.1428571428571	68.2795698924731	VS
79.6610169491525	62.9737609329446	VS
82.5136612021858	62.5698324022346	VS
81.0055865921788	64.7727272727273	VS
81.6326530612245	61.2021857923497	VS
81.5013404825737	60.6860158311346	VS
89.2241379310345	76.2114537444934	RE
87.2881355932203	68.8995215311005	RE
87.8587196467991	69.4915254237288	RE
88.6877828054299	75.2997601918465	RE
86.5342163355408	69.8795180722892	RE
88.9370932754881	75.7894736842105	RE
87.8260869565217	75.1619870410367	RE
86.2222222222222	73.4793187347932	RE
86.3636363636364	73.6141906873614	RE
86.4745011086475	75.1131221719457	RE
88.2352941176471	75.6880733944954	RE
86.0262008733624	73.9454094292804	RE
85.6481481481481	73.9316239316239	RE
88.8402625820569	76.0869565217391	RE
86.3741339491917	74.1116751269035	RE
86.9369369369369	75.2886836027714	RE
82.8451882845188	77.2413793103448	RE
85.4586129753915	80.5970149253731	RE
86.4142538975501	73.7089201877934	RE
89.6396396396396	69.6428571428571	RE
87.4172185430464	75.7847533632287	RE
86.0310421286031	75.5980861244019	RE
89.7155361050328	75.2834467120181	RE
85.4503464203233	78.3549783549784	RE
85.5875831485587	76.9230769230769	RE
90.989010989011	81.25	RE
88.8382687927107	75.9550561797753	RE
89.7777777777778	74.2980561555076	RE
84.7380410022779	77.1186440677966	RE
84.0095465393795	77.7310924369748	RE
87.7598152424942	76.2790697674419	RE
86.4300626304802	75	RE
87.8048780487805	75.0572082379863	RE
89.1454965357968	76.2979683972912	RE
91.7594654788419	78.8135593220339	RE
86.7102396514161	76.1682242990654	RE
83.2618025751073	74.5098039215686	RE
86.7102396514161	76.3888888888889	RE
84.1870824053452	73.8609112709832	RE
81.3417190775681	75.7575757575758	RE
88.1578947368421	68.10551558753	RE
82.532751091703	73	RE
85.9060402684564	70.6161137440758	RE
86.2745098039216	73.1818181818182	RE
85.4030501089325	71.2962962962963	RE
86.3013698630137	77.3455377574371	RE
86.5800865800866	73.8609112709832	RE
86.5470852017937	75.7647058823529	RE
88.7387387387387	77.0212765957447	RE
90.948275862069	73.1132075471698	RE
85.9611231101512	72.7272727272727	RE
86.6071428571429	73.0679156908665	RE
85.593220338983	72.0403022670025	RE
84.7006651884701	76.1904761904762	RE
87.248322147651	74.5995423340961	RE
90.293453724605	75.7894736842105	RE
86.6379310344827	76.1261261261261	RE
87.9120879120879	74.6031746031746	RE
89.3424036281179	78.9587852494577	RE
86.5800865800866	74.0576496674058	RE
86.6510538641686	72.1382289416847	RE
85.972850678733	77.4193548387097	RE
86.283185840708	78.2805429864253	RE
84.6652267818574	75.1565762004175	RE
85.2097130242826	74.5341614906832	RE
84.6491228070175	78.0911062906724	RE
84.7457627118644	73.3780760626398	RE
85.1162790697674	74.0196078431373	RE
86.1538461538462	67.910447761194	VR
80.3030303030303	61.5916955017301	VR
83.9694656488549	57.0281124497992	VR
83.7545126353791	63.4920634920635	VR
78.3216783216783	58.6080586080586	VR
84.5283018867925	62.8571428571429	VR
82.6254826254826	60.431654676259	VR
84.1698841698842	63.768115942029	VR
81.1594202898551	62.8787878787879	VR
77.8181818181818	65.2173913043478	VR
82.4427480916031	68.7285223367698	VR
82.9090909090909	64.0845070422535	VR
76.4285714285714	62.2222222222222	VR
84.8484848484848	65	VR
82.3943661971831	64.3109540636042	VR
83.7735849056604	66.2460567823344	VR
75.6554307116105	64.3835616438356	VR
78.7878787878788	73.6059479553903	VR
84.251968503937	63.003663003663	VR
82.4	59.1836734693877	VR
78.9855072463768	65.3696498054475	VR
82.7838827838828	66.1870503597122	VR
81.7120622568093	71.9723183391004	VR
80.1526717557252	65.9259259259259	VR
81.4229249011858	67.4603174603175	VR
86.3813229571984	68.0161943319838	VR
81.6479400749064	62.2568093385214	VR
82.2222222222222	68.5714285714286	VR
82.962962962963	64.1666666666667	VR
78.8643533123029	67.6470588235294	VR
82.4372759856631	69.4736842105263	VR
82.4902723735408	69.7872340425532	VR
83.0324909747293	65.6716417910448	VR
85.9205776173285	62.1276595744681	VR
85.2941176470588	69.2015209125475	VR
79.136690647482	65.4135338345865	VR
76.2962962962963	61.3138686131387	VR
82.1292775665399	64.8464163822526	VR
79.5454545454545	69.6551724137931	VR
75.5905511811024	61.3545816733068	VR
81.5384615384615	64.7435897435897	VR
71.5953307392996	68	VR
76.8115942028985	66.4233576642336	VR
77.5193798449612	61.1764705882353	VR
83.3948339483395	65.3846153846154	VR
80	64.3356643356643	VR
77.6223776223776	69.9619771863118	VR
76.1245674740484	67.1875	VR
86.4864864864865	71.2121212121212	VR
86.8913857677903	69.8884758364312	VR
81.1023622047244	64.6840148698885	VR
77.3049645390071	61.4840989399293	VR
79.5620437956204	70.3296703296703	VR
81.3432835820896	61.7100371747212	VR
77.7777777777778	65.1340996168582	VR
79.8479087452472	65.2173913043478	VR
78.1954887218045	62.9213483146067	VR
83.8461538461539	64.406779661017	VR
87.4524714828897	67.9841897233202	VR
76.2645914396887	70.2127659574468	VR
83.8709677419355	65.2542372881356	VR
81.7204301075269	63.5135135135135	VR
84.8920863309353	68.421052631579	VR
82.8897338403042	69.7674418604651	VR
81.2260536398468	59.4142259414226	VR
78.9473684210526	65.9176029962547	VR
83.7735849056604	62.1722846441948	VR
75.8122743682311	65.5290102389079	VR
