# Supplementary material for: Neuroimaging evidence for a network sampling theory of individual differences in human intelligence test performance
Source: Nat Commun. 2021 Apr 6;12:2072. doi: 10.1038/s41467-021-22199-9 (PMC8024400; doi:10.1038/s41467-021-22199-9)
Supplement: Supplementary file 17 — Source Data [file 41467_2021_22199_MOESM17_ESM.zip › fig5k._scatter.csv]

dFC	BAvx	group
80.4597701149425	59.5505617977528	Dyn
82.4858757062147	58.0246913580247	Dyn
78.6127167630058	52.7472527472528	Dyn
83.3333333333333	55.4054054054054	Dyn
76.7295597484277	53.6842105263158	Dyn
75.1515151515152	47.8527607361963	Dyn
82.5581395348837	58.5987261146497	Dyn
75.8620689655172	55.5066079295154	Dyn
76.0736196319018	54.5454545454545	Dyn
70.8571428571428	55.7823129251701	Dyn
77.8378378378379	64.1509433962264	Dyn
83.6363636363636	52.8735632183908	Dyn
73.5632183908046	49.079754601227	Dyn
78.4530386740332	57.6687116564417	Dyn
73.7864077669903	56	Dyn
79.3296089385475	46.2686567164179	Dyn
70.5882352941176	53.4883720930233	Dyn
78.2122905027933	51.1111111111111	Dyn
74.2268041237113	53.7142857142857	Dyn
79.7927461139897	54.2168674698795	Dyn
71.3450292397661	58.5635359116022	Dyn
71.3450292397661	57.7981651376147	Dyn
80.9815950920245	49.1428571428571	Dyn
75.1322751322751	62.4277456647399	Dyn
76.5714285714286	57.9185520361991	Dyn
86.5168539325843	63.4615384615384	Dyn
76.0869565217391	56.4593301435407	Dyn
77.3809523809524	62.7659574468085	Dyn
76.3440860215054	55.6149732620321	Dyn
72.189349112426	62.1951219512195	Dyn
77.6595744680851	62.7027027027027	Dyn
72.9411764705882	54.5454545454546	Dyn
76.0736196319018	62.0253164556962	Dyn
87.0056497175141	54.5454545454546	Dyn
82.6815642458101	59.4285714285714	Dyn
72.4137931034483	47.5609756097561	Dyn
78.1609195402299	57.8034682080925	Dyn
81.6091954022989	58.1560283687943	Dyn
67.7966101694915	59.3023255813953	Dyn
69.9453551912568	63.3879781420765	Dyn
73.0337078651685	60.4938271604938	Dyn
75.4098360655738	57.8947368421053	Dyn
72.9281767955801	42.6470588235294	Dyn
77.4869109947644	58.6826347305389	Dyn
84.393063583815	48.6486486486486	Dyn
79.3478260869565	56.7741935483871	Dyn
78.4090909090909	62.3529411764706	Dyn
79.0697674418605	61.1872146118722	Dyn
82.2222222222222	55.4838709677419	Dyn
69.364161849711	51.7482517482517	Dyn
76.7567567567568	55.9139784946237	Dyn
73.5751295336788	56.0439560439561	Dyn
79.0697674418605	55.6213017751479	Dyn
74.5562130177515	60.8187134502924	Dyn
71.0382513661202	55.2486187845304	Dyn
79.5580110497238	57.1428571428571	Dyn
67.7966101694915	58.0952380952381	Dyn
73.0337078651685	63.6363636363636	Dyn
70.0564971751412	63.0434782608696	Dyn
72.316384180791	61.7801047120419	Dyn
75.5813953488372	55.952380952381	Dyn
75.7062146892655	63.9175257731959	Dyn
75.8241758241758	59.3607305936073	Dyn
85.8695652173913	60.1156069364162	Dyn
82.3529411764706	63.5897435897436	Dyn
74.5341614906832	57.6923076923077	Dyn
74.1935483870968	55.2763819095477	Dyn
81.8713450292398	55.6818181818182	Dyn
72.1649484536082	56.0439560439561	Dyn
76.4705882352941	56.6265060240964	Dyn
78.3625730994152	65.9685863874345	Dyn
72.9281767955801	61.7647058823529	Dyn
88.5245901639344	62.9834254143646	Dyn
67.0658682634731	65.8823529411765	Dyn
80.2197802197802	60.1226993865031	Dyn
75.5980861244019	65.8536585365854	Dyn
72.7272727272727	51.685393258427	Dyn
73.75	59.0604026845638	Dyn
83.2369942196532	55.4913294797688	Dyn
77.7142857142857	62.5	Dyn
73.8095238095238	78.3625730994152	Dyn
77.7777777777778	57.9881656804734	Dyn
76.3819095477387	57.8616352201258	Dyn
76.1363636363636	61.3065326633166	Dyn
73.3333333333333	68.6274509803922	Dyn
74.3169398907104	64.7727272727273	Dyn
73.1182795698925	63.6871508379888	Dyn
81.437125748503	51.3157894736842	Dyn
86.1878453038674	56.1797752808989	Dyn
74.8663101604278	61.7647058823529	Dyn
70.4081632653061	47.6190476190476	Dyn
79.0697674418605	47.5	Dyn
79.1208791208791	68.4491978609626	Dyn
78.4530386740332	55.952380952381	Dyn
62.5850340136054	64.5569620253165	Dyn
73.5751295336788	61.139896373057	Dyn
73.6842105263158	63.5838150289017	Dyn
74.6987951807229	67.741935483871	Dyn
74.8466257668712	60.8695652173913	Dyn
68.4491978609626	56.8047337278107	Dyn
91.1174785100286	68.6046511627907	Seq
88.3977900552486	68.0459770114942	Seq
90.0552486187845	66.3101604278075	Seq
90.0552486187845	70.3614457831325	Seq
84.7262247838617	63.1299734748011	Seq
88.1542699724518	70.9511568123393	Seq
88.5245901639344	66.3212435233161	Seq
91.4772727272727	63.7469586374696	Seq
86.7924528301887	65.9574468085107	Seq
86.1189801699717	66.1691542288557	Seq
87.603305785124	70.5882352941176	Seq
85.7142857142857	65.6641604010025	Seq
89.8936170212766	64.4155844155844	Seq
88.9502762430939	67.7333333333333	Seq
86.7816091954023	66.1971830985916	Seq
89.5604395604396	66.4893617021277	Seq
86.2857142857143	68.6567164179105	Seq
88.7096774193548	67.7506775067751	Seq
87.1508379888268	68.1704260651629	Seq
92.0110192837465	61.8811881188119	Seq
87.1345029239766	66.1800486618005	Seq
84.5528455284553	68.6015831134565	Seq
90.958904109589	68.0519480519481	Seq
87.2521246458924	71.219512195122	Seq
87.6344086021505	65.5826558265583	Seq
90.9604519774011	71.1484593837535	Seq
88.5869565217391	68.6015831134565	Seq
88.7052341597796	70.7446808510638	Seq
86.2745098039216	72.8723404255319	Seq
86.4406779661017	72.5212464589235	Seq
84.0909090909091	66.84350132626	Seq
87.1345029239766	67.0241286863271	Seq
88.7608069164265	67.8571428571429	Seq
91.6666666666667	67.6056338028169	Seq
90.7103825136612	68.6980609418282	Seq
86.9806094182826	70.3517587939699	Seq
88.2022471910112	68.1198910081744	Seq
89.4308943089431	73.8916256157635	Seq
82.2857142857143	67.3629242819843	Seq
85.1428571428572	70.2702702702703	Seq
87.6712328767123	66	Seq
84.7457627118644	68.5185185185185	Seq
84.8137535816619	66.9926650366748	Seq
86.3636363636364	68.542199488491	Seq
88.8888888888889	59.2	Seq
88.7671232876712	70.9677419354839	Seq
85.4651162790698	68.75	Seq
86.5921787709497	73.1707317073171	Seq
91.005291005291	69.0026954177898	Seq
82.8571428571429	70.2830188679245	Seq
86.2068965517241	67.612293144208	Seq
88.1081081081081	66.490765171504	Seq
88.4097035040431	67.3123486682809	Seq
87.2628726287263	72.9166666666667	Seq
84.8837209302326	67.0103092783505	Seq
89.8550724637681	68.945868945869	Seq
83.7349397590362	67.0391061452514	Seq
85.3107344632768	66.2921348314607	Seq
80.1169590643275	71.1484593837535	Seq
86.5013774104683	69.2098092643052	Seq
89.3732970027248	67.8048780487805	Seq
90.2857142857143	68.2170542635659	Seq
84.2406876790831	68.1318681318681	Seq
86.8347338935574	70.4663212435233	Seq
86.1971830985915	69.208211143695	Seq
88.3333333333333	71.875	Seq
86.217008797654	66.8380462724936	Seq
86.3636363636364	63.2098765432099	Seq
87.7906976744186	68.6274509803922	Seq
87.0712401055409	68.2051282051282	Seq
90.6593406593407	69.2098092643052	Seq
86.7052023121387	68.3673469387755	Seq
88.135593220339	69.1099476439791	Seq
80.5970149253731	71.4666666666667	Seq
90.3047091412742	67.51269035533	Seq
88.283378746594	70.4081632653061	Seq
86.2533692722372	67.8756476683938	Seq
86.1971830985915	68.348623853211	Seq
90.8587257617728	65.2054794520548	Seq
86.685552407932	71.7703349282297	Seq
89.8630136986301	71.0601719197708	Seq
84.4192634560907	73.3167082294264	Seq
93.2584269662921	70.2970297029703	Seq
89.3854748603352	63.7075718015666	Seq
84.7953216374269	72.093023255814	Seq
85.207100591716	71.0327455919395	Seq
87.6080691642651	70.9677419354839	Seq
92.4324324324324	70.7379134860051	Seq
88.1542699724518	71.2328767123288	Seq
87.5739644970414	72.6224783861671	Seq
86.1271676300578	66.8341708542713	Seq
87.431693989071	68.8118811881188	Seq
88.4393063583815	70.487106017192	Seq
83.6158192090395	70.7838479809976	Seq
82.9545454545455	68.9320388349515	Seq
85.7142857142857	66.1064425770308	Seq
86.7403314917127	75.1351351351351	Seq
82.7195467422096	69.9088145896657	Seq
85.6304985337243	71.3483146067416	Seq
82.9268292682927	68.6635944700461	Seq
92.6391382405745	85.3046594982079	2FC
90.2033271719039	77.4327122153209	2FC
91.3761467889908	74.8091603053435	2FC
89.9628252788104	81.6247582205029	2FC
88.1533101045296	76.8031189083821	2FC
91.304347826087	82.5757575757576	2FC
90.0369003690037	78.584729981378	2FC
91.8095238095238	69.2307692307692	2FC
90.8424908424908	80.0773694390716	2FC
88.4057971014493	79.84934086629	2FC
89.4736842105263	79.53216374269	2FC
89.9641577060932	78.1065088757396	2FC
90.9433962264151	75.9398496240601	2FC
90.8752327746741	80.0738007380074	2FC
88.9733840304182	78.0793319415449	2FC
90.8752327746741	78.9473684210526	2FC
88.2142857142857	75.098814229249	2FC
91.1153119092628	81.3559322033898	2FC
87.8787878787879	79.0513833992095	2FC
91.9847328244275	73.3333333333333	2FC
89.5943562610229	78.6885245901639	2FC
88.5185185185185	78.2608695652174	2FC
92.7536231884058	77.6923076923077	2FC
91.4498141263941	77.2635814889336	2FC
91.1819887429644	75.9183673469388	2FC
94.5255474452555	82.7184466019417	2FC
92.0454545454545	77.2357723577236	2FC
90.7103825136612	77.1317829457364	2FC
90.5027932960894	80.0773694390716	2FC
91.9210053859964	84.5470692717584	2FC
87.7777777777778	78.7644787644788	2FC
90.1408450704225	80.6026365348399	2FC
91.578947368421	79.622641509434	2FC
92.8176795580111	77.8467908902692	2FC
94.5794392523365	82.3529411764706	2FC
89.908256880734	78.3783783783784	2FC
88.7272727272727	80.3703703703704	2FC
90.5027932960894	81.0506566604128	2FC
88.245931283906	77.3333333333333	2FC
87.0201096892139	81.2144212523719	2FC
90.1303538175047	79.1505791505791	2FC
86.5561694290976	76.2096774193548	2FC
89.0909090909091	77.0093457943925	2FC
92.364990689013	76.6283524904214	2FC
92.1389396709323	74.2307692307692	2FC
91.5254237288135	84.9909584086799	2FC
90	80.6083650190114	2FC
89.8181818181818	80.0813008130081	2FC
90.8045977011494	80.14440433213	2FC
87.2531418312388	78.7524366471735	2FC
89.2138939670932	76.4331210191083	2FC
90.5222437137331	80.1541425818883	2FC
90.5027932960894	77.9116465863454	2FC
90.7749077490775	83.0476190476191	2FC
86.7992766726944	75.9295499021526	2FC
92.057761732852	80.9248554913295	2FC
88.9667250437828	76.171875	2FC
87.5912408759124	79.5620437956204	2FC
85.5614973262032	84.2300556586271	2FC
90.7407407407407	81.6091954022989	2FC
90.2033271719039	79.2828685258964	2FC
91.500904159132	76.9539078156313	2FC
88.5245901639344	77.2635814889336	2FC
89.7959183673469	80.9980806142034	2FC
91.5315315315315	82.3529411764706	2FC
89.087656529517	85.1851851851852	2FC
89.6925858951175	77.6422764227642	2FC
89.7666068222621	75.3507014028056	2FC
91.1439114391144	75.1020408163265	2FC
90.3954802259887	81.2977099236641	2FC
92.1100917431193	78.544061302682	2FC
89.6925858951175	75.2066115702479	2FC
90.2394106813996	76.9825918762089	2FC
85.121107266436	82.6168224299065	2FC
90.1303538175047	77.6290630975143	2FC
88.8888888888889	82.0610687022901	2FC
89.272030651341	79.8449612403101	2FC
89.9115044247788	78.3838383838384	2FC
92.6739926739927	79.3357933579336	2FC
89.4927536231884	79.2828685258964	2FC
90.3107861060329	83.2142857142857	2FC
88.4826325411334	81.5686274509804	2FC
91.4285714285714	80.8510638297872	2FC
90.8424908424908	78.3132530120482	2FC
88.5304659498208	81.9548872180451	2FC
89.8032200357782	81.2623274161736	2FC
88.8482632541133	79.9196787148594	2FC
92.8176795580111	80.7476635514019	2FC
90.6716417910448	81.9366852886406	2FC
89.7297297297297	86.2003780718336	2FC
90.7063197026022	77.7570093457944	2FC
90.4059040590406	78.6821705426356	2FC
92.7536231884058	82.7205882352941	2FC
87.3394495412844	75.7637474541752	2FC
87.4354561101549	78.8235294117647	2FC
88.6029411764706	81.1320754716981	2FC
89.945155393053	83.0540037243948	2FC
86.6310160427808	83.5398230088496	2FC
88.5416666666667	81.7051509769094	2FC
87.4045801526717	77.9874213836478	2FC
