# Supplementary material for: Neuroimaging evidence for a network sampling theory of individual differences in human intelligence test performance
Source: Nat Commun. 2021 Apr 6;12:2072. doi: 10.1038/s41467-021-22199-9 (PMC8024400; doi:10.1038/s41467-021-22199-9)
Supplement: Supplementary file 17 — Source Data [file 41467_2021_22199_MOESM17_ESM.zip › fig5l._scatter.csv]

dFC	BAvx	group
80.4428044280443	51.5625	Digit
77.1929824561403	49.4773519163763	Digit
76.5625	42.5855513307985	Digit
78.0141843971631	52.5	Digit
75.092936802974	43.8461538461538	Digit
78.1954887218045	44.2622950819672	Digit
74.4360902255639	47.8405315614618	Digit
80.4270462633452	55.6962025316456	Digit
77.3234200743494	46.1538461538461	Digit
72.4528301886793	53.2846715328467	Digit
74.8091603053435	53.4798534798535	Digit
77.3972602739726	49.0066225165563	Digit
74.4525547445256	51.7730496453901	Digit
74.5519713261649	55.7971014492754	Digit
77.1331058020478	48.7455197132617	Digit
76.8060836501901	48.8372093023256	Digit
69.9619771863118	51.7006802721088	Digit
74.0484429065744	53.035143769968	Digit
76.8683274021352	58.9928057553957	Digit
76.4940239043825	47.0149253731343	Digit
73.8007380073801	53.4296028880866	Digit
72.5274725274725	44.8	Digit
80.8988764044944	51.1627906976744	Digit
73.5177865612648	50.8474576271186	Digit
76.3250883392226	48.2517482517482	Digit
81.8532818532819	53.3807829181495	Digit
75.2688172043011	42.6229508196721	Digit
72.8744939271255	51.2396694214876	Digit
75.735294117647	51.6393442622951	Digit
72.7272727272727	52.589641434263	Digit
71.0204081632653	52	Digit
77.9527559055118	47.1074380165289	Digit
75.968992248062	53.8181818181818	Digit
81.25	48.0286738351254	Digit
84.0989399293286	51.0489510489511	Digit
71.6845878136201	47.2573839662447	Digit
71.830985915493	47.0588235294118	Digit
73.4265734265734	51.1811023622047	Digit
73.7254901960784	56.7049808429119	Digit
64.3137254901961	49.0974729241877	Digit
74.9034749034749	48.0565371024735	Digit
67.175572519084	57.3584905660377	Digit
70.4	46.2151394422311	Digit
78.9272030651341	42.1052631578947	Digit
75.4863813229572	48.9051094890511	Digit
77.6978417266187	47.5	Digit
77.0909090909091	55.3359683794466	Digit
72.7941176470588	53.6873156342183	Digit
79.5847750865052	48.0314960629921	Digit
66.6666666666667	55.0522648083624	Digit
72.5099601593625	46.3087248322148	Digit
73.037542662116	51.4492753623188	Digit
75.4716981132076	53.7634408602151	Digit
71.2550607287449	43.5146443514644	Digit
72.5868725868726	52.0754716981132	Digit
80.1587301587302	46.2633451957295	Digit
74.4	42.911877394636	Digit
76.1194029850746	51.219512195122	Digit
66.4179104477612	56.3706563706564	Digit
76.6798418972332	53.2423208191126	Digit
78.6516853932584	56.2737642585551	Digit
75.0902527075812	55.9485530546624	Digit
75	52.6690391459075	Digit
79.4326241134752	51.505016722408	Digit
72.8	40.4761904761905	Digit
74.1258741258741	52.7131782945736	Digit
74.7081712062257	49.4915254237288	Digit
70.2702702702703	50.5494505494505	Digit
78.4905660377359	53.7931034482759	Digit
77.3946360153257	54.9828178694158	Digit
82.5278810408922	50.3401360544218	Digit
71.6417910447761	56.2691131498471	Digit
75.6554307116105	52.4193548387097	Digit
67.2645739910314	55.5555555555556	Digit
74.2647058823529	50.2024291497976	Digit
75.4716981132076	57.9710144927536	Digit
77.037037037037	54.4776119402985	Digit
70.8171206225681	55.2631578947368	Digit
75.9398496240601	45.136186770428	Digit
72.5190839694657	49.618320610687	Digit
73.4082397003745	56.7272727272727	Digit
70.4119850187266	51.1945392491468	Digit
78.3216783216783	53.4296028880866	Digit
76.2589928057554	55.5205047318612	Digit
71.5328467153285	52.7196652719665	Digit
72.0306513409962	59.5890410958904	Digit
67.4418604651163	48.4615384615385	Digit
79.1208791208791	50.199203187251	Digit
75.8364312267658	45.985401459854	Digit
77.2357723577236	49.2537313432836	Digit
76.3052208835341	46.1538461538462	Digit
71.5953307392996	56.1290322580645	Digit
74.0458015267176	56.1797752808989	Digit
75.2	54.8494983277592	Digit
74.5762711864407	53.3783783783784	Digit
72.7969348659004	54.0925266903915	Digit
76.1538461538462	46.4730290456432	Digit
67.96875	45.985401459854	Digit
76.6283524904214	42.0168067226891	Digit
73.1517509727626	52.7777777777778	Digit
78.3505154639175	59.5628415300546	Spatial
68.8	56.7415730337079	Spatial
72.6775956284153	54.4	Spatial
71.0982658959538	59.1836734693877	Spatial
67.8947368421053	52.7220630372493	Spatial
72.7748691099476	58.9420654911839	Spatial
71.7948717948718	53.781512605042	Spatial
72.5146198830409	48.5049833887043	Spatial
73.5376044568245	57.7540106951872	Spatial
68.5714285714286	60.989010989011	Spatial
70	61.671469740634	Spatial
70.6896551724138	55.786350148368	Spatial
67.6384839650146	59.0078328981723	Spatial
69.6165191740413	59.2783505154639	Spatial
67.6923076923077	54.0229885057471	Spatial
70.2247191011236	59.7087378640777	Spatial
66.839378238342	56.0224089635854	Spatial
70.4545454545454	52.9968454258675	Spatial
69.5187165775401	56.140350877193	Spatial
74.0331491712707	62.8415300546448	Spatial
70.3170028818444	60.2094240837696	Spatial
68.6813186813187	53.6741214057508	Spatial
74.8717948717949	54.7008547008547	Spatial
73.0666666666667	60	Spatial
73.0569948186529	52.9032258064516	Spatial
78.7709497206704	56.3380281690141	Spatial
73.6292428198433	50.7836990595611	Spatial
71.2468193384224	61.2137203166227	Spatial
72.0670391061453	58.695652173913	Spatial
67.4285714285714	61.0837438423645	Spatial
72.1485411140583	57.9234972677596	Spatial
72.0626631853786	62.8571428571429	Spatial
74.2105263157895	63.5170603674541	Spatial
75.0684931506849	54.5454545454545	Spatial
78.8043478260869	59.8337950138504	Spatial
69.8060941828255	59.9531615925059	Spatial
66.1246612466125	59.6858638743456	Spatial
67.2176308539945	62.2222222222222	Spatial
72.112676056338	55.786350148368	Spatial
64.2857142857143	58.5915492957746	Spatial
72.7272727272727	57.7507598784195	Spatial
66.4864864864865	55.6149732620321	Spatial
68.9655172413793	55.6149732620321	Spatial
71.3881019830028	54.1554959785523	Spatial
72.0812182741117	62.5668449197861	Spatial
67.5977653631285	58.2278481012658	Spatial
68.9473684210526	57.9634464751958	Spatial
68.3333333333333	56.5079365079365	Spatial
73.8095238095238	60.8450704225352	Spatial
66.2983425414365	60.3260869565217	Spatial
74.1144414168937	57.3913043478261	Spatial
70.8708708708709	52.6011560693642	Spatial
70.2127659574468	56.0439560439561	Spatial
71.0327455919395	54.1554959785523	Spatial
69.9481865284974	53.8243626062323	Spatial
69.8863636363636	56.797583081571	Spatial
71.1111111111111	58.0976863753213	Spatial
72.7777777777778	59.2592592592593	Spatial
65.0273224043716	63.6118598382749	Spatial
73.1843575418994	59.1549295774648	Spatial
70.6806282722513	58.8888888888889	Spatial
73.7400530503979	58.2857142857143	Spatial
73.5802469135803	56.9767441860465	Spatial
71.7514124293785	65.0273224043716	Spatial
70.2564102564103	52.046783625731	Spatial
69.2708333333333	57.2192513368984	Spatial
71.0382513661202	52.7950310559006	Spatial
69.1218130311615	55.3072625698324	Spatial
71.1864406779661	58.8555858310627	Spatial
74.2424242424242	61.9718309859155	Spatial
72.0461095100865	53.2544378698225	Spatial
70.0808625336927	58.2352941176471	Spatial
71.0659898477157	59.3175853018373	Spatial
70.8920187793427	62.0111731843575	Spatial
66.2650602409638	62.3441396508728	Spatial
69.4915254237288	62.089552238806	Spatial
69.2708333333333	62.6038781163435	Spatial
69.0355329949239	54.601226993865	Spatial
70.5234159779614	57.8796561604585	Spatial
68.4782608695652	57.9787234042553	Spatial
68.1372549019608	66.1577608142494	Spatial
66.3291139240506	57.2164948453608	Spatial
72.5761772853186	56.9920844327177	Spatial
74.0157480314961	59.0361445783132	Spatial
65.1296829971182	61.0644257703081	Spatial
68.169014084507	64.1095890410959	Spatial
71.0227272727273	54.8387096774194	Spatial
70.5202312138728	61.4634146341463	Spatial
72	54.6961325966851	Spatial
76.7045454545454	57.5581395348837	Spatial
72.3860589812332	57.9945799457995	Spatial
66.6666666666667	56.0240963855422	Spatial
69.2307692307692	58.6301369863014	Spatial
73.3695652173913	57.2237960339943	Spatial
73.7400530503979	61.8666666666667	Spatial
66.6666666666667	57.5949367088608	Spatial
74.6867167919799	62.8440366972477	Spatial
69.0355329949239	58.2857142857143	Spatial
74.6113989637306	58.5365853658537	Spatial
68.4350132625995	58.8859416445623	Spatial
73.6	52.9850746268657	Object
68.2730923694779	49.0706319702602	Object
64.2599277978339	47.7941176470588	Object
73.8461538461539	54.2124542124542	Object
69.3227091633466	45.6026058631922	Object
69.6969696969697	51.6556291390729	Object
73.356401384083	49.808429118774	Object
69.2579505300353	53.3333333333333	Object
70.4119850187266	45.3900709219858	Object
64.0569395017794	46.3320463320463	Object
65.359477124183	53.1986531986532	Object
66.1224489795918	46.7625899280576	Object
67.1532846715328	42.1455938697318	Object
70.5084745762712	50.6224066390042	Object
70.1107011070111	45.2961672473868	Object
67.6579925650557	37.1428571428571	Object
63.5294117647059	49.4623655913978	Object
66.4206642066421	50.1742160278746	Object
58.7301587301587	50	Object
70.3071672354949	47.2602739726027	Object
63.2352941176471	45.7142857142857	Object
64.9056603773585	52.7536231884058	Object
73.8095238095238	46.6666666666667	Object
70.1107011070111	49.0706319702602	Object
66.6666666666667	48.3221476510067	Object
75.0853242320819	50.1766784452297	Object
65.8333333333333	46.4646464646465	Object
66.9230769230769	51.3513513513514	Object
69.3726937269373	50.1607717041801	Object
62.0689655172414	43.921568627451	Object
67.175572519084	44.1666666666667	Object
70.4119850187266	54.9152542372881	Object
68.1992337164751	51.7374517374517	Object
73.4545454545455	50.3448275862069	Object
73.3870967741936	53.7634408602151	Object
65.6826568265683	45.6928838951311	Object
64.2276422764228	49.2647058823529	Object
65.9003831417625	46.6403162055336	Object
70.1107011070111	54.3554006968641	Object
57.0247933884297	49.8269896193772	Object
70.2127659574468	53.0035335689046	Object
60.0732600732601	50.9505703422053	Object
64.6616541353384	47.4820143884892	Object
71.1267605633803	47.2972972972973	Object
67.2	43.5424354243542	Object
69.1729323308271	52.1428571428571	Object
60.2620087336245	53.7102473498233	Object
68.1647940074906	44.0298507462687	Object
72.202166064982	53.6423841059603	Object
64.1221374045802	43.7956204379562	Object
70.2898550724638	48.4210526315789	Object
68.1159420289855	47.1014492753623	Object
70.8487084870849	47.4074074074074	Object
63.7450199203187	49.685534591195	Object
67.6923076923077	51.1784511784512	Object
74.1258741258741	48.0836236933798	Object
66.6666666666667	45.1851851851852	Object
67.1532846715328	53.8745387453875	Object
63.4920634920635	61.1111111111111	Object
68.0555555555556	49.1935483870968	Object
67.4509803921569	51.9736842105263	Object
61.3545816733068	56.3265306122449	Object
70.4119850187266	52.2648083623693	Object
72.6618705035971	45.3846153846154	Object
68.6346863468635	46.7796610169491	Object
68.3544303797468	50.5119453924915	Object
69.0909090909091	48.6111111111111	Object
64.6616541353384	45.8181818181818	Object
67.1428571428571	43.9393939393939	Object
70.0787401574803	50.936329588015	Object
68.2758620689655	47.843137254902	Object
60.4651162790698	42.914979757085	Object
71.4828897338403	50.7246376811594	Object
66.4179104477612	47.148288973384	Object
69.5035460992908	49.6062992125984	Object
67.1280276816609	52.3809523809524	Object
65.8823529411765	53.6231884057971	Object
64.8221343873518	51.8518518518519	Object
62.6865671641791	50.1628664495114	Object
64.367816091954	44.8275862068965	Object
62.7118644067797	53.4412955465587	Object
62.8787878787879	42.3728813559322	Object
70.4980842911878	49.618320610687	Object
65.5737704918033	52.5096525096525	Object
66.4233576642336	56.0810810810811	Object
64.6616541353384	50.965250965251	Object
65.9340659340659	48.6486486486486	Object
71.9424460431655	41.49377593361	Object
68.9922480620155	43.2432432432432	Object
72.5423728813559	49.4983277591973	Object
73.0496453900709	43.7735849056604	Object
68.1159420289855	49.0706319702602	Object
62.7306273062731	54.6153846153846	Object
68.4410646387833	47.0149253731343	Object
68.2170542635659	47.5409836065574	Object
60.4477611940298	54.9019607843137	Object
66.1417322834646	44.1666666666667	Object
64	52.2388059701493	Object
68.503937007874	52.2875816993464	Object
64.367816091954	44.3548387096774	Object
76.0233918128655	67.3684210526316	Verbal
76.0233918128655	57.1428571428571	Verbal
82.8729281767956	51.7647058823529	Verbal
76.0416666666667	70.8571428571428	Verbal
76.6666666666667	64.6341463414634	Verbal
78.5714285714286	59.8540145985402	Verbal
79.3103448275862	62.111801242236	Verbal
82.7586206896552	67.4846625766871	Verbal
81.0810810810811	63.2768361581921	Verbal
66.304347826087	64.4808743169399	Verbal
80.2325581395349	67.4846625766871	Verbal
76.9230769230769	66.2576687116565	Verbal
74.0740740740741	62.3376623376623	Verbal
79.0419161676647	62.8571428571429	Verbal
77.4869109947644	67.4698795180723	Verbal
80.2083333333333	65	Verbal
72.7272727272727	65.3333333333333	Verbal
77.3809523809524	60.1226993865031	Verbal
78.6127167630058	63.4146341463415	Verbal
81.6091954022989	61.038961038961	Verbal
75.7894736842105	57.9545454545454	Verbal
80.8988764044944	68.6046511627907	Verbal
79.53216374269	68.0851063829787	Verbal
82.8729281767956	71.0843373493976	Verbal
79.7619047619048	56.989247311828	Verbal
82.3529411764706	57.1428571428571	Verbal
82.0224719101123	57.8616352201258	Verbal
80	68.7116564417178	Verbal
75.9776536312849	70.0636942675159	Verbal
69.4444444444445	70.2380952380952	Verbal
72.4489795918367	65.5172413793103	Verbal
76.1363636363636	68.3544303797468	Verbal
74.0331491712707	69.0909090909091	Verbal
82.6086956521739	62.3529411764706	Verbal
80.6629834254144	62.3376623376623	Verbal
71.0059171597633	56.3758389261745	Verbal
72.9281767955801	61.7021276595745	Verbal
74.1176470588235	64.2857142857143	Verbal
75.3768844221106	66.6666666666667	Verbal
69.9386503067485	62.8930817610063	Verbal
76.3636363636364	68.1081081081081	Verbal
70.8571428571428	66.2921348314607	Verbal
73.7967914438503	62.1468926553672	Verbal
70.3296703296703	60.9756097560976	Verbal
77.0949720670391	68.3229813664596	Verbal
74.1573033707865	61.8181818181818	Verbal
72.4489795918367	59.6273291925466	Verbal
72.9281767955801	70.8860759493671	Verbal
86.5168539325843	68.6390532544379	Verbal
69.6517412935323	62.2516556291391	Verbal
72.0430107526882	57.8947368421053	Verbal
80.8988764044944	65.9340659340659	Verbal
76.1904761904762	67.0658682634731	Verbal
77.8378378378379	57.3333333333333	Verbal
69.7142857142857	65.4545454545455	Verbal
78.9473684210526	66.2983425414365	Verbal
77.8378378378379	61.25	Verbal
80.8988764044944	59.493670886076	Verbal
65.979381443299	66.6666666666667	Verbal
85.0828729281768	71.7391304347826	Verbal
80.6818181818182	61.437908496732	Verbal
80	65.5172413793103	Verbal
79.7619047619048	61.9047619047619	Verbal
74.6987951807229	63.2258064516129	Verbal
81.6568047337278	56.5445026178011	Verbal
71.6763005780347	64.5161290322581	Verbal
79.1208791208791	59.4285714285714	Verbal
71.2871287128713	65.5172413793103	Verbal
76.2430939226519	69.1823899371069	Verbal
81.6568047337278	71.8562874251497	Verbal
81.6091954022989	68.3937823834197	Verbal
73.224043715847	66.2650602409638	Verbal
71.7948717948718	58.2857142857143	Verbal
71.1656441717791	69.0058479532164	Verbal
73.1958762886598	62.9213483146067	Verbal
81.3953488372093	77.7142857142857	Verbal
74.8538011695907	61.7142857142857	Verbal
72.7272727272727	53.3333333333333	Verbal
79.7814207650273	61.0778443113772	Verbal
74.0740740740741	56.578947368421	Verbal
75.7396449704142	69.0909090909091	Verbal
67.5324675324675	65.0306748466258	Verbal
84.8837209302326	70.3703703703704	Verbal
77.9661016949153	75.5813953488372	Verbal
75.6756756756757	64.8936170212766	Verbal
75.7575757575758	70.7317073170732	Verbal
73.0964467005076	65.7894736842105	Verbal
75.4098360655738	69.6629213483146	Verbal
79.7752808988764	58.3783783783784	Verbal
82.3529411764706	62.7218934911243	Verbal
80.6818181818182	63.5838150289017	Verbal
69.9386503067485	69.8224852071006	Verbal
77.511961722488	74.468085106383	Verbal
78.391959798995	65	Verbal
74.6411483253589	64.2424242424242	Verbal
75	72.316384180791	Verbal
76.6467065868264	65.0306748466258	Verbal
75.5555555555556	65.9574468085107	Verbal
75.9776536312849	65.8682634730539	Verbal
73.5135135135135	64.6706586826347	Verbal
