# Supplementary material for: Neuroimaging evidence for a network sampling theory of individual differences in human intelligence test performance
Source: Nat Commun. 2021 Apr 6;12:2072. doi: 10.1038/s41467-021-22199-9 (PMC8024400; doi:10.1038/s41467-021-22199-9)
Supplement: Supplementary file 17 — Source Data [file 41467_2021_22199_MOESM17_ESM.zip › fig6b._scatter.csv]

Performance index	Acc_1	Acc_2	Acc_3
0.472486138083972	0.694444444444444	0.305555555555556	0.694444444444444
1.68463313638723	0.361111111111111	0.277777777777778	0.472222222222222
-0.312058533449231	0.388888888888889	0.472222222222222	0.472222222222222
-1.79400557561144	0.5	0.277777777777778	0.444444444444444
-0.467199764021059	0.527777777777778	0.472222222222222	0.666666666666667
-0.164563102158835	0.361111111111111	0.361111111111111	0.472222222222222
0.257179651404776	0.5	0.472222222222222	0.611111111111111
-0.368005004509619	0.388888888888889	0.277777777777778	0.444444444444444
-0.490379114117475	0.5	0.416666666666667	0.5
-0.457890575860116	0.388888888888889	0.472222222222222	0.583333333333333
-0.00468340527895882	0.611111111111111	0.416666666666667	0.833333333333333
-1.00357823917699	0.25	0.388888888888889	0.472222222222222
-1.04449288244656	0.472222222222222	0.388888888888889	0.611111111111111
-0.391182533243047	0.444444444444444	0.583333333333333	0.583333333333333
-1.64973252733733	0.5	0.472222222222222	0.583333333333333
-0.786046866082027	0.555555555555556	0.444444444444444	0.555555555555556
-2.21160360931975	0.277777777777778	0.305555555555556	0.333333333333333
0.385247988303063	0.388888888888889	0.527777777777778	0.666666666666667
0.276234765268071	0.416666666666667	0.444444444444444	0.583333333333333
-1.45002364524856	0.416666666666667	0.25	0.527777777777778
-1.72820921458867	0.75	0.611111111111111	0.861111111111111
1.0024834952078	0.527777777777778	0.638888888888889	0.694444444444444
0.494899622476487	0.222222222222222	0.277777777777778	0.416666666666667
-2.10577703381546	0.277777777777778	0.138888888888889	0.333333333333333
1.73476256224488	0.527777777777778	0.75	0.694444444444444
0.420087472359342	0.5	0.361111111111111	0.611111111111111
-0.941099615896088	0.388888888888889	0.277777777777778	0.5
1.47108695003035	0.416666666666667	0.638888888888889	0.722222222222222
0.0814868538574515	0.472222222222222	0.638888888888889	0.666666666666667
0.553845430534215	0.333333333333333	0.194444444444444	0.416666666666667
0.456576852346269	0.527777777777778	0.5	0.777777777777778
0.644097004159942	0.333333333333333	0.472222222222222	0.472222222222222
0.506679035146452	0.388888888888889	0.361111111111111	0.472222222222222
0.204033500384925	0.388888888888889	0.75	0.694444444444444
-0.54417407589231	0.472222222222222	0.555555555555556	0.694444444444444
0.418322842162424	0.472222222222222	0.555555555555556	0.638888888888889
-0.841135372126792	0.5	0.416666666666667	0.555555555555556
0.142529107904407	0.583333333333333	0.611111111111111	0.805555555555556
-1.45588008749624	0.444444444444444	0.472222222222222	0.638888888888889
0.321707797204287	0.444444444444444	0.472222222222222	0.555555555555556
-0.339336465544058	0.277777777777778	0.333333333333333	0.333333333333333
0.04249543165723	0.527777777777778	0.527777777777778	0.638888888888889
0.724942590546929	0.555555555555556	0.666666666666667	0.916666666666667
0.50828527540438	0.305555555555556	0.416666666666667	0.527777777777778
0.128898166769672	0.388888888888889	0.194444444444444	0.527777777777778
-0.686501394369628	0.527777777777778	0.666666666666667	0.722222222222222
0.19277411583437	0.305555555555556	0.194444444444444	0.277777777777778
0.526926695018314	0.472222222222222	0.388888888888889	0.638888888888889
0.311037290228812	0.361111111111111	0.5	0.666666666666667
0.335826231265552	0.361111111111111	0.527777777777778	0.611111111111111
0.678158659733721	0.444444444444444	0.555555555555556	0.638888888888889
0.630296254677237	0.555555555555556	0.75	0.777777777777778
1.18530594653896	0.583333333333333	0.472222222222222	0.75
0.778667890587408	0.611111111111111	0.611111111111111	0.694444444444444
0.40916253741421	0.361111111111111	0.472222222222222	0.5
0.212521304779614	0.277777777777778	0.194444444444444	0.305555555555556
-0.192216894756853	0.583333333333333	0.527777777777778	0.777777777777778
2.01515535112562	0.5	0.75	0.694444444444444
