# Supplementary material for: Neuroimaging evidence for a network sampling theory of individual differences in human intelligence test performance
Source: Nat Commun. 2021 Apr 6;12:2072. doi: 10.1038/s41467-021-22199-9 (PMC8024400; doi:10.1038/s41467-021-22199-9)
Supplement: Supplementary file 17 — Source Data [file 41467_2021_22199_MOESM17_ESM.zip › supp_figure3.csv]

Task source	Task sink	Psychometric similarity	Static saliency	Dynamic saliency	Summed saliency
SS	PA	0.952200173511536	-0.129609753594712	0.0178021497678348	-0.0937110101631759
ML	PA	0.898160945611739	-0.0671882918725764	-0.00552584394710458	-0.0327670495826679
SO	PA	0.883477018009892	0.0666540630221755	0.0436967063781217	0.0710695458914701
TT	PA	0.72033348542695	0.0414989683960287	0.015602708958805	0.00963082706494148
OO	PA	0.537202586265942	0.0143597394997564	-0.0301777082667626	0.057387187069696
RO	PA	0.488905529195722	-0.0805294896023238	-0.000619164840374032	-0.0751952446155192
FM	PA	0.583376793712962	-0.0591617688279902	-0.0215172284870128	-0.0538818399486911
IP	PA	0.516019357329375	0.0668746330273864	-0.0144366185474969	0.0681638746711996
CW	PA	0.712586479120766	-0.0472800462197083	-0.0521863907069337	0.00495578887592263
GR	PA	0.562157061090403	0.119835085753316	0.0291493435367266	0.0951008207400514
DS	PA	0.710864104754853	0.0258868264769511	0.0627610503439726	0.0448276541983805
ML	SS	0.984853874082946	0.00127336756785052	-0.0155879531731932	0.0238701022584564
SO	SS	0.978089597654389	-0.0129298842377722	-0.0017347780448474	-0.0057624864942818
TT	SS	0.858125431173511	0.00697162504911873	0.026364229660177	-0.0297449953954519
OO	SS	0.662011732759845	0.0212744883786606	-0.0448415067967366	0.0251464244112283
RO	SS	0.60936490714563	-0.0603404790372334	0.0342840791576254	-0.0276750521774572
FM	SS	0.680909414524316	0.0536840165925309	-0.0502713043964471	0.0243826918424636
IP	SS	0.578977883438307	-0.0264324216516522	0.0503809514924842	0.0143157551242963
CW	SS	0.728489548538172	-0.0418369197215459	0.0060546399396425	-0.0565104628778272
GR	SS	0.544267731337458	-0.0350406068068631	-0.0190856065488462	0.00891160855771268
DS	SS	0.565856933725171	0.0460277772470517	-0.0303965469750129	0.019441996167507
SO	ML	0.999238290248272	0.00697249187634024	0.0495543074122945	0.0417021439092226
TT	ML	0.872377531326074	-0.0914477422197309	-0.102895843706569	-0.178323683643405
OO	ML	0.667466551550491	0.352013091906338	0.0153625726958755	0.243984891369713
RO	ML	0.601884326985921	0.141380960952544	0.00261802537124982	0.125289597713458
FM	ML	0.64983941529986	-0.0138478361277934	0.0289425112557315	0.00439454781305996
IP	ML	0.531880201579171	0.024282931031301	0.0473835699903844	-0.0167216105266438
CW	ML	0.651471258028848	0.247075118387653	-0.00440353755016709	0.0789701793366074
GR	ML	0.461224670518646	-0.040643612396845	-0.0108575559313028	-0.0270134828993848
DS	ML	0.462773289649878	-0.119721528663418	-0.0418727107614209	-0.00556686100602574
TT	SO	0.878120896057301	0.0654052066921936	0.0164001602132518	0.029669266329536
OO	SO	0.674854612633631	-0.0553452022965799	-0.0157138650020401	-0.0584850132359262
RO	SO	0.605393874832628	-0.0319804000391434	0.0831827966883693	0.0405384763284659
FM	SO	0.647493839331276	-0.0146283345484085	-0.0253172785638101	-0.0195767417169492
IP	SO	0.526912383226491	0.00618122536684002	-0.00610382658695462	0.0464291231972009
CW	SO	0.636962815197525	0.329142633575171	-0.0178667326526432	0.136363373773635
GR	SO	0.446643741956677	0.0776398754583191	-0.0300722069602619	0.0645347740096064
DS	SO	0.442291549544632	-0.0904621828538016	-0.00137635401546029	-0.0584806685392615
OO	TT	0.927805647224504	-0.139247614526319	-0.0529146662334512	-0.0704902786499831
RO	TT	0.878816643286513	0.210023056026432	0.0114804919079031	0.097647864412817
FM	TT	0.877388848536237	0.00751861709232449	-0.0232455268740025	0.00456051724028347
IP	TT	0.761709522530829	-0.0815766784528879	0.0220473168325456	-0.0959154065991366
CW	TT	0.733110381321232	-0.0309272744199134	-0.0187178226739117	0.0456092221143107
GR	TT	0.549997800419989	-0.187190045282441	-0.00194076865319476	-0.0814499796309758
DS	TT	0.382838901884157	-0.074749744665158	-0.033435340666062	-0.0798535724072632
RO	OO	0.963651080095254	0.121473783397678	-0.0370020528852213	0.123953180780546
FM	OO	0.91471201587066	0.011819990918126	-0.0512970012741387	-0.0195805366728215
IP	OO	0.840133055738494	-0.00473245939617555	-0.0528329148515034	-0.000445993683127687
CW	OO	0.67696073924775	0.004423906900628	-0.0148733643615655	-0.0210365003745873
GR	OO	0.535806602099494	-0.00616988865156807	-0.0035381355857051	0.00730673821981242
DS	OO	0.301265904665736	0.0485479026417222	0.00123570544481398	0.0670267495357446
FM	RO	0.969008398447933	0.129185725247815	0.034176524212745	0.121078507708571
IP	RO	0.916870534907457	-0.0127694868471165	-0.0218951252253036	-0.0135048039628578
CW	RO	0.743864785935236	-0.0257624470097799	-0.0120450137936632	-0.0321102703470755
GR	RO	0.621975858311637	-0.292271583157263	0.0601228990771824	-0.185657553592956
DS	RO	0.311056099134762	0.0192423861866048	0.0211640219595682	0.103307302157802
IP	FM	0.969474603600938	0.00738489428741907	0.0467196342768571	-0.0229356574312344
CW	FM	0.873892420128948	-0.123899208990801	0.0252159653012464	-0.066760735489516
GR	FM	0.764607996014388	-0.201739625282233	0.0838728670049769	-0.115872749124616
DS	FM	0.433626376194474	0.0641557373693918	0.0846225256567456	0.058894681719063
CW	IP	0.880021447190048	-0.111916816646512	0.0172223883119976	-0.0616374360190128
GR	IP	0.833683871033635	0.122998197585632	-0.0205561092289746	0.0883626437221573
DS	IP	0.460671993534757	-0.0961018199743689	-0.0111474933567028	-0.0638673583035248
GR	CW	0.94683919960235	0.0144662463409297	0.00376653542610792	0.0126990144507423
DS	CW	0.709018258722159	-0.0525377359350264	0.0643474740485992	-0.0505417192113594
DS	GR	0.7276930167544	-0.0492198000688254	0.0178473181233248	-0.0725565572798397
