# Supplementary material for: Neuroimaging evidence for a network sampling theory of individual differences in human intelligence test performance
Source: Nat Commun. 2021 Apr 6;12:2072. doi: 10.1038/s41467-021-22199-9 (PMC8024400; doi:10.1038/s41467-021-22199-9)
Supplement: Supplementary file 17 — Source Data [file 41467_2021_22199_MOESM17_ESM.zip › supp_table_01.csv]

subj	Digit	Trouble	Feature	Grammatical	ML	Odd	Paired	Polygon	Rotation	SOS	Spatial	Tree
01AR	6.42857142857143	59	319	42	5.8	16	4.14285714285714	130	180	9	9.33333333333333	19
01GI	6.75	105	515	44	6.2	16	4.5	52	294	9	6.14285714285714	31
01IB	6.28571428571429	61	294	33	5.2	13	4.14285714285714	152	208	7	4.85714285714286	19
02ZP	4.85714285714286	64	108	28	4.25	9	3.16666666666667	45	58	6	4.5	22
03RI	5.71428571428571	71	244	33	5.11111111111111	12	4	70	157	10	4.16666666666667	29
04GG	6.42857142857143	79	349	33	5.44444444444444	15	3.83333333333333	59	184	8	4.85714285714286	9
06JV	6.16666666666667	88	239	34	5.6	13	4.16666666666667	133	186	9	5	26
06RO	5.85714285714286	67	172	30	5.9	18	3.28571428571429	122	189	7	5.57142857142857	24
07VI	6	71	211	30	5.44444444444444	11	3.57142857142857	45	143	8	5.16666666666667	41
08BV	6	76	182	33	5.33333333333333	18	4.16666666666667	88	95	6	5.14285714285714	23
08JO	5.28571428571429	74	267	39	5.66666666666667	3	4.5	63	228	8	5	29
08ZB	5.33333333333333	75	174	18	5.11111111111111	13	3.5	120	82	8	5.2	24
09JR	7	55	190	26	5.44444444444444	16	3.66666666666667	21	128	7	5.16666666666667	16
09ML	5.28571428571429	75	189	38	5	14	3.5	101	245	7	4.75	18
10BG	4.66666666666667	60	217	21	4.22222222222222	6	3.83333333333333	156	96	6	4.16666666666667	10
10JO	6.85714285714286	63	261	24	5.44444444444444	13	3.66666666666667	71	154	7	4.42857142857143	20
10RL	4.8	46	115	17	4.71428571428571	11	3.4	19	90	6	4	17
14CR	5.375	75	261	39	5.66666666666667	13	4.16666666666667	149	267	9	5.85714285714286	24
14GI	6	90	372	44	5.22222222222222	7	4	37	185	9	4.75	28
14LL	4.33333333333333	52	292	23	5.11111111111111	14	3.5	82	126	6	3.85714285714286	15
15GL	5.5	53	184	22	4.8	15	3.25	50	62	7	4.28571428571429	17
15IJ	5.75	94	322	46	6.09090909090909	18	4	191	239	8	4.85714285714286	22
15RR	6.14285714285714	87	361	44	5.44444444444444	13	3.71428571428571	130	250	7	5.42857142857143	14
15SB	5	26	222	12	4.75	13	3	52	120	13	5	17
16IC	6.14285714285714	103	392	50	5.7	12	4	134	446	9	6	30
16QS	6	89	278	40	5.22222222222222	15	3.14285714285714	160	208	8	8.45	10
16RM	5.5	49	303	26	6	12	4	38	142	6	4.16666666666667	25
17DM	5.5	104	379	47	5.88888888888889	12	3.83333333333333	161	313	9	5.5	43
17MB	6	91	234	39	4.88888888888889	13	4.625	65	144	9	5.14285714285714	26
17ZJ	6.16666666666667	88	371	43	5	14	3.28571428571429	124	320	7	5.14285714285714	28
21RS	5.125	81	448	42	5.25	18	3.83333333333333	80	274	8	5.57142857142857	19
21SC	6.57142857142857	97	260	35	5.66666666666667	12	4.42857142857143	83	213	10	5.66666666666667	30
22EJ	6.625	89	216	37	6.3	13	4.5	67	151	8	5.5	36
23CC	3.6	79	359	38	5.66666666666667	13	4.71428571428571	123	244	8	4.66666666666667	16
23RK	5.28571428571429	65	326	39	5.3	13	3.57142857142857	96	168	3	4.625	22
23RR	5.83333333333333	89	150	32	5.8	13	3.85714285714286	138	355	7	5.14285714285714	28
23ZY	6.33333333333333	59	246	25	4.88888888888889	12	4.33333333333333	67	150	9	5	20
24RF	5.28571428571429	91	284	33	5.4	12	3.85714285714286	148	173	8	5.83333333333333	20
26AG	5.14285714285714	54	370.5	18	5.3	11	3.4	36	101	6	4.5	12
26BF	6.71428571428571	75	349	47	5.4	14	4.28571428571429	118	202	8	5	10
26IU	6.28571428571429	48	259	39	5.5	15	4.16666666666667	106	178	8	5.33333333333333	28
29MN	4.66666666666667	86	277	35	5.44444444444444	16	3.57142857142857	124	212	8	5.4	20
29RA	6.57142857142857	106	283	49	5.6	12	4.16666666666667	120	115	7	5.28571428571429	22
29XR	6	87	294	30	5.6	17	4.14285714285714	81	260	8	5.42857142857143	46
30RB	6.28571428571429	88	289	36	5.22222222222222	15	3.57142857142857	67	230	8	5.66666666666667	19
AQ21	5.5	78	311	34	5.2	13	3.5	64	98	7	4	14
BC25	6.5	86	330	12	6.3	16	4.5	108	204	7	5.42857142857143	29
BTH0	5.875	83	349	44	5.58333333333333	16	3.33333333333333	87	253	9	5.5	30
GZ09	5.57142857142857	58	330	37	6.3	16	4.5	178	184	8	6	26
HA28	5.625	96	240	23	6.09090909090909	11	4.5	88	136	14	5.375	32
II14	6.11111111111111	103	289	45	5.54545454545455	14	4.14285714285714	195	426	8	4.875	20
IY23	4.85714285714286	100	428	43	6.18181818181818	10	5	17	111	9	5.33333333333333	20
JF24	5.5	86	371	44	5.44444444444444	14	4.57142857142857	87	256	8	5.5	20
KK04	6.42857142857143	98	330	44	5.63636363636364	17	4.25	119	290	10	5.71428571428571	29
QZ04	6	97	330	45	5.72727272727273	12	4.42857142857143	93	191	7	6	24
TD30	5	87	268	25	5.44444444444444	10	3.28571428571429	174	414	9	5.625	31
TZ10	5	74	254	29	6.4	11	3.28571428571429	105	231	8	5	27
YA18	6.46428571428571	95	217	29	5.44444444444444	15	3.66666666666667	113	257	8	4.42857142857143	29
YN01	5.85714285714286	69	311	35	5.77777777777778	13	3.28571428571429	85	214	6	5.42857142857143	24
ZQ14	6.375	120	297	39	5.9	16	4.42857142857143	174	488	10	5.5	30
