# Supplementary material for: Neuroimaging evidence for a network sampling theory of individual differences in human intelligence test performance
Source: Nat Commun. 2021 Apr 6;12:2072. doi: 10.1038/s41467-021-22199-9 (PMC8024400; doi:10.1038/s41467-021-22199-9)
Supplement: Supplementary file 17 — Source Data [file 41467_2021_22199_MOESM17_ESM.zip › supp_table_05.csv]

set	Subj	Y	BAvx	dFC	Stack	Acc_BAvx	Acc_dFC	Acc_Stack
CRTX	01AR	Digit	ML	Digit	Digit	0	1	1
CRTX	01AR	Digit	Digit	Digit	Digit	1	1	1
CRTX	01AR	Digit	ML	Digit	Digit	0	1	1
CRTX	01AR	Feature	Rotation	Feature	Feature	0	1	1
CRTX	01AR	Feature	Feature	Feature	Feature	1	1	1
CRTX	01AR	Feature	Feature	Feature	Feature	1	1	1
CRTX	01AR	Grammatical	Trouble	Feature	Grammatical	0	0	1
CRTX	01AR	Grammatical	Grammatical	Feature	Grammatical	1	0	1
CRTX	01AR	Grammatical	Grammatical	Grammatical	Grammatical	1	1	1
CRTX	01AR	ML	ML	ML	ML	1	1	1
CRTX	01AR	ML	Feature	ML	ML	0	1	1
CRTX	01AR	ML	ML	ML	ML	1	1	1
CRTX	01AR	Odd	ML	Odd	Odd	0	1	1
CRTX	01AR	Odd	Odd	Feature	Odd	1	0	1
CRTX	01AR	Odd	Odd	Rotation	Odd	1	0	1
CRTX	01AR	Paired	Rotation	Paired	Paired	0	1	1
CRTX	01AR	Paired	Paired	Paired	Paired	1	1	1
CRTX	01AR	Paired	Odd	Spatial	Grammatical	0	0	0
CRTX	01AR	Polygon	Polygon	Feature	Polygon	1	0	1
CRTX	01AR	Polygon	Feature	Polygon	Feature	0	1	0
CRTX	01AR	Polygon	Polygon	Polygon	Polygon	1	1	1
CRTX	01AR	Rotation	Feature	Feature	Feature	0	0	0
CRTX	01AR	Rotation	Rotation	Feature	Rotation	1	0	1
CRTX	01AR	Rotation	Feature	Feature	Feature	0	0	0
CRTX	01AR	SOS	SOS	SOS	SOS	1	1	1
CRTX	01AR	SOS	SOS	SOS	SOS	1	1	1
CRTX	01AR	SOS	SOS	SOS	SOS	1	1	1
CRTX	01AR	Spatial	Spatial	Spatial	Spatial	1	1	1
CRTX	01AR	Spatial	Spatial	Spatial	Spatial	1	1	1
CRTX	01AR	Spatial	Spatial	Spatial	Spatial	1	1	1
CRTX	01AR	Tree	Spatial	ML	ML	0	0	0
CRTX	01AR	Tree	Tree	Tree	Tree	1	1	1
CRTX	01AR	Tree	Tree	Tree	Tree	1	1	1
CRTX	01AR	Trouble	Trouble	SOS	Trouble	1	0	1
CRTX	01AR	Trouble	Trouble	Trouble	Trouble	1	1	1
CRTX	01AR	Trouble	Trouble	Trouble	Trouble	1	1	1
CRTX	01GI	Digit	Digit	Digit	Digit	1	1	1
CRTX	01GI	Digit	Polygon	Digit	Digit	0	1	1
CRTX	01GI	Digit	Digit	Digit	Digit	1	1	1
CRTX	01GI	Feature	Polygon	Polygon	Polygon	0	0	0
CRTX	01GI	Feature	Rotation	Feature	Feature	0	1	1
CRTX	01GI	Feature	Rotation	Feature	Feature	0	1	1
CRTX	01GI	Grammatical	Grammatical	Grammatical	Grammatical	1	1	1
CRTX	01GI	Grammatical	Grammatical	Rotation	Grammatical	1	0	1
CRTX	01GI	Grammatical	Grammatical	Grammatical	Grammatical	1	1	1
CRTX	01GI	ML	Paired	Digit	Paired	0	0	0
CRTX	01GI	ML	Tree	ML	Grammatical	0	1	0
CRTX	01GI	ML	Tree	ML	Rotation	0	1	0
CRTX	01GI	Odd	Odd	ML	Odd	1	0	1
CRTX	01GI	Odd	Grammatical	Odd	Odd	0	1	1
CRTX	01GI	Odd	Odd	Odd	Odd	1	1	1
CRTX	01GI	Paired	Paired	Paired	Paired	1	1	1
CRTX	01GI	Paired	Tree	Rotation	Rotation	0	0	0
CRTX	01GI	Paired	Tree	Grammatical	ML	0	0	0
CRTX	01GI	Polygon	Polygon	Digit	Polygon	1	0	1
CRTX	01GI	Polygon	Polygon	Polygon	Polygon	1	1	1
CRTX	01GI	Polygon	Polygon	Polygon	Polygon	1	1	1
CRTX	01GI	Rotation	Grammatical	Rotation	Rotation	0	1	1
CRTX	01GI	Rotation	Grammatical	Rotation	Rotation	0	1	1
CRTX	01GI	Rotation	Rotation	Rotation	Rotation	1	1	1
CRTX	01GI	SOS	SOS	SOS	SOS	1	1	1
CRTX	01GI	SOS	Tree	SOS	SOS	0	1	1
CRTX	01GI	SOS	Tree	Tree	Tree	0	0	0
CRTX	01GI	Spatial	Spatial	Spatial	Spatial	1	1	1
CRTX	01GI	Spatial	Tree	Spatial	Spatial	0	1	1
CRTX	01GI	Spatial	Spatial	Spatial	Spatial	1	1	1
CRTX	01GI	Tree	SOS	Tree	Tree	0	1	1
CRTX	01GI	Tree	Tree	Tree	Tree	1	1	1
CRTX	01GI	Tree	Tree	Tree	Tree	1	1	1
CRTX	01GI	Trouble	Trouble	Grammatical	Grammatical	1	0	0
CRTX	01GI	Trouble	Trouble	Trouble	Trouble	1	1	1
CRTX	01GI	Trouble	Trouble	Trouble	Trouble	1	1	1
CRTX	01IB	Digit	Digit	Digit	Digit	1	1	1
CRTX	01IB	Digit	Digit	Digit	Digit	1	1	1
CRTX	01IB	Digit	SOS	Digit	Digit	0	1	1
CRTX	01IB	Feature	Polygon	Feature	Polygon	0	1	0
CRTX	01IB	Feature	SOS	Rotation	SOS	0	0	0
CRTX	01IB	Feature	Polygon	Feature	Polygon	0	1	0
CRTX	01IB	Grammatical	Grammatical	Grammatical	Grammatical	1	1	1
CRTX	01IB	Grammatical	Odd	Grammatical	Grammatical	0	1	1
CRTX	01IB	Grammatical	Grammatical	Trouble	Grammatical	1	0	1
CRTX	01IB	ML	Digit	ML	ML	0	1	1
CRTX	01IB	ML	Spatial	ML	ML	0	1	1
CRTX	01IB	ML	Digit	ML	ML	0	1	1
CRTX	01IB	Odd	Digit	Odd	Polygon	0	1	0
CRTX	01IB	Odd	Polygon	Odd	Odd	0	1	1
CRTX	01IB	Odd	Polygon	Rotation	Polygon	0	0	0
CRTX	01IB	Paired	Digit	Paired	Paired	0	1	1
CRTX	01IB	Paired	SOS	Paired	SOS	0	1	0
CRTX	01IB	Paired	Digit	Paired	Paired	0	1	1
CRTX	01IB	Polygon	Polygon	Polygon	Polygon	1	1	1
CRTX	01IB	Polygon	Polygon	Polygon	Polygon	1	1	1
CRTX	01IB	Polygon	Polygon	Rotation	Polygon	1	0	1
CRTX	01IB	Rotation	SOS	Polygon	Polygon	0	0	0
CRTX	01IB	Rotation	Paired	Rotation	Rotation	0	1	1
CRTX	01IB	Rotation	Polygon	Rotation	Rotation	0	1	1
CRTX	01IB	SOS	Tree	SOS	SOS	0	1	1
CRTX	01IB	SOS	ML	SOS	SOS	0	1	1
CRTX	01IB	SOS	ML	SOS	SOS	0	1	1
CRTX	01IB	Spatial	SOS	Spatial	Spatial	0	1	1
CRTX	01IB	Spatial	Spatial	Spatial	Spatial	1	1	1
CRTX	01IB	Spatial	Spatial	Spatial	Spatial	1	1	1
CRTX	01IB	Tree	SOS	Tree	SOS	0	1	0
CRTX	01IB	Tree	Tree	Tree	Tree	1	1	1
CRTX	01IB	Tree	Tree	Polygon	Tree	1	0	1
CRTX	01IB	Trouble	Digit	Trouble	Trouble	0	1	1
CRTX	01IB	Trouble	Trouble	Trouble	Trouble	1	1	1
CRTX	01IB	Trouble	Trouble	Polygon	Polygon	1	0	0
CRTX	02ZP	Digit	Paired	SOS	Paired	0	0	0
CRTX	02ZP	Digit	Digit	Grammatical	Trouble	1	0	0
CRTX	02ZP	Digit	Paired	Digit	Digit	0	1	1
CRTX	02ZP	Feature	Feature	SOS	SOS	1	0	0
CRTX	02ZP	Feature	Grammatical	Feature	Feature	0	1	1
CRTX	02ZP	Feature	Feature	Polygon	Feature	1	0	1
CRTX	02ZP	Grammatical	Grammatical	Trouble	Trouble	1	0	0
CRTX	02ZP	Grammatical	Odd	Grammatical	Grammatical	0	1	1
CRTX	02ZP	Grammatical	Digit	Paired	Grammatical	0	0	1
CRTX	02ZP	ML	Paired	SOS	Trouble	0	0	0
CRTX	02ZP	ML	Digit	Polygon	SOS	0	0	0
CRTX	02ZP	ML	Spatial	SOS	SOS	0	0	0
CRTX	02ZP	Odd	Spatial	Grammatical	Rotation	0	0	0
CRTX	02ZP	Odd	Feature	Odd	Odd	0	1	1
CRTX	02ZP	Odd	Odd	Polygon	Odd	1	0	1
CRTX	02ZP	Paired	Digit	Trouble	Trouble	0	0	0
CRTX	02ZP	Paired	Spatial	Paired	SOS	0	1	0
CRTX	02ZP	Paired	Feature	SOS	Paired	0	0	1
CRTX	02ZP	Polygon	Polygon	Polygon	Polygon	1	1	1
CRTX	02ZP	Polygon	Feature	Polygon	Polygon	0	1	1
CRTX	02ZP	Polygon	Feature	Polygon	Polygon	0	1	1
CRTX	02ZP	Rotation	Rotation	ML	ML	1	0	0
CRTX	02ZP	Rotation	Rotation	Rotation	Rotation	1	1	1
CRTX	02ZP	Rotation	Rotation	Rotation	Rotation	1	1	1
CRTX	02ZP	SOS	Paired	Trouble	SOS	0	0	1
CRTX	02ZP	SOS	SOS	SOS	SOS	1	1	1
CRTX	02ZP	SOS	Digit	SOS	SOS	0	1	1
CRTX	02ZP	Spatial	Paired	SOS	SOS	0	0	0
CRTX	02ZP	Spatial	Digit	SOS	SOS	0	0	0
CRTX	02ZP	Spatial	Spatial	SOS	SOS	1	0	0
CRTX	02ZP	Tree	Odd	SOS	SOS	0	0	0
CRTX	02ZP	Tree	Spatial	Tree	Tree	0	1	1
CRTX	02ZP	Tree	Tree	SOS	Paired	1	0	0
CRTX	02ZP	Trouble	Trouble	Trouble	Trouble	1	1	1
CRTX	02ZP	Trouble	Trouble	Trouble	Trouble	1	1	1
CRTX	02ZP	Trouble	Polygon	Trouble	Trouble	0	1	1
CRTX	03RI	Digit	Digit	Digit	Digit	1	1	1
CRTX	03RI	Digit	Digit	Digit	Digit	1	1	1
CRTX	03RI	Digit	Digit	Digit	Digit	1	1	1
CRTX	03RI	Feature	Feature	Feature	Feature	1	1	1
CRTX	03RI	Feature	Feature	Feature	Feature	1	1	1
CRTX	03RI	Feature	Feature	Odd	Feature	1	0	1
CRTX	03RI	Grammatical	Grammatical	Grammatical	Grammatical	1	1	1
CRTX	03RI	Grammatical	Grammatical	Grammatical	Grammatical	1	1	1
CRTX	03RI	Grammatical	Grammatical	Grammatical	Grammatical	1	1	1
CRTX	03RI	ML	ML	ML	ML	1	1	1
CRTX	03RI	ML	Digit	Tree	ML	0	0	1
CRTX	03RI	ML	Spatial	ML	Spatial	0	1	0
CRTX	03RI	Odd	Odd	Odd	Odd	1	1	1
CRTX	03RI	Odd	Odd	Odd	Odd	1	1	1
CRTX	03RI	Odd	Odd	Odd	Odd	1	1	1
CRTX	03RI	Paired	Paired	Paired	Paired	1	1	1
CRTX	03RI	Paired	Paired	Paired	Paired	1	1	1
CRTX	03RI	Paired	Grammatical	Tree	Tree	0	0	0
CRTX	03RI	Polygon	Polygon	Polygon	Polygon	1	1	1
CRTX	03RI	Polygon	Polygon	Polygon	Polygon	1	1	1
CRTX	03RI	Polygon	Polygon	Polygon	Polygon	1	1	1
CRTX	03RI	Rotation	Rotation	Tree	Odd	1	0	0
CRTX	03RI	Rotation	Rotation	Rotation	Rotation	1	1	1
CRTX	03RI	Rotation	Odd	Odd	Odd	0	0	0
CRTX	03RI	SOS	Polygon	Paired	Paired	0	0	0
CRTX	03RI	SOS	Polygon	SOS	SOS	0	1	1
CRTX	03RI	SOS	Tree	SOS	Tree	0	1	0
CRTX	03RI	Spatial	Spatial	Spatial	Spatial	1	1	1
CRTX	03RI	Spatial	Spatial	Spatial	Spatial	1	1	1
CRTX	03RI	Spatial	Spatial	Spatial	Spatial	1	1	1
CRTX	03RI	Tree	Tree	Tree	Tree	1	1	1
CRTX	03RI	Tree	Spatial	Tree	Tree	0	1	1
CRTX	03RI	Tree	Tree	Tree	Tree	1	1	1
CRTX	03RI	Trouble	Trouble	Grammatical	Grammatical	1	0	0
CRTX	03RI	Trouble	Trouble	Trouble	Trouble	1	1	1
CRTX	03RI	Trouble	Grammatical	Grammatical	Grammatical	0	0	0
CRTX	04GG	Digit	Digit	Digit	Digit	1	1	1
CRTX	04GG	Digit	ML	Digit	Digit	0	1	1
CRTX	04GG	Digit	Digit	Digit	Digit	1	1	1
CRTX	04GG	Feature	ML	Feature	Grammatical	0	1	0
CRTX	04GG	Feature	Rotation	Odd	Polygon	0	0	0
CRTX	04GG	Feature	ML	Feature	Rotation	0	1	0
CRTX	04GG	Grammatical	Grammatical	Grammatical	Grammatical	1	1	1
CRTX	04GG	Grammatical	Paired	Grammatical	Paired	0	1	0
CRTX	04GG	Grammatical	Grammatical	Grammatical	Grammatical	1	1	1
CRTX	04GG	ML	ML	Feature	Paired	1	0	0
CRTX	04GG	ML	Paired	Rotation	ML	0	0	1
CRTX	04GG	ML	ML	Feature	ML	1	0	1
CRTX	04GG	Odd	ML	Feature	Paired	0	0	0
CRTX	04GG	Odd	ML	Odd	Odd	0	1	1
CRTX	04GG	Odd	ML	Paired	Paired	0	0	0
CRTX	04GG	Paired	Polygon	Paired	Paired	0	1	1
CRTX	04GG	Paired	Paired	Paired	Paired	1	1	1
CRTX	04GG	Paired	Paired	Paired	Paired	1	1	1
CRTX	04GG	Polygon	Tree	SOS	SOS	0	0	0
CRTX	04GG	Polygon	Polygon	Rotation	Polygon	1	0	1
CRTX	04GG	Polygon	Polygon	Polygon	Polygon	1	1	1
CRTX	04GG	Rotation	Rotation	Rotation	Rotation	1	1	1
CRTX	04GG	Rotation	Rotation	Rotation	Rotation	1	1	1
CRTX	04GG	Rotation	ML	Rotation	Rotation	0	1	1
CRTX	04GG	SOS	ML	SOS	SOS	0	1	1
CRTX	04GG	SOS	Digit	SOS	SOS	0	1	1
CRTX	04GG	SOS	Rotation	Paired	Paired	0	0	0
CRTX	04GG	Spatial	Spatial	Spatial	Spatial	1	1	1
CRTX	04GG	Spatial	ML	Spatial	Spatial	0	1	1
CRTX	04GG	Spatial	ML	Spatial	Rotation	0	1	0
CRTX	04GG	Tree	Paired	Paired	Paired	0	0	0
CRTX	04GG	Tree	ML	Paired	SOS	0	0	0
CRTX	04GG	Tree	Paired	Tree	Tree	0	1	1
CRTX	04GG	Trouble	ML	Trouble	Trouble	0	1	1
CRTX	04GG	Trouble	Grammatical	Trouble	Trouble	0	1	1
CRTX	04GG	Trouble	Grammatical	Grammatical	Grammatical	0	0	0
CRTX	06JV	Digit	ML	Digit	Digit	0	1	1
CRTX	06JV	Digit	Digit	Digit	Digit	1	1	1
CRTX	06JV	Digit	Digit	Digit	Digit	1	1	1
CRTX	06JV	Feature	Tree	Feature	Feature	0	1	1
CRTX	06JV	Feature	Tree	Feature	Feature	0	1	1
CRTX	06JV	Feature	Polygon	ML	Polygon	0	0	0
CRTX	06JV	Grammatical	Grammatical	Trouble	Grammatical	1	0	1
CRTX	06JV	Grammatical	Grammatical	Grammatical	Grammatical	1	1	1
CRTX	06JV	Grammatical	Grammatical	Grammatical	Grammatical	1	1	1
CRTX	06JV	ML	Digit	ML	ML	0	1	1
CRTX	06JV	ML	ML	ML	ML	1	1	1
CRTX	06JV	ML	Digit	ML	ML	0	1	1
CRTX	06JV	Odd	Odd	Odd	Odd	1	1	1
CRTX	06JV	Odd	Odd	Odd	Odd	1	1	1
CRTX	06JV	Odd	Odd	Odd	Odd	1	1	1
CRTX	06JV	Paired	Grammatical	Paired	Paired	0	1	1
CRTX	06JV	Paired	Paired	ML	Paired	1	0	1
CRTX	06JV	Paired	Polygon	Paired	Paired	0	1	1
CRTX	06JV	Polygon	Polygon	Polygon	Polygon	1	1	1
CRTX	06JV	Polygon	Polygon	Polygon	Polygon	1	1	1
CRTX	06JV	Polygon	Polygon	Polygon	Polygon	1	1	1
CRTX	06JV	Rotation	Spatial	Rotation	Polygon	0	1	0
CRTX	06JV	Rotation	Odd	Odd	Odd	0	0	0
CRTX	06JV	Rotation	Spatial	Odd	Rotation	0	0	1
CRTX	06JV	SOS	SOS	SOS	SOS	1	1	1
CRTX	06JV	SOS	Polygon	SOS	SOS	0	1	1
CRTX	06JV	SOS	ML	SOS	SOS	0	1	1
CRTX	06JV	Spatial	Spatial	Spatial	Spatial	1	1	1
CRTX	06JV	Spatial	Spatial	Spatial	Spatial	1	1	1
CRTX	06JV	Spatial	Spatial	Spatial	Spatial	1	1	1
CRTX	06JV	Tree	Polygon	Tree	Tree	0	1	1
CRTX	06JV	Tree	Tree	Tree	Tree	1	1	1
CRTX	06JV	Tree	Polygon	Tree	Tree	0	1	1
CRTX	06JV	Trouble	Trouble	Trouble	Trouble	1	1	1
CRTX	06JV	Trouble	Trouble	Trouble	Trouble	1	1	1
CRTX	06JV	Trouble	Trouble	Trouble	Trouble	1	1	1
CRTX	06RO	Digit	Digit	Digit	Digit	1	1	1
CRTX	06RO	Digit	Polygon	Digit	Digit	0	1	1
CRTX	06RO	Digit	Digit	Digit	Digit	1	1	1
CRTX	06RO	Feature	Grammatical	Feature	Grammatical	0	1	0
CRTX	06RO	Feature	Feature	Feature	Feature	1	1	1
CRTX	06RO	Feature	Feature	Polygon	Polygon	1	0	0
CRTX	06RO	Grammatical	Digit	Grammatical	Grammatical	0	1	1
CRTX	06RO	Grammatical	Grammatical	Grammatical	Grammatical	1	1	1
CRTX	06RO	Grammatical	Grammatical	Grammatical	Grammatical	1	1	1
CRTX	06RO	ML	Digit	ML	ML	0	1	1
CRTX	06RO	ML	Spatial	ML	ML	0	1	1
CRTX	06RO	ML	Grammatical	ML	ML	0	1	1
CRTX	06RO	Odd	Feature	Odd	Odd	0	1	1
CRTX	06RO	Odd	Paired	Odd	Odd	0	1	1
CRTX	06RO	Odd	Digit	Polygon	Polygon	0	0	0
CRTX	06RO	Paired	Paired	Paired	Paired	1	1	1
CRTX	06RO	Paired	Paired	Odd	Paired	1	0	1
CRTX	06RO	Paired	Polygon	Odd	Odd	0	0	0
CRTX	06RO	Polygon	Polygon	Polygon	Polygon	1	1	1
CRTX	06RO	Polygon	Polygon	Feature	Polygon	1	0	1
CRTX	06RO	Polygon	Spatial	Feature	Polygon	0	0	1
CRTX	06RO	Rotation	Trouble	Rotation	Rotation	0	1	1
CRTX	06RO	Rotation	Rotation	Rotation	Rotation	1	1	1
CRTX	06RO	Rotation	Rotation	Feature	Feature	1	0	0
CRTX	06RO	SOS	Polygon	Tree	SOS	0	0	1
CRTX	06RO	SOS	SOS	Tree	SOS	1	0	1
CRTX	06RO	SOS	SOS	Odd	SOS	1	0	1
CRTX	06RO	Spatial	Digit	Spatial	Spatial	0	1	1
CRTX	06RO	Spatial	Spatial	Spatial	Spatial	1	1	1
CRTX	06RO	Spatial	Spatial	Spatial	Spatial	1	1	1
CRTX	06RO	Tree	Paired	Tree	Tree	0	1	1
CRTX	06RO	Tree	Paired	Tree	Tree	0	1	1
CRTX	06RO	Tree	Odd	Tree	Tree	0	1	1
CRTX	06RO	Trouble	Grammatical	Trouble	Trouble	0	1	1
CRTX	06RO	Trouble	Trouble	Trouble	Trouble	1	1	1
CRTX	06RO	Trouble	Grammatical	Trouble	Trouble	0	1	1
CRTX	07VI	Digit	SOS	Digit	Digit	0	1	1
CRTX	07VI	Digit	ML	SOS	SOS	0	0	0
CRTX	07VI	Digit	Digit	Trouble	Digit	1	0	1
CRTX	07VI	Feature	Feature	Feature	Feature	1	1	1
CRTX	07VI	Feature	Feature	Feature	Feature	1	1	1
CRTX	07VI	Feature	Rotation	Polygon	Rotation	0	0	0
CRTX	07VI	Grammatical	Odd	Grammatical	Feature	0	1	0
CRTX	07VI	Grammatical	Odd	Odd	Odd	0	0	0
CRTX	07VI	Grammatical	Grammatical	Grammatical	Grammatical	1	1	1
CRTX	07VI	ML	ML	ML	ML	1	1	1
CRTX	07VI	ML	Paired	ML	ML	0	1	1
CRTX	07VI	ML	Paired	ML	ML	0	1	1
CRTX	07VI	Odd	Odd	Odd	Odd	1	1	1
CRTX	07VI	Odd	Odd	Odd	Odd	1	1	1
CRTX	07VI	Odd	Odd	Odd	Odd	1	1	1
CRTX	07VI	Paired	Paired	Paired	Paired	1	1	1
CRTX	07VI	Paired	Paired	Odd	Paired	1	0	1
CRTX	07VI	Paired	Paired	Paired	Paired	1	1	1
CRTX	07VI	Polygon	Paired	Polygon	Polygon	0	1	1
CRTX	07VI	Polygon	Rotation	Polygon	Rotation	0	1	0
CRTX	07VI	Polygon	Odd	Grammatical	SOS	0	0	0
CRTX	07VI	Rotation	Rotation	Rotation	Rotation	1	1	1
CRTX	07VI	Rotation	Rotation	Rotation	Rotation	1	1	1
CRTX	07VI	Rotation	Rotation	Rotation	Rotation	1	1	1
CRTX	07VI	SOS	Paired	SOS	SOS	0	1	1
CRTX	07VI	SOS	Paired	SOS	SOS	0	1	1
CRTX	07VI	SOS	SOS	SOS	SOS	1	1	1
CRTX	07VI	Spatial	Spatial	Spatial	Spatial	1	1	1
CRTX	07VI	Spatial	Spatial	Spatial	Spatial	1	1	1
CRTX	07VI	Spatial	Odd	Spatial	Spatial	0	1	1
CRTX	07VI	Tree	SOS	Tree	SOS	0	1	0
CRTX	07VI	Tree	Tree	Tree	Tree	1	1	1
CRTX	07VI	Tree	Tree	Tree	Tree	1	1	1
CRTX	07VI	Trouble	Trouble	Trouble	Trouble	1	1	1
CRTX	07VI	Trouble	Digit	Trouble	Feature	0	1	0
CRTX	07VI	Trouble	Digit	SOS	Grammatical	0	0	0
CRTX	08BV	Digit	Rotation	Digit	Digit	0	1	1
CRTX	08BV	Digit	Digit	Digit	Digit	1	1	1
CRTX	08BV	Digit	Digit	Digit	Digit	1	1	1
CRTX	08BV	Feature	Paired	Feature	Grammatical	0	1	0
CRTX	08BV	Feature	Feature	Feature	Feature	1	1	1
CRTX	08BV	Feature	Trouble	Paired	Feature	0	0	1
CRTX	08BV	Grammatical	Digit	Grammatical	Grammatical	0	1	1
CRTX	08BV	Grammatical	Grammatical	Paired	Grammatical	1	0	1
CRTX	08BV	Grammatical	Grammatical	Grammatical	Grammatical	1	1	1
CRTX	08BV	ML	Feature	Digit	Digit	0	0	0
CRTX	08BV	ML	Trouble	ML	ML	0	1	1
CRTX	08BV	ML	ML	ML	ML	1	1	1
CRTX	08BV	Odd	Feature	Feature	Feature	0	0	0
CRTX	08BV	Odd	Odd	Odd	Odd	1	1	1
CRTX	08BV	Odd	Odd	Odd	Odd	1	1	1
CRTX	08BV	Paired	Trouble	Paired	Trouble	0	1	0
CRTX	08BV	Paired	Paired	Paired	Paired	1	1	1
CRTX	08BV	Paired	Paired	Paired	Paired	1	1	1
CRTX	08BV	Polygon	Odd	Feature	Polygon	0	0	1
CRTX	08BV	Polygon	Polygon	Polygon	Polygon	1	1	1
CRTX	08BV	Polygon	Polygon	Polygon	Polygon	1	1	1
CRTX	08BV	Rotation	Feature	Feature	Feature	0	0	0
CRTX	08BV	Rotation	Rotation	Feature	Rotation	1	0	1
CRTX	08BV	Rotation	Feature	Digit	Digit	0	0	0
CRTX	08BV	SOS	Trouble	Trouble	Trouble	0	0	0
CRTX	08BV	SOS	Trouble	Trouble	Trouble	0	0	0
CRTX	08BV	SOS	Trouble	SOS	Trouble	0	1	0
CRTX	08BV	Spatial	Spatial	Spatial	Spatial	1	1	1
CRTX	08BV	Spatial	Spatial	Spatial	Spatial	1	1	1
CRTX	08BV	Spatial	Spatial	Spatial	Spatial	1	1	1
CRTX	08BV	Tree	Spatial	Tree	Tree	0	1	1
CRTX	08BV	Tree	Tree	Tree	Tree	1	1	1
CRTX	08BV	Tree	Trouble	Paired	Tree	0	0	1
CRTX	08BV	Trouble	Paired	Trouble	Trouble	0	1	1
CRTX	08BV	Trouble	Trouble	Trouble	Trouble	1	1	1
CRTX	08BV	Trouble	Trouble	Trouble	Trouble	1	1	1
CRTX	08JO	Digit	Digit	Digit	Digit	1	1	1
CRTX	08JO	Digit	Digit	Digit	Digit	1	1	1
CRTX	08JO	Digit	Polygon	Digit	Digit	0	1	1
CRTX	08JO	Feature	Feature	Digit	Feature	1	0	1
CRTX	08JO	Feature	Feature	Feature	Feature	1	1	1
CRTX	08JO	Feature	Odd	Feature	Feature	0	1	1
CRTX	08JO	Grammatical	Grammatical	Polygon	Grammatical	1	0	1
CRTX	08JO	Grammatical	Grammatical	Grammatical	Grammatical	1	1	1
CRTX	08JO	Grammatical	Grammatical	Grammatical	Grammatical	1	1	1
CRTX	08JO	ML	ML	ML	ML	1	1	1
CRTX	08JO	ML	ML	ML	ML	1	1	1
CRTX	08JO	ML	ML	ML	ML	1	1	1
CRTX	08JO	Odd	ML	Rotation	Odd	0	0	1
CRTX	08JO	Odd	Feature	Feature	Odd	0	0	1
CRTX	08JO	Odd	Feature	Odd	Odd	0	1	1
CRTX	08JO	Paired	ML	Paired	Paired	0	1	1
CRTX	08JO	Paired	Digit	Paired	Paired	0	1	1
CRTX	08JO	Paired	Paired	Paired	Paired	1	1	1
CRTX	08JO	Polygon	Polygon	Polygon	Polygon	1	1	1
CRTX	08JO	Polygon	Polygon	Rotation	Polygon	1	0	1
CRTX	08JO	Polygon	Polygon	Polygon	Polygon	1	1	1
CRTX	08JO	Rotation	Rotation	Rotation	Rotation	1	1	1
CRTX	08JO	Rotation	Rotation	Rotation	Rotation	1	1	1
CRTX	08JO	Rotation	Rotation	Rotation	Rotation	1	1	1
CRTX	08JO	SOS	ML	SOS	SOS	0	1	1
CRTX	08JO	SOS	Tree	Tree	Tree	0	0	0
CRTX	08JO	SOS	SOS	Trouble	SOS	1	0	1
CRTX	08JO	Spatial	Spatial	Spatial	Spatial	1	1	1
CRTX	08JO	Spatial	Spatial	Spatial	Spatial	1	1	1
CRTX	08JO	Spatial	Spatial	Spatial	Spatial	1	1	1
CRTX	08JO	Tree	Tree	Tree	Tree	1	1	1
CRTX	08JO	Tree	SOS	Tree	Tree	0	1	1
CRTX	08JO	Tree	Tree	Tree	Tree	1	1	1
CRTX	08JO	Trouble	Grammatical	Trouble	Trouble	0	1	1
CRTX	08JO	Trouble	Trouble	Trouble	Trouble	1	1	1
CRTX	08JO	Trouble	Trouble	Trouble	Trouble	1	1	1
CRTX	08ZB	Digit	ML	Digit	Digit	0	1	1
CRTX	08ZB	Digit	Digit	Digit	Digit	1	1	1
CRTX	08ZB	Digit	Digit	Digit	Digit	1	1	1
CRTX	08ZB	Feature	SOS	Feature	SOS	0	1	0
CRTX	08ZB	Feature	Odd	Feature	Feature	0	1	1
CRTX	08ZB	Feature	SOS	Feature	Feature	0	1	1
CRTX	08ZB	Grammatical	Grammatical	Trouble	Grammatical	1	0	1
CRTX	08ZB	Grammatical	Grammatical	Grammatical	Grammatical	1	1	1
CRTX	08ZB	Grammatical	Grammatical	Trouble	Grammatical	1	0	1
CRTX	08ZB	ML	ML	SOS	SOS	1	0	0
CRTX	08ZB	ML	Digit	ML	ML	0	1	1
CRTX	08ZB	ML	ML	ML	ML	1	1	1
CRTX	08ZB	Odd	Odd	Odd	Odd	1	1	1
CRTX	08ZB	Odd	Odd	Odd	Odd	1	1	1
CRTX	08ZB	Odd	Odd	Odd	Odd	1	1	1
CRTX	08ZB	Paired	Digit	Trouble	Paired	0	0	1
CRTX	08ZB	Paired	Paired	SOS	SOS	1	0	0
CRTX	08ZB	Paired	Rotation	Paired	Paired	0	1	1
CRTX	08ZB	Polygon	SOS	Trouble	Trouble	0	0	0
CRTX	08ZB	Polygon	SOS	Polygon	Polygon	0	1	1
CRTX	08ZB	Polygon	Feature	Feature	Feature	0	0	0
CRTX	08ZB	Rotation	ML	Rotation	Odd	0	1	0
CRTX	08ZB	Rotation	Digit	Odd	Rotation	0	0	1
CRTX	08ZB	Rotation	Odd	Rotation	Odd	0	1	0
CRTX	08ZB	SOS	SOS	SOS	SOS	1	1	1
CRTX	08ZB	SOS	SOS	SOS	SOS	1	1	1
CRTX	08ZB	SOS	Rotation	SOS	SOS	0	1	1
CRTX	08ZB	Spatial	Spatial	Spatial	Spatial	1	1	1
CRTX	08ZB	Spatial	Digit	Spatial	Spatial	0	1	1
CRTX	08ZB	Spatial	Spatial	Spatial	Spatial	1	1	1
CRTX	08ZB	Tree	SOS	ML	SOS	0	0	0
CRTX	08ZB	Tree	SOS	Tree	Tree	0	1	1
CRTX	08ZB	Tree	Tree	Tree	Tree	1	1	1
CRTX	08ZB	Trouble	Grammatical	Grammatical	Grammatical	0	0	0
CRTX	08ZB	Trouble	Trouble	SOS	SOS	1	0	0
CRTX	08ZB	Trouble	ML	Trouble	Trouble	0	1	1
CRTX	09JR	Digit	Digit	Digit	Digit	1	1	1
CRTX	09JR	Digit	Digit	Digit	Digit	1	1	1
CRTX	09JR	Digit	Digit	Digit	Digit	1	1	1
CRTX	09JR	Feature	Polygon	Polygon	Polygon	0	0	0
CRTX	09JR	Feature	Paired	Polygon	Polygon	0	0	0
CRTX	09JR	Feature	SOS	Polygon	Polygon	0	0	0
CRTX	09JR	Grammatical	Rotation	Grammatical	Polygon	0	1	0
CRTX	09JR	Grammatical	Digit	Feature	Trouble	0	0	0
CRTX	09JR	Grammatical	ML	Paired	Paired	0	0	0
CRTX	09JR	ML	Trouble	ML	ML	0	1	1
CRTX	09JR	ML	ML	Trouble	Trouble	1	0	0
CRTX	09JR	ML	Polygon	ML	ML	0	1	1
CRTX	09JR	Odd	Paired	Odd	Odd	0	1	1
CRTX	09JR	Odd	Polygon	Feature	Feature	0	0	0
CRTX	09JR	Odd	Feature	ML	Feature	0	0	0
CRTX	09JR	Paired	Paired	Trouble	Paired	1	0	1
CRTX	09JR	Paired	Paired	Paired	Paired	1	1	1
CRTX	09JR	Paired	Digit	Digit	Digit	0	0	0
CRTX	09JR	Polygon	Polygon	Polygon	Polygon	1	1	1
CRTX	09JR	Polygon	Polygon	Polygon	Polygon	1	1	1
CRTX	09JR	Polygon	Polygon	Polygon	Polygon	1	1	1
CRTX	09JR	Rotation	Polygon	Polygon	Polygon	0	0	0
CRTX	09JR	Rotation	Polygon	Polygon	Polygon	0	0	0
CRTX	09JR	Rotation	Feature	Polygon	Polygon	0	0	0
CRTX	09JR	SOS	Paired	SOS	Digit	0	1	0
CRTX	09JR	SOS	SOS	Trouble	SOS	1	0	1
CRTX	09JR	SOS	SOS	Polygon	SOS	1	0	1
CRTX	09JR	Spatial	Digit	Spatial	Spatial	0	1	1
CRTX	09JR	Spatial	Digit	Spatial	Spatial	0	1	1
CRTX	09JR	Spatial	Spatial	Spatial	Spatial	1	1	1
CRTX	09JR	Tree	Polygon	Tree	Tree	0	1	1
CRTX	09JR	Tree	Tree	Spatial	Tree	1	0	1
CRTX	09JR	Tree	Tree	Tree	Tree	1	1	1
CRTX	09JR	Trouble	Polygon	Trouble	Trouble	0	1	1
CRTX	09JR	Trouble	Digit	Polygon	Trouble	0	0	1
CRTX	09JR	Trouble	Digit	Trouble	Trouble	0	1	1
CRTX	09ML	Digit	Spatial	Digit	Digit	0	1	1
CRTX	09ML	Digit	Digit	Digit	Digit	1	1	1
CRTX	09ML	Digit	Digit	Digit	Digit	1	1	1
CRTX	09ML	Feature	Rotation	Polygon	Feature	0	0	1
CRTX	09ML	Feature	Rotation	Odd	Feature	0	0	1
CRTX	09ML	Feature	Rotation	Rotation	Rotation	0	0	0
CRTX	09ML	Grammatical	Grammatical	Grammatical	Grammatical	1	1	1
CRTX	09ML	Grammatical	Feature	Grammatical	Grammatical	0	1	1
CRTX	09ML	Grammatical	Grammatical	Grammatical	Grammatical	1	1	1
CRTX	09ML	ML	SOS	ML	ML	0	1	1
CRTX	09ML	ML	Rotation	ML	ML	0	1	1
CRTX	09ML	ML	SOS	ML	ML	0	1	1
CRTX	09ML	Odd	ML	Odd	Odd	0	1	1
CRTX	09ML	Odd	Odd	Odd	Odd	1	1	1
CRTX	09ML	Odd	Odd	Odd	Odd	1	1	1
CRTX	09ML	Paired	Paired	Paired	Paired	1	1	1
CRTX	09ML	Paired	Trouble	Paired	Paired	0	1	1
CRTX	09ML	Paired	Paired	Paired	Paired	1	1	1
CRTX	09ML	Polygon	Polygon	Polygon	Polygon	1	1	1
CRTX	09ML	Polygon	Polygon	Polygon	Polygon	1	1	1
CRTX	09ML	Polygon	Polygon	Polygon	Polygon	1	1	1
CRTX	09ML	Rotation	Polygon	Rotation	Rotation	0	1	1
CRTX	09ML	Rotation	Polygon	Rotation	Rotation	0	1	1
CRTX	09ML	Rotation	Rotation	Rotation	Rotation	1	1	1
CRTX	09ML	SOS	Polygon	SOS	SOS	0	1	1
CRTX	09ML	SOS	Digit	Tree	Polygon	0	0	0
CRTX	09ML	SOS	Digit	SOS	SOS	0	1	1
CRTX	09ML	Spatial	Spatial	Spatial	Spatial	1	1	1
CRTX	09ML	Spatial	Tree	Digit	Spatial	0	0	1
CRTX	09ML	Spatial	Rotation	Spatial	Spatial	0	1	1
CRTX	09ML	Tree	Feature	Tree	Tree	0	1	1
CRTX	09ML	Tree	ML	Tree	Tree	0	1	1
CRTX	09ML	Tree	Tree	Tree	Tree	1	1	1
CRTX	09ML	Trouble	Grammatical	Trouble	Odd	0	1	0
CRTX	09ML	Trouble	Digit	Trouble	Trouble	0	1	1
CRTX	09ML	Trouble	Grammatical	Trouble	Trouble	0	1	1
CRTX	10BG	Digit	Digit	Grammatical	Grammatical	1	0	0
CRTX	10BG	Digit	Digit	Digit	Digit	1	1	1
CRTX	10BG	Digit	Digit	Grammatical	Digit	1	0	1
CRTX	10BG	Feature	ML	Polygon	Polygon	0	0	0
CRTX	10BG	Feature	Feature	Rotation	Polygon	1	0	0
CRTX	10BG	Feature	Grammatical	Feature	Feature	0	1	1
CRTX	10BG	Grammatical	Grammatical	Grammatical	Grammatical	1	1	1
CRTX	10BG	Grammatical	Grammatical	Grammatical	Grammatical	1	1	1
CRTX	10BG	Grammatical	Grammatical	Grammatical	Grammatical	1	1	1
CRTX	10BG	ML	ML	ML	ML	1	1	1
CRTX	10BG	ML	Spatial	ML	ML	0	1	1
CRTX	10BG	ML	Polygon	ML	ML	0	1	1
CRTX	10BG	Odd	Odd	Grammatical	Grammatical	1	0	0
CRTX	10BG	Odd	Polygon	Odd	Odd	0	1	1
CRTX	10BG	Odd	Odd	Odd	Odd	1	1	1
CRTX	10BG	Paired	Paired	Paired	Paired	1	1	1
CRTX	10BG	Paired	Grammatical	Paired	Paired	0	1	1
CRTX	10BG	Paired	Paired	ML	Grammatical	1	0	0
CRTX	10BG	Polygon	Polygon	Digit	Polygon	1	0	1
CRTX	10BG	Polygon	Polygon	Polygon	Polygon	1	1	1
CRTX	10BG	Polygon	ML	Trouble	Trouble	0	0	0
CRTX	10BG	Rotation	ML	Grammatical	Grammatical	0	0	0
CRTX	10BG	Rotation	Polygon	Feature	Feature	0	0	0
CRTX	10BG	Rotation	Paired	Feature	Grammatical	0	0	0
CRTX	10BG	SOS	Paired	Grammatical	Polygon	0	0	0
CRTX	10BG	SOS	ML	Trouble	Trouble	0	0	0
CRTX	10BG	SOS	ML	ML	ML	0	0	0
CRTX	10BG	Spatial	Spatial	ML	ML	1	0	0
CRTX	10BG	Spatial	Paired	ML	ML	0	0	0
CRTX	10BG	Spatial	Spatial	Spatial	Spatial	1	1	1
CRTX	10BG	Tree	Tree	ML	Tree	1	0	1
CRTX	10BG	Tree	Polygon	Tree	Tree	0	1	1
CRTX	10BG	Tree	Tree	Tree	Tree	1	1	1
CRTX	10BG	Trouble	Trouble	Trouble	Trouble	1	1	1
CRTX	10BG	Trouble	Trouble	Trouble	Trouble	1	1	1
CRTX	10BG	Trouble	Trouble	Grammatical	Trouble	1	0	1
CRTX	10JO	Digit	Polygon	Digit	Digit	0	1	1
CRTX	10JO	Digit	Digit	Digit	Digit	1	1	1
CRTX	10JO	Digit	Digit	Digit	Digit	1	1	1
CRTX	10JO	Feature	Feature	SOS	Feature	1	0	1
CRTX	10JO	Feature	Rotation	Odd	Rotation	0	0	0
CRTX	10JO	Feature	Feature	Odd	Rotation	1	0	0
CRTX	10JO	Grammatical	Grammatical	Odd	Grammatical	1	0	1
CRTX	10JO	Grammatical	Grammatical	Paired	Grammatical	1	0	1
CRTX	10JO	Grammatical	Grammatical	Grammatical	Grammatical	1	1	1
CRTX	10JO	ML	Paired	ML	ML	0	1	1
CRTX	10JO	ML	Grammatical	ML	Paired	0	1	0
CRTX	10JO	ML	Grammatical	ML	ML	0	1	1
CRTX	10JO	Odd	Odd	Odd	Odd	1	1	1
CRTX	10JO	Odd	Odd	Odd	Odd	1	1	1
CRTX	10JO	Odd	Odd	Odd	Odd	1	1	1
CRTX	10JO	Paired	Paired	Paired	Paired	1	1	1
CRTX	10JO	Paired	Grammatical	Paired	Paired	0	1	1
CRTX	10JO	Paired	Paired	Paired	Paired	1	1	1
CRTX	10JO	Polygon	Odd	Polygon	Odd	0	1	0
CRTX	10JO	Polygon	Polygon	Rotation	Polygon	1	0	1
CRTX	10JO	Polygon	Feature	Digit	Feature	0	0	0
CRTX	10JO	Rotation	Tree	Rotation	Rotation	0	1	1
CRTX	10JO	Rotation	Rotation	Odd	Rotation	1	0	1
CRTX	10JO	Rotation	Rotation	Rotation	Rotation	1	1	1
CRTX	10JO	SOS	Paired	SOS	SOS	0	1	1
CRTX	10JO	SOS	Paired	SOS	SOS	0	1	1
CRTX	10JO	SOS	Digit	SOS	SOS	0	1	1
CRTX	10JO	Spatial	Spatial	Rotation	Spatial	1	0	1
CRTX	10JO	Spatial	Spatial	Spatial	Spatial	1	1	1
CRTX	10JO	Spatial	Spatial	Paired	Spatial	1	0	1
CRTX	10JO	Tree	Tree	SOS	Tree	1	0	1
CRTX	10JO	Tree	Paired	Trouble	SOS	0	0	0
CRTX	10JO	Tree	Tree	SOS	SOS	1	0	0
CRTX	10JO	Trouble	Odd	Trouble	Trouble	0	1	1
CRTX	10JO	Trouble	Grammatical	Paired	Paired	0	0	0
CRTX	10JO	Trouble	SOS	Trouble	Trouble	0	1	1
CRTX	10RL	Digit	Rotation	Digit	Digit	0	1	1
CRTX	10RL	Digit	Paired	Digit	Digit	0	1	1
CRTX	10RL	Digit	Paired	Digit	Digit	0	1	1
CRTX	10RL	Feature	Paired	Feature	Feature	0	1	1
CRTX	10RL	Feature	Paired	Feature	Feature	0	1	1
CRTX	10RL	Feature	Paired	Feature	Feature	0	1	1
CRTX	10RL	Grammatical	Paired	Grammatical	Grammatical	0	1	1
CRTX	10RL	Grammatical	Paired	Grammatical	Grammatical	0	1	1
CRTX	10RL	Grammatical	Paired	Trouble	Grammatical	0	0	1
CRTX	10RL	ML	Spatial	ML	ML	0	1	1
CRTX	10RL	ML	Paired	Odd	ML	0	0	1
CRTX	10RL	ML	Spatial	Trouble	Spatial	0	0	0
CRTX	10RL	Odd	Feature	Odd	Odd	0	1	1
CRTX	10RL	Odd	Odd	Odd	Odd	1	1	1
CRTX	10RL	Odd	Polygon	Trouble	Trouble	0	0	0
CRTX	10RL	Paired	Paired	Grammatical	Paired	1	0	1
CRTX	10RL	Paired	Paired	Paired	Paired	1	1	1
CRTX	10RL	Paired	Paired	Grammatical	Paired	1	0	1
CRTX	10RL	Polygon	ML	Polygon	Digit	0	1	0
CRTX	10RL	Polygon	Feature	Feature	Feature	0	0	0
CRTX	10RL	Polygon	Polygon	Polygon	Polygon	1	1	1
CRTX	10RL	Rotation	ML	Feature	Feature	0	0	0
CRTX	10RL	Rotation	Paired	Odd	Odd	0	0	0
CRTX	10RL	Rotation	Feature	Odd	Odd	0	0	0
CRTX	10RL	SOS	SOS	Tree	SOS	1	0	1
CRTX	10RL	SOS	Paired	SOS	SOS	0	1	1
CRTX	10RL	SOS	Feature	Feature	Feature	0	0	0
CRTX	10RL	Spatial	SOS	Spatial	Spatial	0	1	1
CRTX	10RL	Spatial	Spatial	Digit	Spatial	1	0	1
CRTX	10RL	Spatial	Paired	Spatial	Spatial	0	1	1
CRTX	10RL	Tree	Feature	Tree	Tree	0	1	1
CRTX	10RL	Tree	Digit	Trouble	Spatial	0	0	0
CRTX	10RL	Tree	Tree	Tree	Tree	1	1	1
CRTX	10RL	Trouble	Grammatical	Trouble	Trouble	0	1	1
CRTX	10RL	Trouble	Polygon	Trouble	Trouble	0	1	1
CRTX	10RL	Trouble	Trouble	Trouble	Trouble	1	1	1
CRTX	14CR	Digit	Digit	Tree	Digit	1	0	1
CRTX	14CR	Digit	Digit	Digit	Digit	1	1	1
CRTX	14CR	Digit	ML	Digit	Digit	0	1	1
CRTX	14CR	Feature	Feature	Feature	Feature	1	1	1
CRTX	14CR	Feature	Feature	Feature	Feature	1	1	1
CRTX	14CR	Feature	Feature	Feature	Feature	1	1	1
CRTX	14CR	Grammatical	Grammatical	Grammatical	Grammatical	1	1	1
CRTX	14CR	Grammatical	Grammatical	Grammatical	Grammatical	1	1	1
CRTX	14CR	Grammatical	Grammatical	Grammatical	Grammatical	1	1	1
CRTX	14CR	ML	Paired	ML	ML	0	1	1
CRTX	14CR	ML	SOS	ML	ML	0	1	1
CRTX	14CR	ML	ML	ML	ML	1	1	1
CRTX	14CR	Odd	Feature	Odd	Odd	0	1	1
CRTX	14CR	Odd	Feature	Odd	Odd	0	1	1
CRTX	14CR	Odd	Rotation	Odd	Odd	0	1	1
CRTX	14CR	Paired	Paired	Paired	Paired	1	1	1
CRTX	14CR	Paired	SOS	Paired	Paired	0	1	1
CRTX	14CR	Paired	ML	Paired	Paired	0	1	1
CRTX	14CR	Polygon	Polygon	Polygon	Polygon	1	1	1
CRTX	14CR	Polygon	Rotation	Polygon	Polygon	0	1	1
CRTX	14CR	Polygon	Odd	Polygon	Polygon	0	1	1
CRTX	14CR	Rotation	ML	Feature	Rotation	0	0	1
CRTX	14CR	Rotation	Rotation	Spatial	Rotation	1	0	1
CRTX	14CR	Rotation	Feature	Rotation	Rotation	0	1	1
CRTX	14CR	SOS	ML	SOS	SOS	0	1	1
CRTX	14CR	SOS	ML	SOS	SOS	0	1	1
CRTX	14CR	SOS	Paired	SOS	SOS	0	1	1
CRTX	14CR	Spatial	Spatial	Spatial	Spatial	1	1	1
CRTX	14CR	Spatial	ML	Spatial	Spatial	0	1	1
CRTX	14CR	Spatial	Spatial	Spatial	Spatial	1	1	1
CRTX	14CR	Tree	ML	Tree	Tree	0	1	1
CRTX	14CR	Tree	ML	Tree	Tree	0	1	1
CRTX	14CR	Tree	ML	Tree	Tree	0	1	1
CRTX	14CR	Trouble	ML	Trouble	Trouble	0	1	1
CRTX	14CR	Trouble	Trouble	Trouble	Trouble	1	1	1
CRTX	14CR	Trouble	Trouble	Grammatical	Grammatical	1	0	0
CRTX	14GI	Digit	Digit	Digit	Digit	1	1	1
CRTX	14GI	Digit	Digit	Digit	Digit	1	1	1
CRTX	14GI	Digit	Digit	Digit	Digit	1	1	1
CRTX	14GI	Feature	Rotation	Rotation	Rotation	0	0	0
CRTX	14GI	Feature	Rotation	Rotation	Rotation	0	0	0
CRTX	14GI	Feature	Rotation	Polygon	Rotation	0	0	0
CRTX	14GI	Grammatical	Grammatical	Grammatical	Grammatical	1	1	1
CRTX	14GI	Grammatical	Trouble	Grammatical	Trouble	0	1	0
CRTX	14GI	Grammatical	Trouble	Grammatical	Grammatical	0	1	1
CRTX	14GI	ML	Digit	ML	ML	0	1	1
CRTX	14GI	ML	Trouble	ML	ML	0	1	1
CRTX	14GI	ML	Digit	ML	ML	0	1	1
CRTX	14GI	Odd	Odd	Odd	Odd	1	1	1
CRTX	14GI	Odd	Odd	Odd	Odd	1	1	1
CRTX	14GI	Odd	Odd	Odd	Odd	1	1	1
CRTX	14GI	Paired	Paired	Paired	Paired	1	1	1
CRTX	14GI	Paired	Paired	Paired	Paired	1	1	1
CRTX	14GI	Paired	Polygon	Paired	Paired	0	1	1
CRTX	14GI	Polygon	Polygon	Polygon	Polygon	1	1	1
CRTX	14GI	Polygon	Polygon	Polygon	Polygon	1	1	1
CRTX	14GI	Polygon	Polygon	Polygon	Polygon	1	1	1
CRTX	14GI	Rotation	Rotation	Rotation	Rotation	1	1	1
CRTX	14GI	Rotation	Rotation	Rotation	Rotation	1	1	1
CRTX	14GI	Rotation	Rotation	Rotation	Rotation	1	1	1
CRTX	14GI	SOS	SOS	SOS	SOS	1	1	1
CRTX	14GI	SOS	SOS	SOS	SOS	1	1	1
CRTX	14GI	SOS	SOS	SOS	SOS	1	1	1
CRTX	14GI	Spatial	Spatial	Spatial	Spatial	1	1	1
CRTX	14GI	Spatial	Spatial	Spatial	Spatial	1	1	1
CRTX	14GI	Spatial	Spatial	Spatial	Spatial	1	1	1
CRTX	14GI	Tree	Tree	Tree	Tree	1	1	1
CRTX	14GI	Tree	Tree	Tree	Tree	1	1	1
CRTX	14GI	Tree	SOS	Tree	Tree	0	1	1
CRTX	14GI	Trouble	Trouble	SOS	Trouble	1	0	1
CRTX	14GI	Trouble	Trouble	Trouble	Trouble	1	1	1
CRTX	14GI	Trouble	Trouble	Trouble	Trouble	1	1	1
CRTX	14LL	Digit	Trouble	Digit	Digit	0	1	1
CRTX	14LL	Digit	Polygon	Spatial	ML	0	0	0
CRTX	14LL	Digit	Digit	Digit	Digit	1	1	1
CRTX	14LL	Feature	Paired	Feature	Feature	0	1	1
CRTX	14LL	Feature	Paired	Feature	Rotation	0	1	0
CRTX	14LL	Feature	Rotation	Odd	Feature	0	0	1
CRTX	14LL	Grammatical	Digit	Grammatical	Grammatical	0	1	1
CRTX	14LL	Grammatical	Odd	Grammatical	Odd	0	1	0
CRTX	14LL	Grammatical	Grammatical	Grammatical	Grammatical	1	1	1
CRTX	14LL	ML	ML	Feature	Paired	1	0	0
CRTX	14LL	ML	ML	ML	ML	1	1	1
CRTX	14LL	ML	Spatial	Digit	ML	0	0	1
CRTX	14LL	Odd	Odd	Odd	Odd	1	1	1
CRTX	14LL	Odd	Odd	Odd	Odd	1	1	1
CRTX	14LL	Odd	Odd	Odd	Odd	1	1	1
CRTX	14LL	Paired	Paired	Paired	Paired	1	1	1
CRTX	14LL	Paired	Paired	Rotation	Paired	1	0	1
CRTX	14LL	Paired	Paired	ML	ML	1	0	0
CRTX	14LL	Polygon	Paired	Feature	Feature	0	0	0
CRTX	14LL	Polygon	Paired	Grammatical	Paired	0	0	0
CRTX	14LL	Polygon	Tree	Grammatical	Tree	0	0	0
CRTX	14LL	Rotation	ML	Rotation	Rotation	0	1	1
CRTX	14LL	Rotation	Rotation	Rotation	Rotation	1	1	1
CRTX	14LL	Rotation	Rotation	Rotation	Rotation	1	1	1
CRTX	14LL	SOS	Tree	SOS	SOS	0	1	1
CRTX	14LL	SOS	Odd	SOS	Tree	0	1	0
CRTX	14LL	SOS	Tree	Grammatical	Tree	0	0	0
CRTX	14LL	Spatial	Spatial	Spatial	Spatial	1	1	1
CRTX	14LL	Spatial	Spatial	Spatial	Spatial	1	1	1
CRTX	14LL	Spatial	ML	Spatial	Spatial	0	1	1
CRTX	14LL	Tree	Tree	Tree	Tree	1	1	1
CRTX	14LL	Tree	Tree	Tree	Tree	1	1	1
CRTX	14LL	Tree	Tree	SOS	Tree	1	0	1
CRTX	14LL	Trouble	Polygon	Trouble	Polygon	0	1	0
CRTX	14LL	Trouble	Spatial	Tree	Spatial	0	0	0
CRTX	14LL	Trouble	Tree	Grammatical	Tree	0	0	0
CRTX	15GL	Digit	Digit	Digit	Digit	1	1	1
CRTX	15GL	Digit	Spatial	Digit	Digit	0	1	1
CRTX	15GL	Digit	Digit	Digit	Digit	1	1	1
CRTX	15GL	Feature	Paired	Digit	Digit	0	0	0
CRTX	15GL	Feature	Feature	Rotation	Feature	1	0	1
CRTX	15GL	Feature	Feature	Feature	Feature	1	1	1
CRTX	15GL	Grammatical	Grammatical	Grammatical	Grammatical	1	1	1
CRTX	15GL	Grammatical	Grammatical	Grammatical	Grammatical	1	1	1
CRTX	15GL	Grammatical	Grammatical	Grammatical	Grammatical	1	1	1
CRTX	15GL	ML	ML	ML	ML	1	1	1
CRTX	15GL	ML	ML	ML	ML	1	1	1
CRTX	15GL	ML	ML	ML	ML	1	1	1
CRTX	15GL	Odd	Odd	Odd	Odd	1	1	1
CRTX	15GL	Odd	Odd	Odd	Odd	1	1	1
CRTX	15GL	Odd	Odd	Polygon	Odd	1	0	1
CRTX	15GL	Paired	Paired	Paired	Paired	1	1	1
CRTX	15GL	Paired	Paired	Paired	Paired	1	1	1
CRTX	15GL	Paired	Paired	Paired	Paired	1	1	1
CRTX	15GL	Polygon	Polygon	Grammatical	Polygon	1	0	1
CRTX	15GL	Polygon	Polygon	Polygon	Polygon	1	1	1
CRTX	15GL	Polygon	Polygon	Feature	Polygon	1	0	1
CRTX	15GL	Rotation	Feature	Rotation	Rotation	0	1	1
CRTX	15GL	Rotation	Odd	Polygon	Feature	0	0	0
CRTX	15GL	Rotation	Rotation	Rotation	Rotation	1	1	1
CRTX	15GL	SOS	SOS	SOS	SOS	1	1	1
CRTX	15GL	SOS	ML	SOS	SOS	0	1	1
CRTX	15GL	SOS	ML	SOS	SOS	0	1	1
CRTX	15GL	Spatial	Spatial	Spatial	Spatial	1	1	1
CRTX	15GL	Spatial	Spatial	Spatial	Spatial	1	1	1
CRTX	15GL	Spatial	Spatial	Spatial	Spatial	1	1	1
CRTX	15GL	Tree	Feature	Tree	Tree	0	1	1
CRTX	15GL	Tree	Tree	Tree	Tree	1	1	1
CRTX	15GL	Tree	Tree	Tree	Tree	1	1	1
CRTX	15GL	Trouble	Trouble	Trouble	Trouble	1	1	1
CRTX	15GL	Trouble	Trouble	Trouble	Trouble	1	1	1
CRTX	15GL	Trouble	Trouble	Trouble	Trouble	1	1	1
CRTX	15IJ	Digit	Odd	Digit	Digit	0	1	1
CRTX	15IJ	Digit	Trouble	Digit	Digit	0	1	1
CRTX	15IJ	Digit	Digit	Digit	Digit	1	1	1
CRTX	15IJ	Feature	Feature	Rotation	Feature	1	0	1
CRTX	15IJ	Feature	Feature	Feature	Feature	1	1	1
CRTX	15IJ	Feature	Feature	Rotation	Rotation	1	0	0
CRTX	15IJ	Grammatical	Grammatical	Grammatical	Grammatical	1	1	1
CRTX	15IJ	Grammatical	Grammatical	Grammatical	Grammatical	1	1	1
CRTX	15IJ	Grammatical	Grammatical	Grammatical	Grammatical	1	1	1
CRTX	15IJ	ML	Trouble	ML	ML	0	1	1
CRTX	15IJ	ML	Spatial	ML	ML	0	1	1
CRTX	15IJ	ML	SOS	ML	ML	0	1	1
CRTX	15IJ	Odd	Odd	Rotation	Feature	1	0	0
CRTX	15IJ	Odd	Odd	Rotation	Feature	1	0	0
CRTX	15IJ	Odd	Odd	Rotation	Rotation	1	0	0
CRTX	15IJ	Paired	Trouble	Paired	Paired	0	1	1
CRTX	15IJ	Paired	Odd	Paired	ML	0	1	0
CRTX	15IJ	Paired	Tree	Paired	Paired	0	1	1
CRTX	15IJ	Polygon	Odd	Feature	Feature	0	0	0
CRTX	15IJ	Polygon	Polygon	Polygon	Polygon	1	1	1
CRTX	15IJ	Polygon	Odd	Feature	Feature	0	0	0
CRTX	15IJ	Rotation	Polygon	Rotation	Rotation	0	1	1
CRTX	15IJ	Rotation	Polygon	Rotation	Rotation	0	1	1
CRTX	15IJ	Rotation	Polygon	Rotation	Rotation	0	1	1
CRTX	15IJ	SOS	Polygon	SOS	SOS	0	1	1
CRTX	15IJ	SOS	SOS	SOS	SOS	1	1	1
CRTX	15IJ	SOS	SOS	SOS	SOS	1	1	1
CRTX	15IJ	Spatial	ML	Spatial	Spatial	0	1	1
CRTX	15IJ	Spatial	Spatial	Spatial	Spatial	1	1	1
CRTX	15IJ	Spatial	Spatial	Digit	Digit	1	0	0
CRTX	15IJ	Tree	SOS	Tree	Tree	0	1	1
CRTX	15IJ	Tree	Tree	Tree	Tree	1	1	1
CRTX	15IJ	Tree	Tree	Tree	Tree	1	1	1
CRTX	15IJ	Trouble	Trouble	Trouble	Trouble	1	1	1
CRTX	15IJ	Trouble	Trouble	Trouble	Trouble	1	1	1
CRTX	15IJ	Trouble	Trouble	Trouble	Trouble	1	1	1
CRTX	15RR	Digit	Grammatical	Digit	Digit	0	1	1
CRTX	15RR	Digit	Paired	Digit	Digit	0	1	1
CRTX	15RR	Digit	SOS	Digit	Digit	0	1	1
CRTX	15RR	Feature	Paired	Odd	Odd	0	0	0
CRTX	15RR	Feature	Paired	Feature	Feature	0	1	1
CRTX	15RR	Feature	Spatial	Feature	Feature	0	1	1
CRTX	15RR	Grammatical	Grammatical	Grammatical	Grammatical	1	1	1
CRTX	15RR	Grammatical	Paired	Grammatical	Grammatical	0	1	1
CRTX	15RR	Grammatical	Paired	Grammatical	Grammatical	0	1	1
CRTX	15RR	ML	Tree	ML	Tree	0	1	0
CRTX	15RR	ML	Paired	Paired	Paired	0	0	0
CRTX	15RR	ML	Paired	ML	SOS	0	1	0
CRTX	15RR	Odd	SOS	Odd	Odd	0	1	1
CRTX	15RR	Odd	SOS	Odd	Odd	0	1	1
CRTX	15RR	Odd	SOS	Odd	Odd	0	1	1
CRTX	15RR	Paired	SOS	Paired	Paired	0	1	1
CRTX	15RR	Paired	Spatial	Paired	Paired	0	1	1
CRTX	15RR	Paired	SOS	Paired	Paired	0	1	1
CRTX	15RR	Polygon	SOS	Feature	Odd	0	0	0
CRTX	15RR	Polygon	Polygon	Polygon	Polygon	1	1	1
CRTX	15RR	Polygon	Polygon	Polygon	Polygon	1	1	1
CRTX	15RR	Rotation	Spatial	Odd	Rotation	0	0	1
CRTX	15RR	Rotation	Spatial	Feature	Feature	0	0	0
CRTX	15RR	Rotation	Spatial	Grammatical	Odd	0	0	0
CRTX	15RR	SOS	SOS	SOS	SOS	1	1	1
CRTX	15RR	SOS	SOS	SOS	SOS	1	1	1
CRTX	15RR	SOS	Paired	SOS	SOS	0	1	1
CRTX	15RR	Spatial	Tree	Spatial	Paired	0	1	0
CRTX	15RR	Spatial	Spatial	Spatial	Spatial	1	1	1
CRTX	15RR	Spatial	Tree	Spatial	Spatial	0	1	1
CRTX	15RR	Tree	Paired	Tree	Tree	0	1	1
CRTX	15RR	Tree	SOS	Paired	Paired	0	0	0
CRTX	15RR	Tree	SOS	Feature	Tree	0	0	1
CRTX	15RR	Trouble	SOS	Grammatical	SOS	0	0	0
CRTX	15RR	Trouble	SOS	Paired	Trouble	0	0	1
CRTX	15RR	Trouble	SOS	Paired	SOS	0	0	0
CRTX	15SB	Digit	Digit	Digit	Digit	1	1	1
CRTX	15SB	Digit	ML	Digit	Digit	0	1	1
CRTX	15SB	Digit	ML	Digit	Digit	0	1	1
CRTX	15SB	Feature	Feature	Feature	Feature	1	1	1
CRTX	15SB	Feature	Rotation	Feature	Feature	0	1	1
CRTX	15SB	Feature	Feature	Feature	Feature	1	1	1
CRTX	15SB	Grammatical	Odd	Grammatical	Grammatical	0	1	1
CRTX	15SB	Grammatical	Odd	Grammatical	Grammatical	0	1	1
CRTX	15SB	Grammatical	Grammatical	Digit	Digit	1	0	0
CRTX	15SB	ML	ML	SOS	SOS	1	0	0
CRTX	15SB	ML	Tree	Spatial	Tree	0	0	0
CRTX	15SB	ML	Tree	Rotation	Tree	0	0	0
CRTX	15SB	Odd	Odd	Polygon	Odd	1	0	1
CRTX	15SB	Odd	Odd	Odd	Odd	1	1	1
CRTX	15SB	Odd	Odd	Feature	Odd	1	0	1
CRTX	15SB	Paired	Tree	SOS	Tree	0	0	0
CRTX	15SB	Paired	Odd	Trouble	Odd	0	0	0
CRTX	15SB	Paired	Rotation	Digit	Rotation	0	0	0
CRTX	15SB	Polygon	Feature	Polygon	Feature	0	1	0
CRTX	15SB	Polygon	Tree	Grammatical	Tree	0	0	0
CRTX	15SB	Polygon	Odd	Polygon	Feature	0	1	0
CRTX	15SB	Rotation	Feature	Rotation	Rotation	0	1	1
CRTX	15SB	Rotation	Spatial	Feature	Feature	0	0	0
CRTX	15SB	Rotation	Rotation	Rotation	Rotation	1	1	1
CRTX	15SB	SOS	Tree	SOS	SOS	0	1	1
CRTX	15SB	SOS	Feature	Polygon	Tree	0	0	0
CRTX	15SB	SOS	Tree	SOS	SOS	0	1	1
CRTX	15SB	Spatial	Spatial	Spatial	Spatial	1	1	1
CRTX	15SB	Spatial	Spatial	Spatial	Spatial	1	1	1
CRTX	15SB	Spatial	Spatial	Spatial	Spatial	1	1	1
CRTX	15SB	Tree	Spatial	Polygon	Polygon	0	0	0
CRTX	15SB	Tree	Tree	Tree	Tree	1	1	1
CRTX	15SB	Tree	Tree	SOS	Tree	1	0	1
CRTX	15SB	Trouble	ML	Trouble	Odd	0	1	0
CRTX	15SB	Trouble	Feature	Paired	Feature	0	0	0
CRTX	15SB	Trouble	Rotation	Digit	Rotation	0	0	0
CRTX	16IC	Digit	ML	Digit	Digit	0	1	1
CRTX	16IC	Digit	Feature	Digit	Digit	0	1	1
CRTX	16IC	Digit	Digit	Digit	Digit	1	1	1
CRTX	16IC	Feature	Feature	Feature	Feature	1	1	1
CRTX	16IC	Feature	Feature	Rotation	Feature	1	0	1
CRTX	16IC	Feature	Feature	Feature	Feature	1	1	1
CRTX	16IC	Grammatical	Feature	Grammatical	Grammatical	0	1	1
CRTX	16IC	Grammatical	Grammatical	Grammatical	Grammatical	1	1	1
CRTX	16IC	Grammatical	Trouble	Grammatical	Grammatical	0	1	1
CRTX	16IC	ML	Trouble	ML	ML	0	1	1
CRTX	16IC	ML	Tree	ML	ML	0	1	1
CRTX	16IC	ML	Digit	ML	ML	0	1	1
CRTX	16IC	Odd	Odd	Odd	Odd	1	1	1
CRTX	16IC	Odd	Odd	Odd	Odd	1	1	1
CRTX	16IC	Odd	Odd	Odd	Odd	1	1	1
CRTX	16IC	Paired	Trouble	Paired	Paired	0	1	1
CRTX	16IC	Paired	Rotation	Paired	Paired	0	1	1
CRTX	16IC	Paired	Tree	Paired	Paired	0	1	1
CRTX	16IC	Polygon	Digit	Polygon	Polygon	0	1	1
CRTX	16IC	Polygon	Rotation	Polygon	Trouble	0	1	0
CRTX	16IC	Polygon	Grammatical	Polygon	Polygon	0	1	1
CRTX	16IC	Rotation	Tree	Rotation	Trouble	0	1	0
CRTX	16IC	Rotation	Odd	Rotation	Odd	0	1	0
CRTX	16IC	Rotation	Tree	Digit	Trouble	0	0	0
CRTX	16IC	SOS	Tree	SOS	SOS	0	1	1
CRTX	16IC	SOS	SOS	SOS	SOS	1	1	1
CRTX	16IC	SOS	Trouble	SOS	Trouble	0	1	0
CRTX	16IC	Spatial	Spatial	Spatial	Spatial	1	1	1
CRTX	16IC	Spatial	Spatial	Spatial	Spatial	1	1	1
CRTX	16IC	Spatial	Spatial	Spatial	Spatial	1	1	1
CRTX	16IC	Tree	Tree	Tree	Tree	1	1	1
CRTX	16IC	Tree	Tree	Tree	Tree	1	1	1
CRTX	16IC	Tree	Tree	Tree	Tree	1	1	1
CRTX	16IC	Trouble	Digit	Trouble	Trouble	0	1	1
CRTX	16IC	Trouble	Trouble	Trouble	Trouble	1	1	1
CRTX	16IC	Trouble	Trouble	Trouble	Trouble	1	1	1
CRTX	16QS	Digit	Digit	Digit	Digit	1	1	1
CRTX	16QS	Digit	Spatial	Digit	Digit	0	1	1
CRTX	16QS	Digit	Trouble	Digit	Digit	0	1	1
CRTX	16QS	Feature	SOS	Rotation	Rotation	0	0	0
CRTX	16QS	Feature	Paired	Rotation	Rotation	0	0	0
CRTX	16QS	Feature	Paired	ML	Rotation	0	0	0
CRTX	16QS	Grammatical	Grammatical	Grammatical	Grammatical	1	1	1
CRTX	16QS	Grammatical	Grammatical	Grammatical	Grammatical	1	1	1
CRTX	16QS	Grammatical	Grammatical	Grammatical	Grammatical	1	1	1
CRTX	16QS	ML	ML	ML	ML	1	1	1
CRTX	16QS	ML	ML	ML	ML	1	1	1
CRTX	16QS	ML	ML	ML	ML	1	1	1
CRTX	16QS	Odd	Grammatical	Grammatical	Grammatical	0	0	0
CRTX	16QS	Odd	Grammatical	Odd	Odd	0	1	1
CRTX	16QS	Odd	Grammatical	Odd	Odd	0	1	1
CRTX	16QS	Paired	Paired	Paired	Paired	1	1	1
CRTX	16QS	Paired	Paired	ML	ML	1	0	0
CRTX	16QS	Paired	Paired	Spatial	Spatial	1	0	0
CRTX	16QS	Polygon	Feature	Polygon	Rotation	0	1	0
CRTX	16QS	Polygon	Polygon	Grammatical	Polygon	1	0	1
CRTX	16QS	Polygon	Grammatical	Grammatical	Grammatical	0	0	0
CRTX	16QS	Rotation	Paired	Rotation	Rotation	0	1	1
CRTX	16QS	Rotation	Feature	Rotation	Rotation	0	1	1
CRTX	16QS	Rotation	Paired	Digit	Rotation	0	0	1
CRTX	16QS	SOS	SOS	SOS	SOS	1	1	1
CRTX	16QS	SOS	SOS	SOS	SOS	1	1	1
CRTX	16QS	SOS	SOS	SOS	SOS	1	1	1
CRTX	16QS	Spatial	Digit	Spatial	Spatial	0	1	1
CRTX	16QS	Spatial	Spatial	Spatial	Spatial	1	1	1
CRTX	16QS	Spatial	Spatial	Spatial	Spatial	1	1	1
CRTX	16QS	Tree	Tree	Tree	Tree	1	1	1
CRTX	16QS	Tree	Tree	Tree	Tree	1	1	1
CRTX	16QS	Tree	Tree	Tree	Tree	1	1	1
CRTX	16QS	Trouble	Grammatical	Trouble	Trouble	0	1	1
CRTX	16QS	Trouble	Grammatical	Trouble	Trouble	0	1	1
CRTX	16QS	Trouble	Grammatical	Digit	Digit	0	0	0
CRTX	16RM	Digit	Paired	Digit	Paired	0	1	0
CRTX	16RM	Digit	Digit	SOS	Digit	1	0	1
CRTX	16RM	Digit	Spatial	Digit	Digit	0	1	1
CRTX	16RM	Feature	Paired	Digit	Rotation	0	0	0
CRTX	16RM	Feature	Polygon	Rotation	Rotation	0	0	0
CRTX	16RM	Feature	Polygon	Rotation	Rotation	0	0	0
CRTX	16RM	Grammatical	Tree	Grammatical	Grammatical	0	1	1
CRTX	16RM	Grammatical	Paired	Grammatical	Grammatical	0	1	1
CRTX	16RM	Grammatical	Grammatical	Grammatical	Grammatical	1	1	1
CRTX	16RM	ML	Tree	Tree	Tree	0	0	0
CRTX	16RM	ML	ML	ML	ML	1	1	1
CRTX	16RM	ML	Tree	ML	ML	0	1	1
CRTX	16RM	Odd	Trouble	Odd	Odd	0	1	1
CRTX	16RM	Odd	Feature	SOS	Feature	0	0	0
CRTX	16RM	Odd	Feature	Rotation	Odd	0	0	1
CRTX	16RM	Paired	Paired	Paired	Paired	1	1	1
CRTX	16RM	Paired	Paired	SOS	Paired	1	0	1
CRTX	16RM	Paired	Paired	ML	ML	1	0	0
CRTX	16RM	Polygon	Paired	Tree	Tree	0	0	0
CRTX	16RM	Polygon	Paired	Rotation	Feature	0	0	0
CRTX	16RM	Polygon	Paired	Trouble	Trouble	0	0	0
CRTX	16RM	Rotation	Tree	Rotation	Rotation	0	1	1
CRTX	16RM	Rotation	Rotation	Rotation	Rotation	1	1	1
CRTX	16RM	Rotation	Rotation	Rotation	Rotation	1	1	1
CRTX	16RM	SOS	Tree	SOS	SOS	0	1	1
CRTX	16RM	SOS	Tree	Paired	Tree	0	0	0
CRTX	16RM	SOS	Paired	SOS	SOS	0	1	1
CRTX	16RM	Spatial	Spatial	Spatial	Spatial	1	1	1
CRTX	16RM	Spatial	Paired	Spatial	Paired	0	1	0
CRTX	16RM	Spatial	Spatial	Spatial	Spatial	1	1	1
CRTX	16RM	Tree	Tree	Tree	Tree	1	1	1
CRTX	16RM	Tree	Paired	SOS	SOS	0	0	0
CRTX	16RM	Tree	Spatial	Tree	Tree	0	1	1
CRTX	16RM	Trouble	Trouble	Trouble	Trouble	1	1	1
CRTX	16RM	Trouble	Trouble	Trouble	Trouble	1	1	1
CRTX	16RM	Trouble	Trouble	Trouble	Trouble	1	1	1
CRTX	17DM	Digit	Spatial	Digit	Digit	0	1	1
CRTX	17DM	Digit	ML	Digit	Digit	0	1	1
CRTX	17DM	Digit	Spatial	Digit	Digit	0	1	1
CRTX	17DM	Feature	Polygon	Polygon	Polygon	0	0	0
CRTX	17DM	Feature	Polygon	Feature	Feature	0	1	1
CRTX	17DM	Feature	Polygon	Feature	Feature	0	1	1
CRTX	17DM	Grammatical	Grammatical	Grammatical	Grammatical	1	1	1
CRTX	17DM	Grammatical	Grammatical	Grammatical	Grammatical	1	1	1
CRTX	17DM	Grammatical	Grammatical	Polygon	Grammatical	1	0	1
CRTX	17DM	ML	ML	ML	ML	1	1	1
CRTX	17DM	ML	Rotation	ML	ML	0	1	1
CRTX	17DM	ML	Digit	ML	ML	0	1	1
CRTX	17DM	Odd	Spatial	Odd	Odd	0	1	1
CRTX	17DM	Odd	Odd	Odd	Odd	1	1	1
CRTX	17DM	Odd	Odd	Odd	Odd	1	1	1
CRTX	17DM	Paired	Paired	Paired	Paired	1	1	1
CRTX	17DM	Paired	Paired	Paired	Paired	1	1	1
CRTX	17DM	Paired	SOS	Paired	Paired	0	1	1
CRTX	17DM	Polygon	Polygon	Polygon	Polygon	1	1	1
CRTX	17DM	Polygon	Polygon	Polygon	Polygon	1	1	1
CRTX	17DM	Polygon	Polygon	Polygon	Polygon	1	1	1
CRTX	17DM	Rotation	Polygon	Rotation	Polygon	0	1	0
CRTX	17DM	Rotation	Rotation	Feature	Rotation	1	0	1
CRTX	17DM	Rotation	Rotation	Rotation	Rotation	1	1	1
CRTX	17DM	SOS	SOS	Feature	SOS	1	0	1
CRTX	17DM	SOS	SOS	SOS	SOS	1	1	1
CRTX	17DM	SOS	SOS	SOS	SOS	1	1	1
CRTX	17DM	Spatial	Spatial	Spatial	Spatial	1	1	1
CRTX	17DM	Spatial	Spatial	Spatial	Spatial	1	1	1
CRTX	17DM	Spatial	Spatial	Spatial	Spatial	1	1	1
CRTX	17DM	Tree	Tree	Tree	Tree	1	1	1
CRTX	17DM	Tree	Tree	Tree	Tree	1	1	1
CRTX	17DM	Tree	Spatial	Tree	Tree	0	1	1
CRTX	17DM	Trouble	Paired	Trouble	Trouble	0	1	1
CRTX	17DM	Trouble	Trouble	Trouble	Trouble	1	1	1
CRTX	17DM	Trouble	Trouble	SOS	Trouble	1	0	1
CRTX	17MB	Digit	Digit	Digit	Digit	1	1	1
CRTX	17MB	Digit	Digit	Digit	Digit	1	1	1
CRTX	17MB	Digit	Digit	Digit	Digit	1	1	1
CRTX	17MB	Feature	Odd	Trouble	Feature	0	0	1
CRTX	17MB	Feature	ML	Feature	Trouble	0	1	0
CRTX	17MB	Feature	Polygon	Trouble	Polygon	0	0	0
CRTX	17MB	Grammatical	Paired	Paired	Grammatical	0	0	1
CRTX	17MB	Grammatical	Grammatical	Grammatical	Grammatical	1	1	1
CRTX	17MB	Grammatical	Paired	Grammatical	Grammatical	0	1	1
CRTX	17MB	ML	ML	ML	ML	1	1	1
CRTX	17MB	ML	ML	ML	ML	1	1	1
CRTX	17MB	ML	ML	ML	ML	1	1	1
CRTX	17MB	Odd	Spatial	Odd	Odd	0	1	1
CRTX	17MB	Odd	Paired	Odd	Odd	0	1	1
CRTX	17MB	Odd	Paired	Rotation	Rotation	0	0	0
CRTX	17MB	Paired	Paired	Paired	Paired	1	1	1
CRTX	17MB	Paired	Paired	Paired	Paired	1	1	1
CRTX	17MB	Paired	Paired	Paired	Paired	1	1	1
CRTX	17MB	Polygon	Paired	Polygon	Polygon	0	1	1
CRTX	17MB	Polygon	Polygon	Polygon	Polygon	1	1	1
CRTX	17MB	Polygon	Polygon	Polygon	Polygon	1	1	1
CRTX	17MB	Rotation	SOS	Rotation	Rotation	0	1	1
CRTX	17MB	Rotation	SOS	Rotation	SOS	0	1	0
CRTX	17MB	Rotation	Rotation	Rotation	Rotation	1	1	1
CRTX	17MB	SOS	Digit	SOS	SOS	0	1	1
CRTX	17MB	SOS	Paired	SOS	SOS	0	1	1
CRTX	17MB	SOS	SOS	SOS	SOS	1	1	1
CRTX	17MB	Spatial	Spatial	Spatial	Spatial	1	1	1
CRTX	17MB	Spatial	Spatial	Spatial	Spatial	1	1	1
CRTX	17MB	Spatial	Spatial	Spatial	Spatial	1	1	1
CRTX	17MB	Tree	SOS	Tree	ML	0	1	0
CRTX	17MB	Tree	Tree	Tree	Tree	1	1	1
CRTX	17MB	Tree	ML	Tree	Tree	0	1	1
CRTX	17MB	Trouble	Trouble	Trouble	Trouble	1	1	1
CRTX	17MB	Trouble	Trouble	Trouble	Trouble	1	1	1
CRTX	17MB	Trouble	Trouble	Trouble	Trouble	1	1	1
CRTX	17ZJ	Digit	Polygon	Digit	SOS	0	1	0
CRTX	17ZJ	Digit	Polygon	Paired	Paired	0	0	0
CRTX	17ZJ	Digit	Spatial	Digit	ML	0	1	0
CRTX	17ZJ	Feature	Paired	SOS	SOS	0	0	0
CRTX	17ZJ	Feature	Tree	SOS	Feature	0	0	1
CRTX	17ZJ	Feature	Feature	SOS	SOS	1	0	0
CRTX	17ZJ	Grammatical	ML	Grammatical	Grammatical	0	1	1
CRTX	17ZJ	Grammatical	Tree	Grammatical	Grammatical	0	1	1
CRTX	17ZJ	Grammatical	Grammatical	Grammatical	Grammatical	1	1	1
CRTX	17ZJ	ML	SOS	ML	SOS	0	1	0
CRTX	17ZJ	ML	SOS	SOS	SOS	0	0	0
CRTX	17ZJ	ML	SOS	SOS	SOS	0	0	0
CRTX	17ZJ	Odd	Tree	Odd	Odd	0	1	1
CRTX	17ZJ	Odd	Tree	Odd	Odd	0	1	1
CRTX	17ZJ	Odd	Polygon	Odd	Odd	0	1	1
CRTX	17ZJ	Paired	Paired	SOS	SOS	1	0	0
CRTX	17ZJ	Paired	Paired	Paired	Paired	1	1	1
CRTX	17ZJ	Paired	SOS	SOS	SOS	0	0	0
CRTX	17ZJ	Polygon	Polygon	Odd	Polygon	1	0	1
CRTX	17ZJ	Polygon	Spatial	Feature	Polygon	0	0	1
CRTX	17ZJ	Polygon	Feature	Tree	Tree	0	0	0
CRTX	17ZJ	Rotation	Rotation	SOS	SOS	1	0	0
CRTX	17ZJ	Rotation	SOS	SOS	SOS	0	0	0
CRTX	17ZJ	Rotation	Rotation	Rotation	Rotation	1	1	1
CRTX	17ZJ	SOS	SOS	SOS	SOS	1	1	1
CRTX	17ZJ	SOS	SOS	SOS	SOS	1	1	1
CRTX	17ZJ	SOS	SOS	SOS	SOS	1	1	1
CRTX	17ZJ	Spatial	Spatial	Spatial	Spatial	1	1	1
CRTX	17ZJ	Spatial	SOS	SOS	SOS	0	0	0
CRTX	17ZJ	Spatial	SOS	Spatial	Spatial	0	1	1
CRTX	17ZJ	Tree	Tree	ML	Tree	1	0	1
CRTX	17ZJ	Tree	Tree	Rotation	Spatial	1	0	0
CRTX	17ZJ	Tree	Spatial	Tree	Tree	0	1	1
CRTX	17ZJ	Trouble	Tree	Trouble	Trouble	0	1	1
CRTX	17ZJ	Trouble	Paired	Grammatical	Trouble	0	0	1
CRTX	17ZJ	Trouble	Spatial	SOS	SOS	0	0	0
CRTX	21RS	Digit	Digit	Digit	Digit	1	1	1
CRTX	21RS	Digit	Digit	Digit	Digit	1	1	1
CRTX	21RS	Digit	Digit	Digit	Digit	1	1	1
CRTX	21RS	Feature	Feature	Polygon	Polygon	1	0	0
CRTX	21RS	Feature	Feature	Feature	Feature	1	1	1
CRTX	21RS	Feature	Rotation	Feature	Feature	0	1	1
CRTX	21RS	Grammatical	Grammatical	Grammatical	Grammatical	1	1	1
CRTX	21RS	Grammatical	Grammatical	Grammatical	Grammatical	1	1	1
CRTX	21RS	Grammatical	Grammatical	Grammatical	Grammatical	1	1	1
CRTX	21RS	ML	ML	ML	ML	1	1	1
CRTX	21RS	ML	ML	ML	ML	1	1	1
CRTX	21RS	ML	ML	ML	ML	1	1	1
CRTX	21RS	Odd	Rotation	Odd	Odd	0	1	1
CRTX	21RS	Odd	Odd	Odd	Odd	1	1	1
CRTX	21RS	Odd	Odd	Odd	Odd	1	1	1
CRTX	21RS	Paired	Paired	Paired	Paired	1	1	1
CRTX	21RS	Paired	Paired	Paired	Paired	1	1	1
CRTX	21RS	Paired	SOS	Paired	Paired	0	1	1
CRTX	21RS	Polygon	Polygon	Polygon	Polygon	1	1	1
CRTX	21RS	Polygon	Polygon	Polygon	Polygon	1	1	1
CRTX	21RS	Polygon	Polygon	Polygon	Polygon	1	1	1
CRTX	21RS	Rotation	Odd	Polygon	Rotation	0	0	1
CRTX	21RS	Rotation	Rotation	Rotation	Feature	1	1	0
CRTX	21RS	Rotation	Feature	Polygon	Rotation	0	0	1
CRTX	21RS	SOS	SOS	ML	SOS	1	0	1
CRTX	21RS	SOS	SOS	SOS	SOS	1	1	1
CRTX	21RS	SOS	SOS	SOS	SOS	1	1	1
CRTX	21RS	Spatial	Rotation	Spatial	Spatial	0	1	1
CRTX	21RS	Spatial	Spatial	Spatial	Spatial	1	1	1
CRTX	21RS	Spatial	Spatial	Spatial	Spatial	1	1	1
CRTX	21RS	Tree	Tree	Tree	Tree	1	1	1
CRTX	21RS	Tree	Tree	Tree	Tree	1	1	1
CRTX	21RS	Tree	Tree	Tree	Tree	1	1	1
CRTX	21RS	Trouble	ML	Trouble	Trouble	0	1	1
CRTX	21RS	Trouble	Trouble	Trouble	Trouble	1	1	1
CRTX	21RS	Trouble	SOS	Trouble	Trouble	0	1	1
CRTX	21SC	Digit	Spatial	Digit	Digit	0	1	1
CRTX	21SC	Digit	Spatial	Digit	Digit	0	1	1
CRTX	21SC	Digit	Feature	Paired	Digit	0	0	1
CRTX	21SC	Feature	Trouble	SOS	Feature	0	0	1
CRTX	21SC	Feature	Grammatical	Feature	Grammatical	0	1	0
CRTX	21SC	Feature	Feature	Grammatical	Feature	1	0	1
CRTX	21SC	Grammatical	Spatial	Grammatical	Rotation	0	1	0
CRTX	21SC	Grammatical	Odd	Feature	Grammatical	0	0	1
CRTX	21SC	Grammatical	Digit	Grammatical	Grammatical	0	1	1
CRTX	21SC	ML	Spatial	SOS	ML	0	0	1
CRTX	21SC	ML	Rotation	ML	ML	0	1	1
CRTX	21SC	ML	Rotation	Spatial	Spatial	0	0	0
CRTX	21SC	Odd	Odd	Odd	Odd	1	1	1
CRTX	21SC	Odd	Odd	Feature	Odd	1	0	1
CRTX	21SC	Odd	SOS	Odd	SOS	0	1	0
CRTX	21SC	Paired	SOS	Rotation	SOS	0	0	0
CRTX	21SC	Paired	Feature	Paired	Paired	0	1	1
CRTX	21SC	Paired	Rotation	Paired	Paired	0	1	1
CRTX	21SC	Polygon	Polygon	Rotation	Odd	1	0	0
CRTX	21SC	Polygon	Polygon	Polygon	Feature	1	1	0
CRTX	21SC	Polygon	Feature	Paired	Feature	0	0	0
CRTX	21SC	Rotation	Feature	Rotation	Feature	0	1	0
CRTX	21SC	Rotation	Rotation	Rotation	Rotation	1	1	1
CRTX	21SC	Rotation	Rotation	Feature	Feature	1	0	0
CRTX	21SC	SOS	Feature	SOS	Spatial	0	1	0
CRTX	21SC	SOS	Rotation	SOS	SOS	0	1	1
CRTX	21SC	SOS	Spatial	SOS	SOS	0	1	1
CRTX	21SC	Spatial	Spatial	Spatial	Spatial	1	1	1
CRTX	21SC	Spatial	Spatial	Spatial	Spatial	1	1	1
CRTX	21SC	Spatial	Spatial	Spatial	Spatial	1	1	1
CRTX	21SC	Tree	Paired	ML	ML	0	0	0
CRTX	21SC	Tree	Paired	Tree	Tree	0	1	1
CRTX	21SC	Tree	Rotation	Tree	SOS	0	1	0
CRTX	21SC	Trouble	ML	Feature	Feature	0	0	0
CRTX	21SC	Trouble	Feature	SOS	Feature	0	0	0
CRTX	21SC	Trouble	Trouble	Trouble	Trouble	1	1	1
CRTX	22EJ	Digit	Tree	Digit	Digit	0	1	1
CRTX	22EJ	Digit	Digit	Digit	Digit	1	1	1
CRTX	22EJ	Digit	Trouble	Digit	Digit	0	1	1
CRTX	22EJ	Feature	Rotation	Feature	Feature	0	1	1
CRTX	22EJ	Feature	Polygon	Feature	Feature	0	1	1
CRTX	22EJ	Feature	Feature	Feature	Feature	1	1	1
CRTX	22EJ	Grammatical	Trouble	Grammatical	Trouble	0	1	0
CRTX	22EJ	Grammatical	Grammatical	Grammatical	Grammatical	1	1	1
CRTX	22EJ	Grammatical	Grammatical	Grammatical	Grammatical	1	1	1
CRTX	22EJ	ML	Spatial	ML	ML	0	1	1
CRTX	22EJ	ML	SOS	ML	ML	0	1	1
CRTX	22EJ	ML	ML	ML	ML	1	1	1
CRTX	22EJ	Odd	Paired	Odd	Odd	0	1	1
CRTX	22EJ	Odd	Grammatical	Odd	Odd	0	1	1
CRTX	22EJ	Odd	Odd	Polygon	Rotation	1	0	0
CRTX	22EJ	Paired	Paired	Paired	Paired	1	1	1
CRTX	22EJ	Paired	Paired	Paired	Paired	1	1	1
CRTX	22EJ	Paired	Tree	Paired	Tree	0	1	0
CRTX	22EJ	Polygon	Polygon	Polygon	Polygon	1	1	1
CRTX	22EJ	Polygon	Polygon	Feature	Polygon	1	0	1
CRTX	22EJ	Polygon	Polygon	Feature	Polygon	1	0	1
CRTX	22EJ	Rotation	Rotation	Rotation	Rotation	1	1	1
CRTX	22EJ	Rotation	SOS	Rotation	Rotation	0	1	1
CRTX	22EJ	Rotation	Rotation	Rotation	Rotation	1	1	1
CRTX	22EJ	SOS	SOS	SOS	SOS	1	1	1
CRTX	22EJ	SOS	SOS	SOS	SOS	1	1	1
CRTX	22EJ	SOS	SOS	SOS	SOS	1	1	1
CRTX	22EJ	Spatial	Digit	Spatial	Spatial	0	1	1
CRTX	22EJ	Spatial	Polygon	Spatial	Spatial	0	1	1
CRTX	22EJ	Spatial	Spatial	Spatial	Spatial	1	1	1
CRTX	22EJ	Tree	Tree	Tree	Tree	1	1	1
CRTX	22EJ	Tree	Tree	Tree	Tree	1	1	1
CRTX	22EJ	Tree	Feature	Tree	Tree	0	1	1
CRTX	22EJ	Trouble	Rotation	Trouble	Trouble	0	1	1
CRTX	22EJ	Trouble	Trouble	SOS	Trouble	1	0	1
CRTX	22EJ	Trouble	Trouble	Trouble	Trouble	1	1	1
CRTX	23CC	Digit	Digit	Digit	Digit	1	1	1
CRTX	23CC	Digit	Digit	Digit	Digit	1	1	1
CRTX	23CC	Digit	Digit	Digit	Digit	1	1	1
CRTX	23CC	Feature	Paired	Polygon	Paired	0	0	0
CRTX	23CC	Feature	Trouble	Feature	Feature	0	1	1
CRTX	23CC	Feature	Trouble	Feature	Feature	0	1	1
CRTX	23CC	Grammatical	Grammatical	Grammatical	Grammatical	1	1	1
CRTX	23CC	Grammatical	Grammatical	Grammatical	Grammatical	1	1	1
CRTX	23CC	Grammatical	Trouble	Grammatical	Grammatical	0	1	1
CRTX	23CC	ML	SOS	ML	ML	0	1	1
CRTX	23CC	ML	Trouble	ML	ML	0	1	1
CRTX	23CC	ML	SOS	ML	ML	0	1	1
CRTX	23CC	Odd	Polygon	ML	Polygon	0	0	0
CRTX	23CC	Odd	Odd	Odd	Odd	1	1	1
CRTX	23CC	Odd	Odd	Odd	Odd	1	1	1
CRTX	23CC	Paired	Tree	Paired	Paired	0	1	1
CRTX	23CC	Paired	Paired	Paired	Paired	1	1	1
CRTX	23CC	Paired	Trouble	Paired	Paired	0	1	1
CRTX	23CC	Polygon	Polygon	Polygon	Polygon	1	1	1
CRTX	23CC	Polygon	Polygon	Polygon	Polygon	1	1	1
CRTX	23CC	Polygon	Polygon	Polygon	Polygon	1	1	1
CRTX	23CC	Rotation	Trouble	Odd	Odd	0	0	0
CRTX	23CC	Rotation	SOS	Odd	Odd	0	0	0
CRTX	23CC	Rotation	Rotation	Odd	Rotation	1	0	1
CRTX	23CC	SOS	Feature	SOS	SOS	0	1	1
CRTX	23CC	SOS	Polygon	SOS	SOS	0	1	1
CRTX	23CC	SOS	SOS	SOS	SOS	1	1	1
CRTX	23CC	Spatial	Digit	Digit	Digit	0	0	0
CRTX	23CC	Spatial	Trouble	Spatial	Spatial	0	1	1
CRTX	23CC	Spatial	Digit	Spatial	Spatial	0	1	1
CRTX	23CC	Tree	Feature	Tree	Tree	0	1	1
CRTX	23CC	Tree	Tree	Tree	Tree	1	1	1
CRTX	23CC	Tree	Tree	Tree	Tree	1	1	1
CRTX	23CC	Trouble	Digit	Trouble	Trouble	0	1	1
CRTX	23CC	Trouble	Trouble	Trouble	Trouble	1	1	1
CRTX	23CC	Trouble	Trouble	Grammatical	Trouble	1	0	1
CRTX	23RK	Digit	Digit	Digit	Digit	1	1	1
CRTX	23RK	Digit	Digit	Digit	Digit	1	1	1
CRTX	23RK	Digit	ML	Digit	Digit	0	1	1
CRTX	23RK	Feature	Feature	Polygon	Polygon	1	0	0
CRTX	23RK	Feature	Feature	Polygon	Feature	1	0	1
CRTX	23RK	Feature	Feature	Polygon	Feature	1	0	1
CRTX	23RK	Grammatical	Grammatical	Grammatical	Grammatical	1	1	1
CRTX	23RK	Grammatical	Feature	Trouble	Grammatical	0	0	1
CRTX	23RK	Grammatical	Grammatical	Grammatical	Grammatical	1	1	1
CRTX	23RK	ML	Spatial	ML	ML	0	1	1
CRTX	23RK	ML	ML	Spatial	Feature	1	0	0
CRTX	23RK	ML	ML	ML	Paired	1	1	0
CRTX	23RK	Odd	Odd	Odd	Odd	1	1	1
CRTX	23RK	Odd	Odd	Odd	Odd	1	1	1
CRTX	23RK	Odd	Odd	Odd	Odd	1	1	1
CRTX	23RK	Paired	ML	Paired	Paired	0	1	1
CRTX	23RK	Paired	Tree	Paired	Paired	0	1	1
CRTX	23RK	Paired	Paired	Paired	Paired	1	1	1
CRTX	23RK	Polygon	Tree	Polygon	Polygon	0	1	1
CRTX	23RK	Polygon	Polygon	Polygon	Polygon	1	1	1
CRTX	23RK	Polygon	Feature	Polygon	Polygon	0	1	1
CRTX	23RK	Rotation	Tree	Rotation	Rotation	0	1	1
CRTX	23RK	Rotation	Feature	Polygon	Rotation	0	0	1
CRTX	23RK	Rotation	Feature	Polygon	Feature	0	0	0
CRTX	23RK	SOS	Tree	Paired	Paired	0	0	0
CRTX	23RK	SOS	Tree	Trouble	Trouble	0	0	0
CRTX	23RK	SOS	Tree	Trouble	Trouble	0	0	0
CRTX	23RK	Spatial	Spatial	Spatial	Spatial	1	1	1
CRTX	23RK	Spatial	Spatial	Spatial	Spatial	1	1	1
CRTX	23RK	Spatial	Tree	Spatial	Spatial	0	1	1
CRTX	23RK	Tree	Tree	Tree	Tree	1	1	1
CRTX	23RK	Tree	Tree	Tree	Tree	1	1	1
CRTX	23RK	Tree	Tree	Tree	Tree	1	1	1
CRTX	23RK	Trouble	Grammatical	Trouble	Trouble	0	1	1
CRTX	23RK	Trouble	Trouble	Trouble	Trouble	1	1	1
CRTX	23RK	Trouble	Digit	Trouble	Trouble	0	1	1
CRTX	23RR	Digit	Digit	Digit	Digit	1	1	1
CRTX	23RR	Digit	Digit	Digit	Digit	1	1	1
CRTX	23RR	Digit	Digit	Digit	Digit	1	1	1
CRTX	23RR	Feature	Rotation	Feature	Feature	0	1	1
CRTX	23RR	Feature	ML	Feature	Feature	0	1	1
CRTX	23RR	Feature	Feature	Feature	Feature	1	1	1
CRTX	23RR	Grammatical	Rotation	Polygon	Grammatical	0	0	1
CRTX	23RR	Grammatical	Grammatical	Grammatical	Grammatical	1	1	1
CRTX	23RR	Grammatical	Grammatical	Grammatical	Grammatical	1	1	1
CRTX	23RR	ML	ML	ML	ML	1	1	1
CRTX	23RR	ML	Paired	ML	ML	0	1	1
CRTX	23RR	ML	ML	ML	ML	1	1	1
CRTX	23RR	Odd	Odd	Odd	Odd	1	1	1
CRTX	23RR	Odd	Odd	Odd	Odd	1	1	1
CRTX	23RR	Odd	Feature	Odd	Odd	0	1	1
CRTX	23RR	Paired	Paired	Paired	Paired	1	1	1
CRTX	23RR	Paired	Paired	Paired	Paired	1	1	1
CRTX	23RR	Paired	Polygon	ML	ML	0	0	0
CRTX	23RR	Polygon	Polygon	Feature	Polygon	1	0	1
CRTX	23RR	Polygon	Polygon	Rotation	Polygon	1	0	1
CRTX	23RR	Polygon	Polygon	Polygon	Polygon	1	1	1
CRTX	23RR	Rotation	Rotation	Rotation	Rotation	1	1	1
CRTX	23RR	Rotation	Rotation	Rotation	Rotation	1	1	1
CRTX	23RR	Rotation	Rotation	Rotation	Rotation	1	1	1
CRTX	23RR	SOS	SOS	SOS	SOS	1	1	1
CRTX	23RR	SOS	ML	SOS	SOS	0	1	1
CRTX	23RR	SOS	Paired	SOS	SOS	0	1	1
CRTX	23RR	Spatial	Spatial	Spatial	Spatial	1	1	1
CRTX	23RR	Spatial	ML	Spatial	Spatial	0	1	1
CRTX	23RR	Spatial	Spatial	Spatial	Spatial	1	1	1
CRTX	23RR	Tree	Tree	ML	Tree	1	0	1
CRTX	23RR	Tree	Tree	Tree	Tree	1	1	1
CRTX	23RR	Tree	Tree	Tree	Tree	1	1	1
CRTX	23RR	Trouble	ML	Trouble	Trouble	0	1	1
CRTX	23RR	Trouble	Polygon	Odd	Trouble	0	0	1
CRTX	23RR	Trouble	Trouble	Trouble	Trouble	1	1	1
CRTX	23ZY	Digit	Polygon	Digit	Digit	0	1	1
CRTX	23ZY	Digit	Digit	Digit	Digit	1	1	1
CRTX	23ZY	Digit	Digit	Digit	Digit	1	1	1
CRTX	23ZY	Feature	Odd	Polygon	Rotation	0	0	0
CRTX	23ZY	Feature	Feature	Feature	Feature	1	1	1
CRTX	23ZY	Feature	Tree	Feature	Feature	0	1	1
CRTX	23ZY	Grammatical	Grammatical	Rotation	Feature	1	0	0
CRTX	23ZY	Grammatical	Tree	Polygon	Grammatical	0	0	1
CRTX	23ZY	Grammatical	Odd	Trouble	Feature	0	0	0
CRTX	23ZY	ML	SOS	ML	ML	0	1	1
CRTX	23ZY	ML	Paired	ML	ML	0	1	1
CRTX	23ZY	ML	Paired	ML	Digit	0	1	0
CRTX	23ZY	Odd	Odd	Odd	Odd	1	1	1
CRTX	23ZY	Odd	Odd	Odd	Odd	1	1	1
CRTX	23ZY	Odd	Odd	Trouble	Odd	1	0	1
CRTX	23ZY	Paired	Trouble	SOS	Trouble	0	0	0
CRTX	23ZY	Paired	Paired	Digit	Paired	1	0	1
CRTX	23ZY	Paired	Feature	Paired	Feature	0	1	0
CRTX	23ZY	Polygon	ML	Trouble	ML	0	0	0
CRTX	23ZY	Polygon	Rotation	Polygon	Trouble	0	1	0
CRTX	23ZY	Polygon	Rotation	Feature	Feature	0	0	0
CRTX	23ZY	Rotation	Rotation	Rotation	Rotation	1	1	1
CRTX	23ZY	Rotation	Rotation	Rotation	Rotation	1	1	1
CRTX	23ZY	Rotation	Rotation	Rotation	Rotation	1	1	1
CRTX	23ZY	SOS	SOS	SOS	SOS	1	1	1
CRTX	23ZY	SOS	SOS	SOS	SOS	1	1	1
CRTX	23ZY	SOS	SOS	SOS	SOS	1	1	1
CRTX	23ZY	Spatial	Spatial	Spatial	Spatial	1	1	1
CRTX	23ZY	Spatial	Spatial	Spatial	Spatial	1	1	1
CRTX	23ZY	Spatial	Spatial	Spatial	Spatial	1	1	1
CRTX	23ZY	Tree	ML	SOS	SOS	0	0	0
CRTX	23ZY	Tree	Paired	Tree	Tree	0	1	1
CRTX	23ZY	Tree	Tree	Tree	Tree	1	1	1
CRTX	23ZY	Trouble	Digit	Rotation	Trouble	0	0	1
CRTX	23ZY	Trouble	Trouble	Trouble	Trouble	1	1	1
CRTX	23ZY	Trouble	Tree	Polygon	Trouble	0	0	1
CRTX	24RF	Digit	Digit	Digit	Digit	1	1	1
CRTX	24RF	Digit	Trouble	Digit	Digit	0	1	1
CRTX	24RF	Digit	Tree	Digit	Digit	0	1	1
CRTX	24RF	Feature	Feature	Rotation	Feature	1	0	1
CRTX	24RF	Feature	Polygon	Rotation	Odd	0	0	0
CRTX	24RF	Feature	Trouble	Feature	Feature	0	1	1
CRTX	24RF	Grammatical	Grammatical	Grammatical	Grammatical	1	1	1
CRTX	24RF	Grammatical	Grammatical	Grammatical	Grammatical	1	1	1
CRTX	24RF	Grammatical	Grammatical	Odd	Grammatical	1	0	1
CRTX	24RF	ML	ML	ML	ML	1	1	1
CRTX	24RF	ML	ML	ML	ML	1	1	1
CRTX	24RF	ML	ML	ML	ML	1	1	1
CRTX	24RF	Odd	Polygon	Odd	Odd	0	1	1
CRTX	24RF	Odd	Polygon	Odd	Odd	0	1	1
CRTX	24RF	Odd	Polygon	Odd	Odd	0	1	1
CRTX	24RF	Paired	Digit	Paired	Paired	0	1	1
CRTX	24RF	Paired	Paired	ML	Paired	1	0	1
CRTX	24RF	Paired	Polygon	Paired	Paired	0	1	1
CRTX	24RF	Polygon	Grammatical	Rotation	Polygon	0	0	1
CRTX	24RF	Polygon	Polygon	Feature	Polygon	1	0	1
CRTX	24RF	Polygon	Polygon	Polygon	Polygon	1	1	1
CRTX	24RF	Rotation	Polygon	Rotation	Rotation	0	1	1
CRTX	24RF	Rotation	Polygon	Rotation	Rotation	0	1	1
CRTX	24RF	Rotation	Polygon	Rotation	Rotation	0	1	1
CRTX	24RF	SOS	ML	Grammatical	Odd	0	0	0
CRTX	24RF	SOS	SOS	Spatial	SOS	1	0	1
CRTX	24RF	SOS	SOS	SOS	SOS	1	1	1
CRTX	24RF	Spatial	Spatial	Spatial	Spatial	1	1	1
CRTX	24RF	Spatial	Spatial	Spatial	Spatial	1	1	1
CRTX	24RF	Spatial	Spatial	Spatial	Spatial	1	1	1
CRTX	24RF	Tree	Tree	Tree	Tree	1	1	1
CRTX	24RF	Tree	Tree	Tree	Tree	1	1	1
CRTX	24RF	Tree	Tree	Tree	Tree	1	1	1
CRTX	24RF	Trouble	Trouble	Trouble	Trouble	1	1	1
CRTX	24RF	Trouble	Trouble	Feature	Trouble	1	0	1
CRTX	24RF	Trouble	Trouble	Trouble	Trouble	1	1	1
CRTX	26AG	Digit	Digit	Digit	Digit	1	1	1
CRTX	26AG	Digit	Digit	Digit	Digit	1	1	1
CRTX	26AG	Digit	Digit	Spatial	Digit	1	0	1
CRTX	26AG	Feature	Rotation	Rotation	Rotation	0	0	0
CRTX	26AG	Feature	Rotation	Polygon	Polygon	0	0	0
CRTX	26AG	Feature	Digit	Feature	Polygon	0	1	0
CRTX	26AG	Grammatical	Grammatical	Grammatical	Grammatical	1	1	1
CRTX	26AG	Grammatical	Grammatical	SOS	Grammatical	1	0	1
CRTX	26AG	Grammatical	Feature	Grammatical	Grammatical	0	1	1
CRTX	26AG	ML	Paired	ML	ML	0	1	1
CRTX	26AG	ML	Paired	ML	ML	0	1	1
CRTX	26AG	ML	ML	ML	ML	1	1	1
CRTX	26AG	Odd	Odd	Odd	Odd	1	1	1
CRTX	26AG	Odd	Odd	Odd	Odd	1	1	1
CRTX	26AG	Odd	Odd	Odd	Odd	1	1	1
CRTX	26AG	Paired	Grammatical	Paired	Paired	0	1	1
CRTX	26AG	Paired	Paired	Paired	Paired	1	1	1
CRTX	26AG	Paired	Paired	Paired	Paired	1	1	1
CRTX	26AG	Polygon	Digit	Polygon	Polygon	0	1	1
CRTX	26AG	Polygon	Polygon	Grammatical	Polygon	1	0	1
CRTX	26AG	Polygon	Polygon	Polygon	Polygon	1	1	1
CRTX	26AG	Rotation	Feature	Rotation	SOS	0	1	0
CRTX	26AG	Rotation	Rotation	Rotation	Rotation	1	1	1
CRTX	26AG	Rotation	Rotation	Rotation	Rotation	1	1	1
CRTX	26AG	SOS	ML	Trouble	Polygon	0	0	0
CRTX	26AG	SOS	Digit	SOS	SOS	0	1	1
CRTX	26AG	SOS	SOS	Tree	SOS	1	0	1
CRTX	26AG	Spatial	Rotation	Spatial	Spatial	0	1	1
CRTX	26AG	Spatial	Odd	Spatial	Spatial	0	1	1
CRTX	26AG	Spatial	Spatial	Spatial	Spatial	1	1	1
CRTX	26AG	Tree	SOS	Paired	Tree	0	0	1
CRTX	26AG	Tree	SOS	Tree	SOS	0	1	0
CRTX	26AG	Tree	Tree	Tree	Tree	1	1	1
CRTX	26AG	Trouble	Digit	Trouble	Trouble	0	1	1
CRTX	26AG	Trouble	Trouble	Trouble	Trouble	1	1	1
CRTX	26AG	Trouble	Digit	SOS	SOS	0	0	0
CRTX	26BF	Digit	Rotation	Digit	Digit	0	1	1
CRTX	26BF	Digit	Digit	Digit	Digit	1	1	1
CRTX	26BF	Digit	Digit	Digit	Digit	1	1	1
CRTX	26BF	Feature	Paired	Rotation	Feature	0	0	1
CRTX	26BF	Feature	Rotation	Odd	Odd	0	0	0
CRTX	26BF	Feature	Rotation	Odd	Rotation	0	0	0
CRTX	26BF	Grammatical	Grammatical	Grammatical	Grammatical	1	1	1
CRTX	26BF	Grammatical	Grammatical	Grammatical	Grammatical	1	1	1
CRTX	26BF	Grammatical	Grammatical	Grammatical	Grammatical	1	1	1
CRTX	26BF	ML	SOS	ML	ML	0	1	1
CRTX	26BF	ML	Rotation	ML	Rotation	0	1	0
CRTX	26BF	ML	SOS	Spatial	Spatial	0	0	0
CRTX	26BF	Odd	Odd	Odd	Odd	1	1	1
CRTX	26BF	Odd	Odd	Odd	Odd	1	1	1
CRTX	26BF	Odd	Odd	Odd	Odd	1	1	1
CRTX	26BF	Paired	Paired	Paired	Paired	1	1	1
CRTX	26BF	Paired	Paired	Paired	Paired	1	1	1
CRTX	26BF	Paired	Digit	Paired	Paired	0	1	1
CRTX	26BF	Polygon	Odd	Polygon	Polygon	0	1	1
CRTX	26BF	Polygon	Odd	Odd	Odd	0	0	0
CRTX	26BF	Polygon	Odd	Rotation	Rotation	0	0	0
CRTX	26BF	Rotation	Rotation	Rotation	Rotation	1	1	1
CRTX	26BF	Rotation	Rotation	Odd	Rotation	1	0	1
CRTX	26BF	Rotation	Rotation	Odd	Odd	1	0	0
CRTX	26BF	SOS	ML	SOS	SOS	0	1	1
CRTX	26BF	SOS	SOS	SOS	SOS	1	1	1
CRTX	26BF	SOS	Odd	SOS	SOS	0	1	1
CRTX	26BF	Spatial	Digit	Spatial	Spatial	0	1	1
CRTX	26BF	Spatial	Spatial	Spatial	Spatial	1	1	1
CRTX	26BF	Spatial	Digit	Spatial	Spatial	0	1	1
CRTX	26BF	Tree	ML	Tree	Tree	0	1	1
CRTX	26BF	Tree	Feature	Tree	Tree	0	1	1
CRTX	26BF	Tree	Feature	Tree	Tree	0	1	1
CRTX	26BF	Trouble	Trouble	Trouble	Trouble	1	1	1
CRTX	26BF	Trouble	Trouble	Polygon	Trouble	1	0	1
CRTX	26BF	Trouble	Trouble	Polygon	Trouble	1	0	1
CRTX	26IU	Digit	Digit	Digit	Digit	1	1	1
CRTX	26IU	Digit	Digit	Digit	Digit	1	1	1
CRTX	26IU	Digit	Digit	Digit	Digit	1	1	1
CRTX	26IU	Feature	Tree	Digit	Tree	0	0	0
CRTX	26IU	Feature	Feature	Feature	Feature	1	1	1
CRTX	26IU	Feature	Tree	Feature	Tree	0	1	0
CRTX	26IU	Grammatical	Feature	Grammatical	Feature	0	1	0
CRTX	26IU	Grammatical	Tree	Grammatical	Grammatical	0	1	1
CRTX	26IU	Grammatical	Grammatical	Grammatical	Grammatical	1	1	1
CRTX	26IU	ML	Paired	ML	ML	0	1	1
CRTX	26IU	ML	Tree	ML	ML	0	1	1
CRTX	26IU	ML	Feature	ML	ML	0	1	1
CRTX	26IU	Odd	Feature	Digit	Feature	0	0	0
CRTX	26IU	Odd	Tree	Odd	Tree	0	1	0
CRTX	26IU	Odd	Feature	Odd	Tree	0	1	0
CRTX	26IU	Paired	SOS	Paired	Paired	0	1	1
CRTX	26IU	Paired	Odd	Paired	Paired	0	1	1
CRTX	26IU	Paired	Feature	Grammatical	Tree	0	0	0
CRTX	26IU	Polygon	Grammatical	Feature	Feature	0	0	0
CRTX	26IU	Polygon	Tree	Feature	Feature	0	0	0
CRTX	26IU	Polygon	Tree	Polygon	Feature	0	1	0
CRTX	26IU	Rotation	Feature	Grammatical	Grammatical	0	0	0
CRTX	26IU	Rotation	Feature	Tree	Tree	0	0	0
CRTX	26IU	Rotation	Feature	SOS	Feature	0	0	0
CRTX	26IU	SOS	Trouble	SOS	Trouble	0	1	0
CRTX	26IU	SOS	Feature	SOS	SOS	0	1	1
CRTX	26IU	SOS	SOS	Tree	Tree	1	0	0
CRTX	26IU	Spatial	Spatial	Spatial	Spatial	1	1	1
CRTX	26IU	Spatial	SOS	Spatial	Spatial	0	1	1
CRTX	26IU	Spatial	Spatial	Spatial	Spatial	1	1	1
CRTX	26IU	Tree	Tree	Tree	Tree	1	1	1
CRTX	26IU	Tree	Feature	Tree	Tree	0	1	1
CRTX	26IU	Tree	Tree	Tree	Tree	1	1	1
CRTX	26IU	Trouble	Feature	Trouble	Tree	0	1	0
CRTX	26IU	Trouble	Trouble	Grammatical	Trouble	1	0	1
CRTX	26IU	Trouble	Grammatical	Feature	Grammatical	0	0	0
CRTX	29MN	Digit	Spatial	Digit	Digit	0	1	1
CRTX	29MN	Digit	Digit	Spatial	Digit	1	0	1
CRTX	29MN	Digit	Trouble	Spatial	Spatial	0	0	0
CRTX	29MN	Feature	Spatial	Polygon	Feature	0	0	1
CRTX	29MN	Feature	Odd	Odd	Odd	0	0	0
CRTX	29MN	Feature	Grammatical	Odd	Odd	0	0	0
CRTX	29MN	Grammatical	Grammatical	Grammatical	Grammatical	1	1	1
CRTX	29MN	Grammatical	Grammatical	Grammatical	Grammatical	1	1	1
CRTX	29MN	Grammatical	Grammatical	Grammatical	Grammatical	1	1	1
CRTX	29MN	ML	Grammatical	ML	Grammatical	0	1	0
CRTX	29MN	ML	ML	ML	ML	1	1	1
CRTX	29MN	ML	Digit	Paired	ML	0	0	1
CRTX	29MN	Odd	Odd	Odd	Odd	1	1	1
CRTX	29MN	Odd	Odd	Odd	Odd	1	1	1
CRTX	29MN	Odd	Odd	Odd	Odd	1	1	1
CRTX	29MN	Paired	ML	Paired	Paired	0	1	1
CRTX	29MN	Paired	Digit	Paired	Paired	0	1	1
CRTX	29MN	Paired	Spatial	Paired	Paired	0	1	1
CRTX	29MN	Polygon	Polygon	Trouble	Polygon	1	0	1
CRTX	29MN	Polygon	Polygon	Polygon	Polygon	1	1	1
CRTX	29MN	Polygon	Polygon	Polygon	Polygon	1	1	1
CRTX	29MN	Rotation	Spatial	Tree	Polygon	0	0	0
CRTX	29MN	Rotation	Spatial	Polygon	Polygon	0	0	0
CRTX	29MN	Rotation	Spatial	Rotation	Rotation	0	1	1
CRTX	29MN	SOS	SOS	SOS	SOS	1	1	1
CRTX	29MN	SOS	Tree	Tree	Tree	0	0	0
CRTX	29MN	SOS	Polygon	SOS	SOS	0	1	1
CRTX	29MN	Spatial	Spatial	Spatial	Spatial	1	1	1
CRTX	29MN	Spatial	Spatial	Spatial	Spatial	1	1	1
CRTX	29MN	Spatial	Spatial	Spatial	Spatial	1	1	1
CRTX	29MN	Tree	Tree	Tree	Tree	1	1	1
CRTX	29MN	Tree	Spatial	Tree	Tree	0	1	1
CRTX	29MN	Tree	Tree	Odd	Odd	1	0	0
CRTX	29MN	Trouble	Digit	Trouble	Trouble	0	1	1
CRTX	29MN	Trouble	Trouble	Trouble	Trouble	1	1	1
CRTX	29MN	Trouble	Trouble	Trouble	Trouble	1	1	1
CRTX	29RA	Digit	Digit	Digit	Digit	1	1	1
CRTX	29RA	Digit	Digit	Digit	Digit	1	1	1
CRTX	29RA	Digit	Digit	Digit	Digit	1	1	1
CRTX	29RA	Feature	Feature	ML	Feature	1	0	1
CRTX	29RA	Feature	Feature	Feature	Feature	1	1	1
CRTX	29RA	Feature	Feature	Feature	Feature	1	1	1
CRTX	29RA	Grammatical	Grammatical	Grammatical	Grammatical	1	1	1
CRTX	29RA	Grammatical	Grammatical	Grammatical	Grammatical	1	1	1
CRTX	29RA	Grammatical	Spatial	Trouble	Grammatical	0	0	1
CRTX	29RA	ML	Digit	Paired	Paired	0	0	0
CRTX	29RA	ML	ML	ML	ML	1	1	1
CRTX	29RA	ML	Digit	ML	ML	0	1	1
CRTX	29RA	Odd	Odd	Odd	Odd	1	1	1
CRTX	29RA	Odd	Odd	Odd	Odd	1	1	1
CRTX	29RA	Odd	Odd	Odd	Odd	1	1	1
CRTX	29RA	Paired	Paired	Paired	Paired	1	1	1
CRTX	29RA	Paired	Paired	Paired	Paired	1	1	1
CRTX	29RA	Paired	Paired	Paired	Paired	1	1	1
CRTX	29RA	Polygon	Polygon	Spatial	Spatial	1	0	0
CRTX	29RA	Polygon	Rotation	Polygon	Polygon	0	1	1
CRTX	29RA	Polygon	Polygon	Polygon	Polygon	1	1	1
CRTX	29RA	Rotation	Feature	Rotation	Odd	0	1	0
CRTX	29RA	Rotation	Rotation	Rotation	Rotation	1	1	1
CRTX	29RA	Rotation	Rotation	Rotation	Rotation	1	1	1
CRTX	29RA	SOS	SOS	SOS	SOS	1	1	1
CRTX	29RA	SOS	Spatial	SOS	SOS	0	1	1
CRTX	29RA	SOS	SOS	SOS	SOS	1	1	1
CRTX	29RA	Spatial	Spatial	Spatial	Spatial	1	1	1
CRTX	29RA	Spatial	Spatial	Spatial	Spatial	1	1	1
CRTX	29RA	Spatial	Spatial	Spatial	Spatial	1	1	1
CRTX	29RA	Tree	Tree	Paired	Paired	1	0	0
CRTX	29RA	Tree	Tree	Tree	Tree	1	1	1
CRTX	29RA	Tree	Tree	Tree	Tree	1	1	1
CRTX	29RA	Trouble	Trouble	Trouble	Trouble	1	1	1
CRTX	29RA	Trouble	Trouble	Trouble	Trouble	1	1	1
CRTX	29RA	Trouble	Trouble	Trouble	Trouble	1	1	1
CRTX	29XR	Digit	Grammatical	Digit	Digit	0	1	1
CRTX	29XR	Digit	Grammatical	Digit	Digit	0	1	1
CRTX	29XR	Digit	Grammatical	Digit	Digit	0	1	1
CRTX	29XR	Feature	Feature	Feature	Feature	1	1	1
CRTX	29XR	Feature	Feature	Feature	Feature	1	1	1
CRTX	29XR	Feature	Feature	Odd	Odd	1	0	0
CRTX	29XR	Grammatical	Feature	SOS	SOS	0	0	0
CRTX	29XR	Grammatical	Grammatical	Grammatical	Grammatical	1	1	1
CRTX	29XR	Grammatical	Grammatical	Grammatical	Grammatical	1	1	1
CRTX	29XR	ML	Odd	Trouble	Odd	0	0	0
CRTX	29XR	ML	Feature	ML	ML	0	1	1
CRTX	29XR	ML	ML	Paired	Odd	1	0	0
CRTX	29XR	Odd	Feature	Polygon	Polygon	0	0	0
CRTX	29XR	Odd	Odd	Odd	Odd	1	1	1
CRTX	29XR	Odd	Feature	Odd	Odd	0	1	1
CRTX	29XR	Paired	Paired	Paired	Paired	1	1	1
CRTX	29XR	Paired	Grammatical	Digit	Grammatical	0	0	0
CRTX	29XR	Paired	Paired	Paired	Paired	1	1	1
CRTX	29XR	Polygon	Grammatical	Polygon	Grammatical	0	1	0
CRTX	29XR	Polygon	Odd	Polygon	Polygon	0	1	1
CRTX	29XR	Polygon	Polygon	Grammatical	Grammatical	1	0	0
CRTX	29XR	Rotation	Feature	Rotation	Rotation	0	1	1
CRTX	29XR	Rotation	Odd	Rotation	Odd	0	1	0
CRTX	29XR	Rotation	Feature	Rotation	Odd	0	1	0
CRTX	29XR	SOS	Feature	SOS	Tree	0	1	0
CRTX	29XR	SOS	Feature	Paired	SOS	0	0	1
CRTX	29XR	SOS	Grammatical	Feature	Odd	0	0	0
CRTX	29XR	Spatial	ML	Spatial	Spatial	0	1	1
CRTX	29XR	Spatial	Spatial	Spatial	Spatial	1	1	1
CRTX	29XR	Spatial	Spatial	Spatial	Spatial	1	1	1
CRTX	29XR	Tree	Feature	Tree	Feature	0	1	0
CRTX	29XR	Tree	Odd	Tree	Tree	0	1	1
CRTX	29XR	Tree	Odd	Odd	Odd	0	0	0
CRTX	29XR	Trouble	Odd	Tree	Odd	0	0	0
CRTX	29XR	Trouble	Grammatical	Trouble	Grammatical	0	1	0
CRTX	29XR	Trouble	Grammatical	Digit	Digit	0	0	0
CRTX	30RB	Digit	Trouble	Digit	Tree	0	1	0
CRTX	30RB	Digit	Digit	Polygon	Digit	1	0	1
CRTX	30RB	Digit	Digit	Polygon	Polygon	1	0	0
CRTX	30RB	Feature	Spatial	Feature	Feature	0	1	1
CRTX	30RB	Feature	Feature	Polygon	Polygon	1	0	0
CRTX	30RB	Feature	Feature	Paired	Spatial	1	0	0
CRTX	30RB	Grammatical	Paired	Polygon	Paired	0	0	0
CRTX	30RB	Grammatical	Digit	Grammatical	Grammatical	0	1	1
CRTX	30RB	Grammatical	Grammatical	Paired	Grammatical	1	0	1
CRTX	30RB	ML	ML	Paired	ML	1	0	1
CRTX	30RB	ML	Rotation	Paired	Tree	0	0	0
CRTX	30RB	ML	ML	ML	ML	1	1	1
CRTX	30RB	Odd	Grammatical	SOS	Grammatical	0	0	0
CRTX	30RB	Odd	Feature	Polygon	Odd	0	0	1
CRTX	30RB	Odd	Feature	Polygon	Feature	0	0	0
CRTX	30RB	Paired	Feature	Paired	Paired	0	1	1
CRTX	30RB	Paired	Rotation	ML	Paired	0	0	1
CRTX	30RB	Paired	Tree	Paired	Paired	0	1	1
CRTX	30RB	Polygon	Feature	Polygon	Odd	0	1	0
CRTX	30RB	Polygon	Feature	Paired	SOS	0	0	0
CRTX	30RB	Polygon	Feature	Feature	Feature	0	0	0
CRTX	30RB	Rotation	Spatial	Rotation	Rotation	0	1	1
CRTX	30RB	Rotation	Feature	Tree	Tree	0	0	0
CRTX	30RB	Rotation	Feature	Odd	Rotation	0	0	1
CRTX	30RB	SOS	Tree	SOS	SOS	0	1	1
CRTX	30RB	SOS	SOS	SOS	SOS	1	1	1
CRTX	30RB	SOS	Tree	SOS	SOS	0	1	1
CRTX	30RB	Spatial	ML	Digit	SOS	0	0	0
CRTX	30RB	Spatial	Spatial	SOS	SOS	1	0	0
CRTX	30RB	Spatial	Spatial	Paired	Spatial	1	0	1
CRTX	30RB	Tree	Feature	Tree	Tree	0	1	1
CRTX	30RB	Tree	Tree	SOS	Tree	1	0	1
CRTX	30RB	Tree	Tree	Paired	Tree	1	0	1
CRTX	30RB	Trouble	Trouble	SOS	Trouble	1	0	1
CRTX	30RB	Trouble	Digit	Polygon	Trouble	0	0	1
CRTX	30RB	Trouble	Odd	Digit	Polygon	0	0	0
CRTX	AQ21	Digit	Spatial	Digit	Digit	0	1	1
CRTX	AQ21	Digit	Spatial	Digit	Digit	0	1	1
CRTX	AQ21	Digit	Paired	Digit	Digit	0	1	1
CRTX	AQ21	Feature	Rotation	Polygon	Rotation	0	0	0
CRTX	AQ21	Feature	Spatial	Feature	Rotation	0	1	0
CRTX	AQ21	Feature	Rotation	Feature	Rotation	0	1	0
CRTX	AQ21	Grammatical	Grammatical	Grammatical	Grammatical	1	1	1
CRTX	AQ21	Grammatical	Grammatical	Grammatical	Grammatical	1	1	1
CRTX	AQ21	Grammatical	Grammatical	Grammatical	Grammatical	1	1	1
CRTX	AQ21	ML	ML	ML	ML	1	1	1
CRTX	AQ21	ML	ML	ML	ML	1	1	1
CRTX	AQ21	ML	ML	ML	ML	1	1	1
CRTX	AQ21	Odd	Odd	Rotation	Odd	1	0	1
CRTX	AQ21	Odd	Odd	Odd	Odd	1	1	1
CRTX	AQ21	Odd	Odd	Odd	Odd	1	1	1
CRTX	AQ21	Paired	Paired	Paired	Paired	1	1	1
CRTX	AQ21	Paired	Paired	Paired	Paired	1	1	1
CRTX	AQ21	Paired	Paired	Paired	Paired	1	1	1
CRTX	AQ21	Polygon	Polygon	Rotation	Polygon	1	0	1
CRTX	AQ21	Polygon	Polygon	Rotation	Polygon	1	0	1
CRTX	AQ21	Polygon	Spatial	Polygon	Polygon	0	1	1
CRTX	AQ21	Rotation	Polygon	Rotation	Rotation	0	1	1
CRTX	AQ21	Rotation	Rotation	Rotation	Rotation	1	1	1
CRTX	AQ21	Rotation	Rotation	Rotation	Rotation	1	1	1
CRTX	AQ21	SOS	SOS	SOS	SOS	1	1	1
CRTX	AQ21	SOS	Paired	SOS	SOS	0	1	1
CRTX	AQ21	SOS	SOS	SOS	SOS	1	1	1
CRTX	AQ21	Spatial	Spatial	Spatial	Spatial	1	1	1
CRTX	AQ21	Spatial	Spatial	Spatial	Spatial	1	1	1
CRTX	AQ21	Spatial	Spatial	Spatial	Spatial	1	1	1
CRTX	AQ21	Tree	Tree	Tree	Tree	1	1	1
CRTX	AQ21	Tree	Rotation	Tree	Tree	0	1	1
CRTX	AQ21	Tree	Rotation	Tree	Rotation	0	1	0
CRTX	AQ21	Trouble	Digit	Trouble	Trouble	0	1	1
CRTX	AQ21	Trouble	Trouble	Trouble	Trouble	1	1	1
CRTX	AQ21	Trouble	Paired	SOS	Trouble	0	0	1
CRTX	BC25	Digit	ML	Feature	Polygon	0	0	0
CRTX	BC25	Digit	Spatial	Feature	Polygon	0	0	0
CRTX	BC25	Digit	ML	Feature	Digit	0	0	1
CRTX	BC25	Feature	Grammatical	Grammatical	Grammatical	0	0	0
CRTX	BC25	Feature	Paired	Grammatical	Grammatical	0	0	0
CRTX	BC25	Feature	Grammatical	Grammatical	Grammatical	0	0	0
CRTX	BC25	Grammatical	Feature	ML	ML	0	0	0
CRTX	BC25	Grammatical	ML	ML	ML	0	0	0
CRTX	BC25	Grammatical	ML	Odd	ML	0	0	0
CRTX	BC25	ML	Paired	Paired	Paired	0	0	0
CRTX	BC25	ML	Digit	Paired	Paired	0	0	0
CRTX	BC25	ML	Digit	Paired	Paired	0	0	0
CRTX	BC25	Odd	Odd	Odd	Odd	1	1	1
CRTX	BC25	Odd	Odd	Feature	Odd	1	0	1
CRTX	BC25	Odd	Odd	Odd	Odd	1	1	1
CRTX	BC25	Paired	Spatial	Spatial	Spatial	0	0	0
CRTX	BC25	Paired	Feature	Spatial	Spatial	0	0	0
CRTX	BC25	Paired	Spatial	Spatial	Spatial	0	0	0
CRTX	BC25	Polygon	Polygon	Feature	Polygon	1	0	1
CRTX	BC25	Polygon	Polygon	Feature	Polygon	1	0	1
CRTX	BC25	Polygon	Polygon	Polygon	Polygon	1	1	1
CRTX	BC25	Rotation	Odd	Feature	Feature	0	0	0
CRTX	BC25	Rotation	Feature	Feature	Feature	0	0	0
CRTX	BC25	Rotation	Feature	Polygon	Grammatical	0	0	0
CRTX	BC25	SOS	Paired	SOS	SOS	0	1	1
CRTX	BC25	SOS	SOS	SOS	SOS	1	1	1
CRTX	BC25	SOS	Paired	SOS	SOS	0	1	1
CRTX	BC25	Spatial	Digit	Digit	Digit	0	0	0
CRTX	BC25	Spatial	Spatial	Digit	Digit	1	0	0
CRTX	BC25	Spatial	Spatial	Digit	Digit	1	0	0
CRTX	BC25	Tree	Paired	Tree	Tree	0	1	1
CRTX	BC25	Tree	Tree	Paired	Tree	1	0	1
CRTX	BC25	Tree	Tree	Tree	Tree	1	1	1
CRTX	BC25	Trouble	Paired	Trouble	Trouble	0	1	1
CRTX	BC25	Trouble	Paired	Trouble	Trouble	0	1	1
CRTX	BC25	Trouble	Paired	Trouble	Trouble	0	1	1
CRTX	BTH0	Digit	Polygon	Digit	Digit	0	1	1
CRTX	BTH0	Digit	Digit	Digit	Digit	1	1	1
CRTX	BTH0	Digit	Digit	Digit	Digit	1	1	1
CRTX	BTH0	Feature	Digit	Polygon	Polygon	0	0	0
CRTX	BTH0	Feature	Feature	Polygon	Feature	1	0	1
CRTX	BTH0	Feature	Feature	Feature	Feature	1	1	1
CRTX	BTH0	Grammatical	Trouble	Grammatical	Trouble	0	1	0
CRTX	BTH0	Grammatical	Trouble	Grammatical	Trouble	0	1	0
CRTX	BTH0	Grammatical	Trouble	Grammatical	Trouble	0	1	0
CRTX	BTH0	ML	ML	ML	ML	1	1	1
CRTX	BTH0	ML	SOS	ML	ML	0	1	1
CRTX	BTH0	ML	Digit	ML	ML	0	1	1
CRTX	BTH0	Odd	Odd	Odd	Odd	1	1	1
CRTX	BTH0	Odd	Odd	Odd	Odd	1	1	1
CRTX	BTH0	Odd	Odd	Odd	Odd	1	1	1
CRTX	BTH0	Paired	Paired	Digit	Paired	1	0	1
CRTX	BTH0	Paired	Paired	Paired	Paired	1	1	1
CRTX	BTH0	Paired	Paired	Feature	Paired	1	0	1
CRTX	BTH0	Polygon	Polygon	Polygon	Polygon	1	1	1
CRTX	BTH0	Polygon	Polygon	Polygon	Polygon	1	1	1
CRTX	BTH0	Polygon	Polygon	Polygon	Polygon	1	1	1
CRTX	BTH0	Rotation	Feature	Feature	Feature	0	0	0
CRTX	BTH0	Rotation	Rotation	Polygon	Rotation	1	0	1
CRTX	BTH0	Rotation	Rotation	Polygon	Rotation	1	0	1
CRTX	BTH0	SOS	SOS	SOS	SOS	1	1	1
CRTX	BTH0	SOS	SOS	SOS	SOS	1	1	1
CRTX	BTH0	SOS	SOS	SOS	SOS	1	1	1
CRTX	BTH0	Spatial	SOS	Spatial	Spatial	0	1	1
CRTX	BTH0	Spatial	Spatial	Spatial	Spatial	1	1	1
CRTX	BTH0	Spatial	Spatial	Spatial	Spatial	1	1	1
CRTX	BTH0	Tree	Tree	Rotation	Digit	1	0	0
CRTX	BTH0	Tree	Rotation	Tree	Rotation	0	1	0
CRTX	BTH0	Tree	Rotation	Rotation	Rotation	0	0	0
CRTX	BTH0	Trouble	Trouble	Trouble	Trouble	1	1	1
CRTX	BTH0	Trouble	Trouble	Trouble	Trouble	1	1	1
CRTX	BTH0	Trouble	Trouble	Trouble	Trouble	1	1	1
CRTX	GZ09	Digit	Paired	Digit	Digit	0	1	1
CRTX	GZ09	Digit	Digit	Digit	Digit	1	1	1
CRTX	GZ09	Digit	Digit	Digit	Digit	1	1	1
CRTX	GZ09	Feature	Feature	Feature	Feature	1	1	1
CRTX	GZ09	Feature	Feature	Feature	Feature	1	1	1
CRTX	GZ09	Feature	Feature	Feature	Feature	1	1	1
CRTX	GZ09	Grammatical	Grammatical	Grammatical	Grammatical	1	1	1
CRTX	GZ09	Grammatical	Grammatical	Grammatical	Grammatical	1	1	1
CRTX	GZ09	Grammatical	Spatial	Grammatical	Grammatical	0	1	1
CRTX	GZ09	ML	Spatial	ML	ML	0	1	1
CRTX	GZ09	ML	Spatial	ML	ML	0	1	1
CRTX	GZ09	ML	ML	ML	ML	1	1	1
CRTX	GZ09	Odd	Feature	Odd	Odd	0	1	1
CRTX	GZ09	Odd	Odd	Odd	Odd	1	1	1
CRTX	GZ09	Odd	Grammatical	Odd	Odd	0	1	1
CRTX	GZ09	Paired	Paired	Paired	Paired	1	1	1
CRTX	GZ09	Paired	Rotation	Paired	Paired	0	1	1
CRTX	GZ09	Paired	Spatial	Paired	Paired	0	1	1
CRTX	GZ09	Polygon	Odd	Feature	Feature	0	0	0
CRTX	GZ09	Polygon	Polygon	Feature	Polygon	1	0	1
CRTX	GZ09	Polygon	Polygon	Polygon	Polygon	1	1	1
CRTX	GZ09	Rotation	Rotation	Feature	Feature	1	0	0
CRTX	GZ09	Rotation	Feature	Rotation	Rotation	0	1	1
CRTX	GZ09	Rotation	Feature	Rotation	Rotation	0	1	1
CRTX	GZ09	SOS	SOS	Rotation	SOS	1	0	1
CRTX	GZ09	SOS	Rotation	SOS	Rotation	0	1	0
CRTX	GZ09	SOS	Spatial	SOS	Rotation	0	1	0
CRTX	GZ09	Spatial	Spatial	Spatial	Spatial	1	1	1
CRTX	GZ09	Spatial	Spatial	Rotation	Spatial	1	0	1
CRTX	GZ09	Spatial	Spatial	Spatial	Spatial	1	1	1
CRTX	GZ09	Tree	Feature	Tree	Tree	0	1	1
CRTX	GZ09	Tree	Spatial	Tree	Tree	0	1	1
CRTX	GZ09	Tree	Rotation	Tree	Tree	0	1	1
CRTX	GZ09	Trouble	Trouble	Paired	Trouble	1	0	1
CRTX	GZ09	Trouble	Grammatical	Polygon	Polygon	0	0	0
CRTX	GZ09	Trouble	Grammatical	Trouble	Grammatical	0	1	0
CRTX	HA28	Digit	Digit	Digit	Digit	1	1	1
CRTX	HA28	Digit	Trouble	Digit	Digit	0	1	1
CRTX	HA28	Digit	Digit	Digit	Digit	1	1	1
CRTX	HA28	Feature	Odd	Feature	Feature	0	1	1
CRTX	HA28	Feature	Odd	Feature	Odd	0	1	0
CRTX	HA28	Feature	Feature	Feature	Feature	1	1	1
CRTX	HA28	Grammatical	Grammatical	Grammatical	Grammatical	1	1	1
CRTX	HA28	Grammatical	Trouble	Grammatical	Grammatical	0	1	1
CRTX	HA28	Grammatical	Grammatical	Grammatical	Grammatical	1	1	1
CRTX	HA28	ML	Digit	ML	ML	0	1	1
CRTX	HA28	ML	ML	ML	Odd	1	1	0
CRTX	HA28	ML	Paired	ML	Odd	0	1	0
CRTX	HA28	Odd	Odd	Odd	Odd	1	1	1
CRTX	HA28	Odd	Odd	Odd	Odd	1	1	1
CRTX	HA28	Odd	Odd	Trouble	Odd	1	0	1
CRTX	HA28	Paired	Paired	Paired	Paired	1	1	1
CRTX	HA28	Paired	Paired	Paired	Paired	1	1	1
CRTX	HA28	Paired	Paired	Paired	Paired	1	1	1
CRTX	HA28	Polygon	Paired	SOS	SOS	0	0	0
CRTX	HA28	Polygon	SOS	Trouble	Trouble	0	0	0
CRTX	HA28	Polygon	Odd	SOS	SOS	0	0	0
CRTX	HA28	Rotation	Feature	Rotation	Feature	0	1	0
CRTX	HA28	Rotation	Feature	Rotation	Rotation	0	1	1
CRTX	HA28	Rotation	Feature	Rotation	Rotation	0	1	1
CRTX	HA28	SOS	Digit	Feature	ML	0	0	0
CRTX	HA28	SOS	Grammatical	Feature	Digit	0	0	0
CRTX	HA28	SOS	Digit	Digit	Digit	0	0	0
CRTX	HA28	Spatial	Spatial	Spatial	Spatial	1	1	1
CRTX	HA28	Spatial	Spatial	Spatial	Spatial	1	1	1
CRTX	HA28	Spatial	Spatial	Spatial	Spatial	1	1	1
CRTX	HA28	Tree	Tree	Tree	Tree	1	1	1
CRTX	HA28	Tree	Tree	Tree	Tree	1	1	1
CRTX	HA28	Tree	Tree	Tree	Tree	1	1	1
CRTX	HA28	Trouble	Trouble	Trouble	Trouble	1	1	1
CRTX	HA28	Trouble	Trouble	Trouble	Trouble	1	1	1
CRTX	HA28	Trouble	Trouble	Trouble	Trouble	1	1	1
CRTX	II14	Digit	Feature	Feature	Digit	0	0	1
CRTX	II14	Digit	Digit	Polygon	Polygon	1	0	0
CRTX	II14	Digit	Digit	SOS	SOS	1	0	0
CRTX	II14	Feature	Spatial	Feature	Feature	0	1	1
CRTX	II14	Feature	Spatial	Feature	Feature	0	1	1
CRTX	II14	Feature	Spatial	Feature	Feature	0	1	1
CRTX	II14	Grammatical	Digit	Grammatical	SOS	0	1	0
CRTX	II14	Grammatical	Grammatical	SOS	Grammatical	1	0	1
CRTX	II14	Grammatical	Digit	Odd	Grammatical	0	0	1
CRTX	II14	ML	Digit	Feature	Grammatical	0	0	0
CRTX	II14	ML	Paired	Feature	Feature	0	0	0
CRTX	II14	ML	Digit	Feature	Feature	0	0	0
CRTX	II14	Odd	Digit	Feature	Polygon	0	0	0
CRTX	II14	Odd	Digit	Odd	Digit	0	1	0
CRTX	II14	Odd	Digit	Feature	Digit	0	0	0
CRTX	II14	Paired	Digit	Feature	Digit	0	0	0
CRTX	II14	Paired	Paired	Paired	Paired	1	1	1
CRTX	II14	Paired	Digit	SOS	Digit	0	0	0
CRTX	II14	Polygon	Polygon	SOS	Polygon	1	0	1
CRTX	II14	Polygon	Odd	Feature	Polygon	0	0	1
CRTX	II14	Polygon	Feature	Feature	Feature	0	0	0
CRTX	II14	Rotation	Digit	SOS	SOS	0	0	0
CRTX	II14	Rotation	Spatial	SOS	Polygon	0	0	0
CRTX	II14	Rotation	Spatial	Feature	Feature	0	0	0
CRTX	II14	SOS	Paired	Odd	Odd	0	0	0
CRTX	II14	SOS	Paired	SOS	Trouble	0	1	0
CRTX	II14	SOS	Digit	Feature	SOS	0	0	1
CRTX	II14	Spatial	Spatial	Feature	Polygon	1	0	0
CRTX	II14	Spatial	Digit	SOS	Digit	0	0	0
CRTX	II14	Spatial	Digit	Feature	Digit	0	0	0
CRTX	II14	Tree	Digit	SOS	Trouble	0	0	0
CRTX	II14	Tree	Digit	Feature	Feature	0	0	0
CRTX	II14	Tree	Paired	SOS	Grammatical	0	0	0
CRTX	II14	Trouble	Digit	SOS	Trouble	0	0	1
CRTX	II14	Trouble	Spatial	SOS	SOS	0	0	0
CRTX	II14	Trouble	Spatial	SOS	Grammatical	0	0	0
CRTX	IY23	Digit	Digit	Digit	Digit	1	1	1
CRTX	IY23	Digit	Feature	Digit	Digit	0	1	1
CRTX	IY23	Digit	ML	Digit	Digit	0	1	1
CRTX	IY23	Feature	Odd	Odd	Odd	0	0	0
CRTX	IY23	Feature	Odd	Feature	Feature	0	1	1
CRTX	IY23	Feature	Feature	Feature	Feature	1	1	1
CRTX	IY23	Grammatical	Grammatical	Grammatical	Grammatical	1	1	1
CRTX	IY23	Grammatical	Grammatical	Grammatical	Grammatical	1	1	1
CRTX	IY23	Grammatical	Grammatical	Grammatical	Grammatical	1	1	1
CRTX	IY23	ML	ML	ML	ML	1	1	1
CRTX	IY23	ML	Feature	ML	ML	0	1	1
CRTX	IY23	ML	ML	ML	ML	1	1	1
CRTX	IY23	Odd	Odd	Odd	Odd	1	1	1
CRTX	IY23	Odd	Odd	Odd	Odd	1	1	1
CRTX	IY23	Odd	Odd	Odd	Odd	1	1	1
CRTX	IY23	Paired	SOS	Paired	Paired	0	1	1
CRTX	IY23	Paired	Feature	Paired	Paired	0	1	1
CRTX	IY23	Paired	Odd	Paired	Odd	0	1	0
CRTX	IY23	Polygon	Polygon	Polygon	Polygon	1	1	1
CRTX	IY23	Polygon	Polygon	Polygon	Polygon	1	1	1
CRTX	IY23	Polygon	Polygon	Polygon	Polygon	1	1	1
CRTX	IY23	Rotation	Rotation	Rotation	Rotation	1	1	1
CRTX	IY23	Rotation	Rotation	Rotation	Rotation	1	1	1
CRTX	IY23	Rotation	Rotation	Odd	Rotation	1	0	1
CRTX	IY23	SOS	SOS	Digit	SOS	1	0	1
CRTX	IY23	SOS	SOS	SOS	SOS	1	1	1
CRTX	IY23	SOS	SOS	Trouble	SOS	1	0	1
CRTX	IY23	Spatial	Spatial	Spatial	Spatial	1	1	1
CRTX	IY23	Spatial	Spatial	Spatial	Spatial	1	1	1
CRTX	IY23	Spatial	Spatial	Spatial	Spatial	1	1	1
CRTX	IY23	Tree	Tree	Tree	Tree	1	1	1
CRTX	IY23	Tree	Tree	Tree	Tree	1	1	1
CRTX	IY23	Tree	SOS	Tree	Tree	0	1	1
CRTX	IY23	Trouble	Polygon	Grammatical	Grammatical	0	0	0
CRTX	IY23	Trouble	Trouble	Trouble	Trouble	1	1	1
CRTX	IY23	Trouble	Feature	Polygon	Trouble	0	0	1
CRTX	JF24	Digit	Spatial	Digit	Digit	0	1	1
CRTX	JF24	Digit	Spatial	Digit	Digit	0	1	1
CRTX	JF24	Digit	Digit	Digit	Digit	1	1	1
CRTX	JF24	Feature	ML	ML	ML	0	0	0
CRTX	JF24	Feature	Rotation	Rotation	Rotation	0	0	0
CRTX	JF24	Feature	Rotation	Rotation	Rotation	0	0	0
CRTX	JF24	Grammatical	ML	Grammatical	ML	0	1	0
CRTX	JF24	Grammatical	ML	Grammatical	Grammatical	0	1	1
CRTX	JF24	Grammatical	Odd	Odd	Grammatical	0	0	1
CRTX	JF24	ML	Digit	ML	ML	0	1	1
CRTX	JF24	ML	Odd	ML	ML	0	1	1
CRTX	JF24	ML	ML	ML	ML	1	1	1
CRTX	JF24	Odd	ML	Odd	Odd	0	1	1
CRTX	JF24	Odd	Odd	Odd	Odd	1	1	1
CRTX	JF24	Odd	ML	Odd	Odd	0	1	1
CRTX	JF24	Paired	Digit	Paired	Paired	0	1	1
CRTX	JF24	Paired	ML	Paired	Paired	0	1	1
CRTX	JF24	Paired	Digit	Paired	Paired	0	1	1
CRTX	JF24	Polygon	ML	Rotation	Polygon	0	0	1
CRTX	JF24	Polygon	Polygon	Polygon	Polygon	1	1	1
CRTX	JF24	Polygon	ML	Polygon	Polygon	0	1	1
CRTX	JF24	Rotation	ML	Rotation	Polygon	0	1	0
CRTX	JF24	Rotation	Spatial	Rotation	Rotation	0	1	1
CRTX	JF24	Rotation	Rotation	Rotation	Rotation	1	1	1
CRTX	JF24	SOS	ML	SOS	SOS	0	1	1
CRTX	JF24	SOS	ML	SOS	SOS	0	1	1
CRTX	JF24	SOS	ML	Odd	Odd	0	0	0
CRTX	JF24	Spatial	Spatial	Spatial	Spatial	1	1	1
CRTX	JF24	Spatial	Spatial	Spatial	Spatial	1	1	1
CRTX	JF24	Spatial	Spatial	Spatial	Spatial	1	1	1
CRTX	JF24	Tree	Digit	Tree	Tree	0	1	1
CRTX	JF24	Tree	Tree	Tree	Tree	1	1	1
CRTX	JF24	Tree	Tree	Tree	Tree	1	1	1
CRTX	JF24	Trouble	Trouble	Trouble	Trouble	1	1	1
CRTX	JF24	Trouble	Trouble	Trouble	Trouble	1	1	1
CRTX	JF24	Trouble	ML	Feature	Trouble	0	0	1
CRTX	KK04	Digit	Spatial	Spatial	Spatial	0	0	0
CRTX	KK04	Digit	Polygon	Rotation	Spatial	0	0	0
CRTX	KK04	Digit	Digit	Digit	Digit	1	1	1
CRTX	KK04	Feature	Polygon	Odd	Odd	0	0	0
CRTX	KK04	Feature	Rotation	Rotation	Rotation	0	0	0
CRTX	KK04	Feature	Odd	Rotation	Odd	0	0	0
CRTX	KK04	Grammatical	Grammatical	Grammatical	Grammatical	1	1	1
CRTX	KK04	Grammatical	Grammatical	Grammatical	Grammatical	1	1	1
CRTX	KK04	Grammatical	Grammatical	Grammatical	Grammatical	1	1	1
CRTX	KK04	ML	SOS	ML	SOS	0	1	0
CRTX	KK04	ML	ML	ML	ML	1	1	1
CRTX	KK04	ML	Spatial	ML	ML	0	1	1
CRTX	KK04	Odd	Odd	Odd	Odd	1	1	1
CRTX	KK04	Odd	Odd	Odd	Odd	1	1	1
CRTX	KK04	Odd	Odd	Odd	Odd	1	1	1
CRTX	KK04	Paired	Paired	Paired	Paired	1	1	1
CRTX	KK04	Paired	Paired	Paired	Paired	1	1	1
CRTX	KK04	Paired	Paired	Paired	Paired	1	1	1
CRTX	KK04	Polygon	Polygon	Polygon	Polygon	1	1	1
CRTX	KK04	Polygon	Polygon	Polygon	Polygon	1	1	1
CRTX	KK04	Polygon	Polygon	Polygon	Polygon	1	1	1
CRTX	KK04	Rotation	Rotation	Rotation	Rotation	1	1	1
CRTX	KK04	Rotation	Rotation	Rotation	Rotation	1	1	1
CRTX	KK04	Rotation	Rotation	Rotation	Rotation	1	1	1
CRTX	KK04	SOS	ML	SOS	SOS	0	1	1
CRTX	KK04	SOS	SOS	SOS	SOS	1	1	1
CRTX	KK04	SOS	Rotation	SOS	SOS	0	1	1
CRTX	KK04	Spatial	Spatial	Spatial	Spatial	1	1	1
CRTX	KK04	Spatial	Rotation	Spatial	Spatial	0	1	1
CRTX	KK04	Spatial	Spatial	Spatial	Spatial	1	1	1
CRTX	KK04	Tree	Paired	Tree	Tree	0	1	1
CRTX	KK04	Tree	Paired	Tree	Tree	0	1	1
CRTX	KK04	Tree	Tree	Tree	Tree	1	1	1
CRTX	KK04	Trouble	Trouble	Trouble	Trouble	1	1	1
CRTX	KK04	Trouble	Trouble	Trouble	Trouble	1	1	1
CRTX	KK04	Trouble	Trouble	ML	ML	1	0	0
CRTX	QZ04	Digit	Digit	Digit	Digit	1	1	1
CRTX	QZ04	Digit	Digit	Digit	Digit	1	1	1
CRTX	QZ04	Digit	Digit	Digit	Digit	1	1	1
CRTX	QZ04	Feature	Rotation	Feature	Feature	0	1	1
CRTX	QZ04	Feature	Feature	Feature	Feature	1	1	1
CRTX	QZ04	Feature	Feature	Feature	Feature	1	1	1
CRTX	QZ04	Grammatical	Grammatical	Grammatical	Grammatical	1	1	1
CRTX	QZ04	Grammatical	Grammatical	Grammatical	Grammatical	1	1	1
CRTX	QZ04	Grammatical	Grammatical	Grammatical	Grammatical	1	1	1
CRTX	QZ04	ML	ML	ML	ML	1	1	1
CRTX	QZ04	ML	ML	ML	ML	1	1	1
CRTX	QZ04	ML	ML	ML	ML	1	1	1
CRTX	QZ04	Odd	Polygon	Odd	Odd	0	1	1
CRTX	QZ04	Odd	Rotation	Odd	Odd	0	1	1
CRTX	QZ04	Odd	Grammatical	Odd	Odd	0	1	1
CRTX	QZ04	Paired	SOS	Paired	Paired	0	1	1
CRTX	QZ04	Paired	Paired	Paired	Paired	1	1	1
CRTX	QZ04	Paired	Grammatical	Paired	Paired	0	1	1
CRTX	QZ04	Polygon	Spatial	Polygon	Polygon	0	1	1
CRTX	QZ04	Polygon	Polygon	Polygon	Polygon	1	1	1
CRTX	QZ04	Polygon	Polygon	Polygon	Polygon	1	1	1
CRTX	QZ04	Rotation	ML	Rotation	Rotation	0	1	1
CRTX	QZ04	Rotation	Rotation	Polygon	Rotation	1	0	1
CRTX	QZ04	Rotation	Rotation	Rotation	Rotation	1	1	1
CRTX	QZ04	SOS	Tree	SOS	SOS	0	1	1
CRTX	QZ04	SOS	SOS	SOS	SOS	1	1	1
CRTX	QZ04	SOS	Tree	SOS	SOS	0	1	1
CRTX	QZ04	Spatial	Spatial	Spatial	Spatial	1	1	1
CRTX	QZ04	Spatial	Spatial	Spatial	Spatial	1	1	1
CRTX	QZ04	Spatial	ML	Spatial	Spatial	0	1	1
CRTX	QZ04	Tree	Tree	Tree	Tree	1	1	1
CRTX	QZ04	Tree	Tree	Tree	Tree	1	1	1
CRTX	QZ04	Tree	Tree	Tree	Tree	1	1	1
CRTX	QZ04	Trouble	ML	Trouble	Rotation	0	1	0
CRTX	QZ04	Trouble	Feature	Rotation	Grammatical	0	0	0
CRTX	QZ04	Trouble	Trouble	ML	ML	1	0	0
CRTX	TD30	Digit	Digit	Paired	Digit	1	0	1
CRTX	TD30	Digit	Spatial	Paired	Spatial	0	0	0
CRTX	TD30	Digit	Digit	Digit	Digit	1	1	1
CRTX	TD30	Feature	Odd	Feature	Feature	0	1	1
CRTX	TD30	Feature	Odd	Feature	Feature	0	1	1
CRTX	TD30	Feature	Spatial	Feature	Feature	0	1	1
CRTX	TD30	Grammatical	Grammatical	Paired	Trouble	1	0	0
CRTX	TD30	Grammatical	Trouble	Grammatical	Grammatical	0	1	1
CRTX	TD30	Grammatical	Trouble	Grammatical	Trouble	0	1	0
CRTX	TD30	ML	Spatial	ML	ML	0	1	1
CRTX	TD30	ML	Spatial	ML	ML	0	1	1
CRTX	TD30	ML	Spatial	ML	ML	0	1	1
CRTX	TD30	Odd	Odd	Odd	Odd	1	1	1
CRTX	TD30	Odd	Odd	Rotation	Odd	1	0	1
CRTX	TD30	Odd	Odd	Odd	Odd	1	1	1
CRTX	TD30	Paired	Spatial	Paired	Paired	0	1	1
CRTX	TD30	Paired	ML	Paired	Paired	0	1	1
CRTX	TD30	Paired	Spatial	Paired	Paired	0	1	1
CRTX	TD30	Polygon	Spatial	Polygon	Rotation	0	1	0
[truncated: 4,481 more rows]
