# Supplementary material for: Neuroimaging evidence for a network sampling theory of individual differences in human intelligence test performance
Source: Nat Commun. 2021 Apr 6;12:2072. doi: 10.1038/s41467-021-22199-9 (PMC8024400; doi:10.1038/s41467-021-22199-9)
Supplement: Supplementary file 17 — Source Data [file 41467_2021_22199_MOESM17_ESM.zip › table_1.csv]

set	Iter	Seed	Model_id	Acc_1	Acc_2	F1_1	F1_2	f1_1	f1_2	f1_3	f1_4	f1_5	f1_6	f1_7	f1_8	f1_9	f1_10	f1_11	f1_12	f1r_1	f1r_2	f1r_3	f1r_4	f1r_5	f1r_6	f1r_7	f1r_8	f1r_9	f1r_10	f1r_11	f1r_12	df	name
STACK_FIR_VXCT_200	1	335985609	BAvx	0.667283950617284	0.5	66.6988736457223	49.9955987466082	56.7164179104478	58.4269662921348	82.4427480916031	49.811320754717	76.3250883392226	65.3992395437263	70.6766917293233	68.6131386861314	60.5839416058394	69.6864111498258	69.1176470588235	72.5868725868726	45.5445544554455	28.5714285714286	61.1764705882353	39.4366197183099	59.3406593406593	43.8095238095238	60	37.037037037037	53.3333333333333	54.5454545454545	50.4854368932039	66.6666666666667	86704	CRTX
STACK_FIR_VXCT_200	1	335985609	BAvx_null	0.0895061728395062	0.0685185185185185	8.88334161362071	6.79916772759179	12.3287671232877	9.45454545454546	4.83870967741935	3.08880308880309	13.28125	9.59409594095941	5.32319391634981	11.5523465703971	11.7647058823529	7.38007380073801	7.88530465949821	10.1083032490975	9.75609756097561	9.61538461538461	7.84313725490196	4.93827160493827	10.2040816326531	3.96039603960396	6.25	1.92307692307692	9.09090909090909	2.85714285714286	6.06060606060606	9.09090909090909	86704	CRTX
STACK_FIR_VXCT_200	1	335985609	dFC	0.762345679012346	0.640740740740741	76.1462179374426	65.15046312899	92.7536231884058	56.1797752808989	77.6978417266187	77.2563176895307	75.9398496240601	76.0147601476015	66.1710037174721	65.1515151515151	79.2592592592593	90.8424908424908	81.203007518797	75.2851711026616	72.5274725274725	39.0625	64.367816091954	64.1025641025641	71.4285714285714	65.1685393258427	65.9090909090909	60.2739726027397	55.5555555555556	79.5180722891566	82.3529411764706	61.5384615384615	19900	CRTX
STACK_FIR_VXCT_200	1	335985609	dFC_null	0.0882716049382716	0.0833333333333333	8.77742100647077	7.97591783464622	11.5107913669065	8.8235294117647	9.38628158844766	13.5338345864662	11.5107913669065	5.28301886792453	6.89655172413793	7.14285714285714	8.3969465648855	7.16845878136201	3.78787878787879	11.8881118881119	8.60215053763441	2.46913580246914	14.2857142857143	7.05882352941176	12.7659574468085	5.19480519480519	4.93827160493827	4.81927710843374	9.25925925925926	8.82352941176471	11.1111111111111	6.38297872340426	19900	CRTX
STACK_FIR_VXCT_200	1	335985609	Stack	0.853086419753086	0.714814814814815	85.2065053868709	71.6643076930959	93.4306569343066	72.0306513409962	89.051094890511	82.5622775800712	88.8888888888889	82.6771653543307	83.3333333333333	78.90625	88.0597014925373	91.2408759124088	88.086642599278	84.2105263157895	75.5102040816326	52.3364485981308	78.3505154639175	70.2702702702703	75	72.5274725274725	68.0851063829787	67.6056338028169	67.3913043478261	80	75	77.8947368421052	24	CRTX
STACK_FIR_VXCT_200	1	392132296	BAvx	0.632716049382716	0.511111111111111	63.2706626341008	50.9801940738323	58.8235294117647	50.9225092250923	72.7272727272727	43.7037037037037	75.4448398576512	61.3718411552346	70	59.2885375494071	60.7003891050584	64.2140468227425	66.6666666666667	75.3846153846154	44.8979591836735	43.3734939759036	68.3544303797468	36.3636363636364	59.7938144329897	44.7058823529412	56.7901234567901	47.7272727272727	32.9411764705882	60.7594936708861	50	66.0550458715596	86704	CRTX
STACK_FIR_VXCT_200	1	392132296	BAvx_null	0.0734567901234568	0.0777777777777778	7.28401597608351	8.35772730452993	4.23728813559322	8.95522388059701	9.05923344947735	4.4280442804428	9.55882352941176	7.3469387755102	8.24742268041237	6.2992125984252	8.44155844155844	3.67647058823529	8.85608856088561	8.30188679245283	NaN	4.25531914893617	6.06060606060606	11.6279069767442	12	6.97674418604651	9.70873786407767	8.98876404494382	8.10810810810811	6.52173913043478	8.16326530612245	9.52380952380952	86704	CRTX
STACK_FIR_VXCT_200	1	392132296	dFC	0.725308641975309	0.755555555555556	72.3849095944032	75.5957737090774	87.4551971326165	45.4545454545455	71.4285714285714	74.3682310469314	75.3731343283582	73.9130434782609	65	62.2568093385214	74.5098039215686	88.4892086330935	81.4814814814815	68.8888888888889	87.9120879120879	64.1025641025641	80.8080808080808	80.8510638297872	76.9230769230769	77.1084337349398	73.5632183908046	62.2222222222222	67.2413793103448	87.8048780487805	82.7586206896552	65.8536585365854	19900	CRTX
STACK_FIR_VXCT_200	1	392132296	dFC_null	0.087037037037037	0.0777777777777778	8.70206082306374	7.97614556287079	8.2089552238806	10.4868913857678	6.06060606060606	8.51063829787234	6.6914498141264	6.10687022900763	7.77385159010601	14.1791044776119	9.375	10.2189781021898	10.2189781021898	6.59340659340659	8.24742268041237	5.55555555555556	9.41176470588235	12.6582278481013	6.25	5.21739130434783	13.4831460674157	11.6279069767442	7.31707317073171	6.59340659340659	1.85185185185185	7.5	19900	CRTX
STACK_FIR_VXCT_200	1	392132296	Stack	0.814197530864198	0.788888888888889	81.1585069351288	79.0603134906607	91.2408759124088	56.9037656903766	82.4817518248175	77.6556776556777	83.6879432624114	80.14440433213	80	77.3234200743494	82.7067669172933	87.4551971326165	86.9888475836431	87.3134328358209	88.6363636363636	63.1578947368421	92.1348314606742	80.4597701149425	79.5698924731183	79.5698924731183	73.8095238095238	70.4545454545454	64.957264957265	85	87.6404494382023	83.3333333333333	24	CRTX
STACK_FIR_VXCT_200	1	478724514	BAvx	0.62037037037037	0.533333333333333	62.1426039183894	53.0698631293444	54.6762589928058	45.1127819548872	74.0740740740741	40.1433691756272	73.4082397003745	57.9710144927536	68.6792452830189	60.7692307692308	58.4615384615385	65.2920962199313	71.5328467153285	75.5905511811024	55.9139784946237	40.9638554216867	62.6262626262626	48.1927710843373	66.6666666666667	42.5531914893617	60.7594936708861	42.5531914893617	51.1111111111111	60.952380952381	50	54.5454545454546	86704	CRTX
STACK_FIR_VXCT_200	1	478724514	BAvx_null	0.0827160493827161	0.087037037037037	8.2449074134707	8.45217660157937	10.5660377358491	6.47482014388489	11.2676056338028	6.32411067193676	7.8740157480315	5.94795539033457	10.5633802816901	9.09090909090909	10.4477611940299	9.31899641577061	5.83941605839416	5.22388059701493	11.4942528735632	13.7931034482759	15.1898734177215	4.65116279069767	5.88235294117647	2.56410256410256	15.2542372881356	12.6315789473684	4.3956043956044	4.93827160493827	8	2.63157894736842	86704	CRTX
STACK_FIR_VXCT_200	1	478724514	dFC	0.753703703703704	0.72037037037037	75.3445132393428	72.0047378013215	88.8888888888889	57.3529411764706	76.5151515151515	78.8530465949821	75.8364312267658	75.6363636363636	65.4275092936803	61.4232209737828	77.7358490566038	91.2408759124088	82.8358208955224	72.3880597014925	80.4597701149425	52.2727272727273	77.7777777777778	65.8536585365854	69.5652173913043	69.6428571428571	63.5294117647059	65.1685393258427	77.7777777777778	84.4444444444444	83.1460674157303	74.4186046511628	19900	CRTX
STACK_FIR_VXCT_200	1	478724514	dFC_null	0.0833333333333333	0.0703703703703704	8.31534960430349	7.61087548259323	8.36501901140684	9.70149253731343	8.56031128404669	2.2140221402214	6.56934306569343	11.4695340501792	8.10810810810811	8.63309352517986	4.8	12.4031007751938	7.49063670411985	11.4695340501792	2.5	5.55555555555556	6.74157303370786	NaN	3.10077519379845	12.3711340206186	4.34782608695652	11.7647058823529	4.70588235294118	12.7659574468085	12.1739130434783	7.69230769230769	19900	CRTX
STACK_FIR_VXCT_200	1	478724514	Stack	0.83641975308642	0.751851851851852	83.4983646931294	75.030565456912	93.0909090909091	65.3225806451613	86.7647058823529	82.3529411764706	84.5588235294118	79.136690647482	82.7838827838828	77.9026217228464	85.0574712643678	90.7063197026022	88.1720430107527	86.1313868613139	84.3373493975904	56.0975609756098	84.0909090909091	67.4418604651163	76	76.2886597938144	67.4157303370786	65.9090909090909	77.5510204081633	83.8709677419355	81.8181818181818	79.5454545454545	24	CRTX
STACK_FIR_VXCT_200	1	995715647	BAvx	0.695061728395062	0.440740740740741	69.483713436585	44.3446986278176	61.5942028985507	61.8320610687023	82.5278810408922	51.9083969465649	78.7234042553191	68.3823529411765	72.65625	64.7272727272727	65.9420289855072	70.4626334519573	76.9230769230769	78.125	48.8549618320611	13.7931034482759	50.6329113924051	38.0952380952381	51.8518518518518	36.1290322580645	58.2278481012658	38.3561643835616	39.4736842105263	55.3191489361702	57.5	43.9024390243902	86704	CRTX
STACK_FIR_VXCT_200	1	995715647	BAvx_null	0.0895061728395062	0.0722222222222222	8.93733371500634	7.1425483084527	9.26640926640927	11.1940298507463	9.18727915194346	7.40740740740741	10.1083032490975	8.11808118081181	5.77617328519856	8.60215053763441	10.7913669064748	10.1083032490975	7.56302521008403	9.1254752851711	2.94117647058824	8.24742268041237	1.88679245283019	8.88888888888889	7.05882352941176	5.12820512820513	6.06060606060606	12.6126126126126	14.7058823529412	6.74157303370786	2.66666666666667	8.7719298245614	86704	CRTX
STACK_FIR_VXCT_200	1	995715647	dFC	0.8	0.62962962962963	79.8452065100168	63.1517140641303	92.0289855072464	58.59375	82.3970037453183	80.2867383512545	84.0148698884758	80	72.1189591078067	71.2121212121212	83.0324909747293	90.2527075812275	85.7142857142857	78.4905660377359	74.7252747252747	47.5409836065574	69.5652173913043	69.0476190476191	66.6666666666667	64.4444444444444	58.0645161290323	44.7761194029851	58.695652173913	76.7441860465116	70.7317073170732	56.8181818181818	19900	CRTX
STACK_FIR_VXCT_200	1	995715647	dFC_null	0.0790123456790123	0.087037037037037	7.87102741641173	8.78733377135004	11.2359550561798	5.88235294117647	5.49019607843137	5.3639846743295	5.32319391634981	9.55882352941176	6.84410646387833	5.05415162454874	8.08823529411765	11.9718309859155	8.27586206896552	11.3636363636364	6.12244897959184	10.3092783505155	7.69230769230769	5.88235294117647	6.45161290322581	9.09090909090909	6.74157303370786	12.5	10.5263157894737	12.3456790123457	9.67741935483871	8.10810810810811	19900	CRTX
STACK_FIR_VXCT_200	1	995715647	Stack	0.882098765432099	0.668518518518519	88.1567454428566	66.9577526711248	95.1672862453532	72.3076923076923	91.2408759124088	87.7323420074349	91.7562724014337	90.0369003690037	83.8951310861423	83.0882352941176	85.8181818181818	93.7728937728938	91.9540229885057	91.1111111111111	73.6842105263158	48.936170212766	72.9166666666667	63.5294117647059	67.4157303370786	61.3861386138614	64.0776699029126	60.2739726027397	65.9574468085107	78.5714285714286	76.7441860465116	70	24	CRTX
STACK_FIR_VXCT_200	1	560742251	BAvx	0.671604938271605	0.438888888888889	67.0656494866648	44.1136615258968	60	59.0405904059041	78.2287822878229	44.8818897637795	76.2237762237762	62.7306273062731	70.7692307692308	69.2607003891051	60.5166051660517	70.1030927835051	76.2264150943396	76.8060836501901	45.2380952380952	23.9130434782609	56.1797752808989	29.7872340425532	44.4444444444444	42.6966292134831	48.1927710843373	44.7058823529412	42.6966292134831	60	41.5094339622642	50	86704	CRTX
STACK_FIR_VXCT_200	1	560742251	BAvx_null	0.0876543209876543	0.0851851851851852	8.69885218228922	8.33172250422938	6.64206642066421	12.8787878787879	9.52380952380952	9.15492957746479	2.53164556962025	9.79020979020979	9.1254752851711	5.05415162454874	13.6200716845878	11.070110701107	9.09090909090909	5.90405904059041	10.2564102564103	8.88888888888889	7.05882352941176	6.52173913043478	7.40740740740741	11.214953271028	8.88888888888889	5.47945205479452	4.81927710843374	7.79220779220779	11.2359550561798	10.4166666666667	86704	CRTX
STACK_FIR_VXCT_200	1	560742251	dFC	0.751851851851852	0.661111111111111	75.1220812639977	66.3025407255302	88.1481481481482	52.7881040892193	73.3333333333333	79.1519434628975	77.3946360153257	75.4448398576512	60.377358490566	69.1729323308271	78.125	88.4892086330935	86.2453531598513	72.7941176470588	81.7204301075269	53.6082474226804	63.8297872340425	68.1818181818182	69.2307692307692	68.9655172413793	67.3469387755102	55.5555555555556	59.6774193548387	76.1904761904762	72.5	58.8235294117647	19900	CRTX
STACK_FIR_VXCT_200	1	560742251	dFC_null	0.0691358024691358	0.101851851851852	6.90962226642816	10.3473288415151	7.54716981132075	8.02919708029197	6.66666666666667	5.07246376811594	7.00389105058366	4.51127819548872	7.58620689655172	8.49420849420849	10.8695652173913	6.2015503875969	5.07246376811594	5.86080586080586	9.52380952380952	9.9009900990099	17.9487179487179	8.92857142857143	15	14.4927536231884	8.42105263157895	13.6363636363636	10.5263157894737	6.66666666666667	2.73972602739726	6.38297872340426	19900	CRTX
STACK_FIR_VXCT_200	1	560742251	Stack	0.832716049382716	0.718518518518519	83.2181157108702	72.0038926681337	89.0566037735849	70.5426356589147	86.5454545454545	80.7142857142857	86.3468634686347	81.6176470588235	77.4436090225564	79.3893129770992	83.1541218637993	90.0369003690037	88.4758364312268	85.2941176470588	82.2222222222222	56.25	80.4597701149425	72.289156626506	73.3333333333333	66.6666666666667	73.1707317073171	64.2857142857143	68.4210526315789	80.4597701149425	76.9230769230769	69.5652173913043	24	CRTX
STACK_FIR_VXCT_200	1	368489606	BAvx	0.653703703703704	0.451851851851852	65.3609543803266	44.9355321131593	59.2857142857143	59.4405594405594	77.4703557312253	46.2151394422311	70.8771929824561	63.1578947368421	66.147859922179	64.84375	64.0625	66.2207357859532	73.6059479553903	73.0038022813688	36.3636363636364	29.5454545454545	67.4698795180723	21.5384615384615	64.1025641025641	36.6666666666667	55.2380952380952	34.6666666666667	39.5061728395062	52.0833333333333	47.5	54.5454545454545	86704	CRTX
STACK_FIR_VXCT_200	1	368489606	BAvx_null	0.0938271604938272	0.0796296296296296	9.31016730872118	8.08712544473143	7.38007380073801	10.3806228373702	8.59375	6.84410646387833	7.9136690647482	7.85714285714286	11.4285714285714	11.0671936758893	6.27450980392157	9.02255639097744	15.2823920265781	9.67741935483871	1.98019801980198	9.80392156862745	12.1212121212121	9.75609756097561	11.3636363636364	15.5844155844156	7.92079207920792	4.25531914893617	4.25531914893617	5.33333333333333	2.32558139534884	12.3456790123457	86704	CRTX
STACK_FIR_VXCT_200	1	368489606	dFC	0.753086419753086	0.648148148148148	75.1877002167008	65.0856228220306	89.9280575539568	57.7946768060836	77.7777777777778	78.8321167883212	79.5454545454545	75.5395683453237	67.9389312977099	68.4014869888476	69.9248120300752	87.8571428571429	79.8479087452472	68.8644688644689	81.8181818181818	36.697247706422	69.3877551020408	67.5	65.9340659340659	67.3684210526316	53.1645569620253	46.5116279069767	71.8446601941748	80.8988764044944	76.7441860465116	63.1578947368421	19900	CRTX
STACK_FIR_VXCT_200	1	368489606	dFC_null	0.0796296296296296	0.103703703703704	7.93277462871459	10.1885709593025	6.59340659340659	8.92193308550186	7.60456273764259	11.4503816793893	9.02777777777778	6.0377358490566	10.1818181818182	4.3956043956044	7.88530465949821	11.3879003558719	6.10687022900763	5.6	11.1111111111111	10.9375	6.52173913043478	15.6862745098039	8.08080808080808	5.26315789473684	10	10.6666666666667	14.2857142857143	10.8695652173913	10.3896103896104	8.45070422535211	19900	CRTX
STACK_FIR_VXCT_200	1	368489606	Stack	0.840740740740741	0.698148148148148	83.9958026128369	69.3679589163415	90.8424908424908	68.235294117647	87.5	81.8181818181818	85.9205776173285	83.8235294117647	79.2727272727273	80.5860805860806	82.6568265682657	92.2509225092251	88.4758364312268	86.5671641791045	81.8181818181818	40	77.0833333333333	67.5324675324675	74.7474747474747	66.6666666666667	66.6666666666667	58.8235294117647	66.0377358490566	82.7586206896552	75.5555555555556	74.7252747252747	24	CRTX
STACK_FIR_VXCT_200	1	494486230	BAvx	0.627160493827161	0.522222222222222	62.7169789377276	51.6500488563141	53.3807829181495	51.6605166051661	71.3235294117647	47.4308300395257	73.758865248227	55.2238805970149	70.7692307692308	65.1851851851852	61.7100371747212	60.8108108108108	70.3296703296703	71.0204081632653	44	51.8518518518518	68.75	30.7692307692308	57.1428571428571	42.1052631578947	55.5555555555556	53.8461538461538	38.8059701492537	54.7008547008547	58.5365853658537	63.7362637362637	86704	CRTX
STACK_FIR_VXCT_200	1	494486230	BAvx_null	0.0771604938271605	0.0925925925925926	7.73414648712652	9.92972754854018	7.09219858156028	6.36042402826855	6.06060606060606	8.59375	6.71641791044776	6.56934306569343	9.4488188976378	11.0671936758893	4.7244094488189	9.79020979020979	9.62962962962963	6.75675675675676	2.40963855421687	11.8811881188119	12.0689655172414	14.2857142857143	12	9.87654320987654	9.52380952380952	11.4942528735632	NaN	8.24742268041237	8.98876404494382	8.45070422535211	86704	CRTX
STACK_FIR_VXCT_200	1	494486230	dFC	0.764197530864198	0.685185185185185	76.289743853667	68.5579049000813	90.1098901098901	49.808429118774	77.3722627737226	75.6363636363636	78.1954887218045	80.7272727272727	67.3835125448029	68.1992337164751	78.1609195402299	91.5750915750916	85.3046594982079	73.0038022813688	84.7058823529412	46.3157894736842	70.8333333333333	76.4705882352941	69.7674418604651	70.8333333333333	54.1176470588235	56.1797752808989	68.8888888888889	81.8181818181818	75.2941176470588	67.4698795180723	19900	CRTX
STACK_FIR_VXCT_200	1	494486230	dFC_null	0.095679012345679	0.0907407407407407	9.55315054530776	8.84632058336316	11.5384615384615	10.6382978723404	6.49819494584837	7.5187969924812	10.6463878326996	11.5107913669065	8.72727272727273	7.14285714285714	13.1944444444444	13.1782945736434	5.92592592592593	8.11808118081181	16	10.6382978723404	8.79120879120879	8	13.5922330097087	9.19540229885058	9.80392156862745	7.69230769230769	8.21917808219178	2.5	7.2289156626506	4.49438202247191	19900	CRTX
STACK_FIR_VXCT_200	1	494486230	Stack	0.83641975308642	0.740740740740741	83.5247356769274	73.8527010479393	90.5109489051095	65.0406504065041	84.4765342960289	77.8181818181818	86.0294117647059	81.9548872180451	79.0035587188612	79.4223826714802	86.6920152091255	90.9747292418773	92.2509225092251	88.1226053639847	82.7586206896552	56.7901234567901	82.4742268041237	75	76.0869565217391	76.7441860465116	62.2222222222222	70.7317073170732	65.1685393258427	85.7142857142857	75.2688172043011	77.2727272727273	24	CRTX
STACK_FIR_VXCT_200	1	484311148	BAvx	0.673456790123457	0.490740740740741	67.2490931759082	49.1293923236906	56.7272727272727	60.2230483271375	81.9188191881919	52.1400778210117	78.0487804878049	66.6666666666667	69.9248120300752	67.1698113207547	64.8221343873518	64.8464163822526	73.9130434782609	70.5882352941176	56.6037735849057	38.4615384615385	61.5384615384615	23.1578947368421	61.9047619047619	50.5050505050505	48.1927710843373	43.3734939759036	43.6781609195402	62.962962962963	50.6024096385542	48.5714285714286	86704	CRTX
STACK_FIR_VXCT_200	1	484311148	BAvx_null	0.0944444444444444	0.0759259259259259	9.34318180558825	7.46804502076301	6.79245283018868	9.52380952380952	7.60456273764259	4.54545454545455	12.2033898305085	6.94980694980695	7.49063670411985	12.9251700680272	13.1868131868132	10.727969348659	6.4	13.768115942029	5.76923076923077	3.17460317460317	4.25531914893617	6.97674418604651	11.4942528735632	2.24719101123596	6.97674418604651	10.8527131782946	8.16326530612245	15.1898734177215	4.87804878048781	9.63855421686747	86704	CRTX
STACK_FIR_VXCT_200	1	484311148	dFC	0.772839506172839	0.657407407407407	77.2097118133697	66.0607541770573	92.6470588235294	58.955223880597	78.8104089219331	78.8732394366197	75.8364312267658	76.6423357664234	68.9138576779026	71.8146718146718	73.3333333333333	94.5054945054945	82.2222222222222	73.9622641509434	80.4123711340206	40.3669724770642	63.4146341463415	68.041237113402	78.5714285714286	71.7391304347826	48.936170212766	51.9480519480519	75.7894736842105	77.4193548387097	78.9473684210526	57.1428571428571	19900	CRTX
STACK_FIR_VXCT_200	1	484311148	dFC_null	0.0864197530864197	0.109259259259259	8.62507665466931	10.6090861264109	7.04225352112676	9.1254752851711	8.06451612903226	7.8125	8.85608856088561	7.04225352112676	11.1111111111111	5.88235294117647	13.3333333333333	12.4567474048443	6.87022900763359	5.90405904059041	5.33333333333333	17.0940170940171	18.6046511627907	12.962962962963	4.65116279069767	9.09090909090909	6.15384615384615	7.14285714285714	9.41176470588235	10.958904109589	12.8205128205128	13.0841121495327	19900	CRTX
STACK_FIR_VXCT_200	1	484311148	Stack	0.86358024691358	0.707407407407407	86.29076888925	70.9688431432631	94.4649446494465	74.21875	90.9747292418773	83.3948339483395	86.0294117647059	87.9120879120879	80.14440433213	83.206106870229	84.8708487084871	94.8529411764706	89.7058823529412	85.7142857142857	83.6734693877551	50	75.2941176470588	71.7391304347826	74.4186046511628	68.8888888888889	53.6082474226804	55.421686746988	78.2608695652174	80.8510638297872	82.9268292682927	76.5432098765432	24	CRTX
STACK_FIR_VXCT_200	1	608047020	BAvx	0.672222222222222	0.461111111111111	67.1749308030767	46.4456436775957	55.5956678700361	61.3636363636364	81.6176470588235	46.7924528301887	74.3682310469314	70	68.4615384615385	65.6603773584906	59.0909090909091	69.9300699300699	76.1194029850746	77.0992366412214	41.6	26.5060240963855	51.8518518518518	34.7826086956522	62.3655913978495	38.2978723404255	62.5	49.3506493506493	40.5405405405405	49.0196078431373	53.1645569620253	47.3684210526316	86704	CRTX
STACK_FIR_VXCT_200	1	608047020	BAvx_null	0.0901234567901235	0.0537037037037037	9.00287238612483	5.49848291817105	7.58620689655172	5.65371024734982	11.71875	8.85608856088561	8.45070422535211	6.45161290322581	6.61764705882353	7.63358778625954	11.6363636363636	11.5384615384615	12.8378378378378	9.05349794238683	1.94174757281553	9.00900900900901	7.14285714285714	9.09090909090909	6.72268907563025	3.03030303030303	2.56410256410256	6.74157303370786	5	6.38297872340426	2.85714285714286	NaN	86704	CRTX
STACK_FIR_VXCT_200	1	608047020	dFC	0.757407407407407	0.627777777777778	75.6820326495232	63.4561727027797	92.1933085501859	56.0606060606061	75.2767527675277	76.4705882352941	76.2962962962963	75.6363636363636	69.9248120300752	68.1647940074906	75.5725190839695	91.1764705882353	80.8664259927798	70.5454545454545	74.1573033707865	45.1127819548872	65.9574468085107	59.1549295774648	68.8172043010753	58.1395348837209	52.6315789473684	59.4594594594595	61.3861386138614	81.3953488372093	79.0123456790123	56.25	19900	CRTX
STACK_FIR_VXCT_200	1	608047020	dFC_null	0.0759259259259259	0.0685185185185185	7.5330977804648	6.62235472442809	8.52713178294574	9.05923344947735	7.22021660649819	6.47482014388489	10.7142857142857	6.97674418604651	11.6788321167883	3.86100386100386	8.48056537102473	8.02919708029197	4.70588235294118	4.66926070038911	2.46913580246914	11.2359550561798	11.5384615384615	6.81818181818182	5.8252427184466	2.5974025974026	9.09090909090909	2.29885057471264	9.75609756097561	2.24719101123596	5.71428571428571	9.87654320987654	19900	CRTX
STACK_FIR_VXCT_200	1	608047020	Stack	0.831481481481481	0.698148148148148	83.0587459366478	69.9772574587641	91.5129151291513	66.40625	85.6088560885609	82.051282051282	84.981684981685	84.3283582089552	75.092936802974	78.8104089219331	82.7838827838828	90.7749077490775	87.3646209386281	86.9888475836431	74.2268041237113	58.9285714285714	70.8860759493671	63.1578947368421	74.468085106383	67.3684210526316	62.2222222222222	64.9350649350649	70.7070707070707	78.1609195402299	82.9268292682927	71.7391304347826	24	CRTX
STACK_FIR_VXCT_200	1	709837956	BAvx	0.639506172839506	0.52037037037037	63.9597745473106	52.287863158018	54.0925266903915	55.6776556776557	74.5247148288973	45.1127819548872	69.9646643109541	61.8320610687023	67.6923076923077	65.6716417910448	62.6984126984127	62.5	74.468085106383	73.2824427480916	65.3061224489796	34.1880341880342	59.5238095238095	47.3684210526316	62.5	53.7634408602151	60.2409638554217	36.5853658536585	42.5531914893617	58.5365853658537	58.695652173913	48.1927710843373	86704	CRTX
STACK_FIR_VXCT_200	1	709837956	BAvx_null	0.0858024691358025	0.1	8.54473474934795	9.82022348397888	11.2781954887218	10.1960784313726	7.28476821192053	6.4	4.8	8.24742268041237	11.2359550561798	14.8936170212766	7.2992700729927	8.88888888888889	5.88235294117647	6.13026819923372	8.60215053763441	11.3636363636364	12.9032258064516	19.2771084337349	6.81818181818182	5.26315789473684	12.1212121212121	9.25925925925926	12.3893805309735	9.41176470588235	4.87804878048781	5.55555555555556	86704	CRTX
STACK_FIR_VXCT_200	1	709837956	dFC	0.754938271604938	0.711111111111111	75.4571693492232	71.1623421723307	89.2988929889299	52.3076923076923	76.0147601476015	75.7894736842105	78.030303030303	73.6462093862816	67.6579925650557	62.8158844765343	81.8181818181818	90.8424908424908	82.2641509433962	75	80.8510638297872	48.8372093023256	74.0740740740741	80.8988764044944	74.468085106383	70.9677419354839	65.3061224489796	65.0602409638554	65.7534246575343	89.3617021276596	77.5	60.8695652173913	19900	CRTX
STACK_FIR_VXCT_200	1	709837956	dFC_null	0.0740740740740741	0.0796296296296296	7.43292784574845	7.79293122494372	9.77443609022556	9.09090909090909	6.64206642066421	7.2463768115942	7.06713780918728	4.25531914893617	9.70149253731343	7.46268656716418	4.46096654275093	8.19672131147541	7.97101449275362	7.32600732600733	2.29885057471264	10.3092783505155	14.4578313253012	6.59340659340659	6.06060606060606	15.5555555555556	12.8440366972477	2.12765957446808	6.31578947368421	4.93827160493827	3.125	8.88888888888889	19900	CRTX
STACK_FIR_VXCT_200	1	709837956	Stack	0.837037037037037	0.722222222222222	83.6472739720731	72.4448576344528	90.4411764705882	70.4980842911878	86.7647058823529	79.4007490636704	84.1328413284133	82.8571428571429	79.2727272727273	81.3953488372093	84.1328413284133	90.9747292418773	89.1385767790262	84.7583643122677	84.2105263157895	47.0588235294118	73.8095238095238	82.9268292682927	74.7252747252747	73.8095238095238	63.265306122449	51.8518518518518	71.4285714285714	92.3076923076923	81.3953488372093	72.5490196078431	24	CRTX
STACK_FIR_VXCT_200	1	578931135	BAvx	0.657407407407407	0.481481481481481	65.6077093288946	47.7500350937456	54.3478260869565	52.5925925925926	74.7169811320755	50.7692307692308	80.1346801346801	62.3655913978495	66.1290322580645	60.9375	64.3410852713178	66.8918918918919	76.5957446808511	77.4703557312253	54.7368421052632	28.5714285714286	64.367816091954	30.7692307692308	56.8421052631579	39.5604395604396	61.5384615384615	52.0547945205479	43.6363636363636	47.3118279569892	42.5	51.1111111111111	86704	CRTX
STACK_FIR_VXCT_200	1	578931135	BAvx_null	0.0746913580246914	0.0685185185185185	7.46020654355585	6.95554847280485	7.88530465949821	5.71428571428571	10.4477611940299	7.35294117647059	9.09090909090909	2.28136882129278	8.79120879120879	10.9489051094891	5.28301886792453	5.99250936329588	8.46153846153846	7.27272727272727	1.81818181818182	4.21052631578947	8.60215053763441	4.76190476190476	11.2359550561798	12.1951219512195	8.60215053763441	8.88888888888889	1.94174757281553	2.89855072463768	7.89473684210526	10.4166666666667	86704	CRTX
STACK_FIR_VXCT_200	1	578931135	dFC	0.735185185185185	0.738888888888889	73.416024703733	73.7905733780216	83.7545126353791	53.5849056603774	75.8364312267658	73.6462093862816	78.4905660377359	73.3812949640288	64.6153846153846	65.9259259259259	74.0458015267176	86.7383512544803	81.3432835820896	69.6296296296296	88.8888888888889	51.1627906976744	83.8709677419355	81.3953488372093	69.2307692307692	79.5698924731183	63.9175257731959	62.3376623376623	68.75	87.9120879120879	78.5714285714286	69.8795180722892	19900	CRTX
STACK_FIR_VXCT_200	1	578931135	dFC_null	0.091358024691358	0.0685185185185185	9.1202829492947	7.94375693292062	13.4751773049645	9.70149253731343	7.46268656716418	12.7340823970037	4.47761194029851	6.6914498141264	10.2941176470588	7.71929824561404	3.93700787401575	7.16845878136201	11.2781954887218	14.5038167938931	NaN	8.98876404494382	NaN	4.59770114942529	2.7027027027027	4.25531914893617	8.42105263157895	8.42105263157895	1.8348623853211	8.08080808080808	13.953488372093	18.1818181818182	19900	CRTX
STACK_FIR_VXCT_200	1	578931135	Stack	0.815432098765432	0.75	81.4530647736479	74.7936763003768	87.9120879120879	65.6370656370656	82.9090909090909	80.2973977695167	87.1794871794872	78.6764705882353	75.9398496240601	76.4044943820225	80.5970149253731	86.6425992779783	90.3703703703704	84.8708487084871	89.6551724137931	50.6666666666667	86.8686868686869	77.3333333333333	70	72.5274725274725	71.4285714285714	59.7701149425287	69.2307692307692	92.1348314606742	82.3529411764706	75.5555555555556	24	CRTX
STACK_FIR_VXCT_200	1	485600562	BAvx	0.653086419753086	0.512962962962963	65.3044551684101	51.1035781764497	57.7617328519855	56.6176470588235	73.5632183908046	46.2121212121212	72.8522336769759	58.8235294117647	73.1517509727626	64.4688644688645	60.1503759398496	66.2162162162162	76.0147601476015	77.8210116731518	48.8372093023256	36.3636363636364	65.1685393258427	35.7142857142857	50	54.7008547008547	54.7169811320755	48.7804878048781	49.4623655913978	53.1914893617021	48.8372093023256	67.4698795180723	86704	CRTX
STACK_FIR_VXCT_200	1	485600562	BAvx_null	0.0777777777777778	0.0833333333333333	7.73997402605172	8.39387661138658	10.752688172043	11.9718309859155	10	5.22388059701493	7.43494423791821	8.2089552238806	5.99250936329588	9.9236641221374	11.5942028985507	3.90625	4.74576271186441	3.125	6.81818181818182	12.3711340206186	9.41176470588235	9.52380952380952	5.94059405940594	9.87654320987654	6.74157303370786	6.45161290322581	6.74157303370786	5.79710144927536	13.1578947368421	7.89473684210526	86704	CRTX
STACK_FIR_VXCT_200	1	485600562	dFC	0.722222222222222	0.705555555555556	72.1853649393913	71.0476516832103	85.8208955223881	45.4212454212454	71.2121212121212	74.1007194244604	74.6268656716418	73.1343283582089	63.5036496350365	61.71875	72.1189591078067	87.2727272727273	85.2941176470588	72	85.3658536585366	51.1627906976744	81.7204301075269	78.6516853932584	73.1182795698925	68.75	64.367816091954	57.8313253012048	54.5454545454546	87.8048780487805	80.8988764044944	68.3544303797468	19900	CRTX
STACK_FIR_VXCT_200	1	485600562	dFC_null	0.091358024691358	0.0537037037037037	9.09081642249722	5.31035212357529	3.05343511450382	10.2941176470588	10.3703703703704	7.27272727272727	6.54545454545454	18.1818181818182	7.72200772200772	6.66666666666667	15.2091254752852	7.2	6.94444444444444	9.62962962962963	2.56410256410256	9.30232558139535	6	4.81927710843374	4.34782608695652	1.85185185185185	4.54545454545455	5.06329113924051	11.7647058823529	2.17391304347826	8.47457627118644	2.8169014084507	19900	CRTX
STACK_FIR_VXCT_200	1	485600562	Stack	0.825308641975309	0.775925925925926	82.4480875489026	77.8433307364328	90.6367041198502	69.7674418604651	83.4532374100719	76.1194029850746	86.231884057971	81.3432835820896	80	79.5366795366795	79.5620437956204	89.4545454545455	88.086642599278	85.1851851851852	81.4814814814815	61.3636363636364	88.6363636363636	84.7058823529412	76.7441860465116	76.4705882352941	75.2941176470588	70.3296703296703	70.7964601769911	83.3333333333333	83.1460674157303	81.8181818181818	24	CRTX
STACK_FIR_VXCT_200	1	507013459	BAvx	0.658641975308642	0.464814814814815	65.8833855190312	46.3164651628813	56.6176470588235	58.1395348837209	75.5555555555556	48.5074626865672	76.6917293233083	58.695652173913	71.6981132075472	64.6840148698885	65.6370656370656	64.8648648648649	71.9424460431655	77.5665399239544	48	30.7692307692308	53.9325842696629	30.2325581395349	50	47.1910112359551	50	51.2820512820513	42.3529411764706	63.1578947368421	41.3793103448276	47.5	86704	CRTX
STACK_FIR_VXCT_200	1	507013459	BAvx_null	0.0975308641975309	0.0722222222222222	9.79699456465123	8.38696332481463	7.35294117647059	10.8949416342412	15.5555555555556	6.71641791044776	14.1176470588235	11.7647058823529	10	7.69230769230769	7.28476821192053	9.05923344947735	8.30188679245283	8.8235294117647	6.25	5.71428571428571	11.1111111111111	10.3896103896104	9.61538461538461	NaN	5.26315789473684	11.6504854368932	5.45454545454546	10.5263157894737	7.89473684210526	NaN	86704	CRTX
STACK_FIR_VXCT_200	1	507013459	dFC	0.769753086419753	0.651851851851852	76.8258962866201	65.0639463869223	88.7272727272727	60.0760456273764	78.0669144981413	82.1428571428572	77.4436090225564	77.6978417266187	67.680608365019	67.4242424242424	77.1535580524345	89.2857142857143	82.5278810408922	73.6842105263158	82.6086956521739	40	68.9655172413793	66.6666666666667	68.8172043010753	65.9090909090909	49.3827160493827	56.8181818181818	58.252427184466	80.8988764044944	81.3953488372093	61.0526315789474	19900	CRTX
STACK_FIR_VXCT_200	1	507013459	dFC_null	0.0827160493827161	0.087037037037037	8.25604670052116	9.22790483687943	8.2089552238806	4.54545454545455	8.46153846153846	6.47482014388489	8.79120879120879	7.80141843971631	8.90688259109312	5.79710144927536	13.8686131386861	8.92193308550186	10.3448275862069	6.94980694980695	7.79220779220779	12	7.40740740740741	3.84615384615385	12.3711340206186	11.6504854368932	14.4329896907216	9.67741935483871	2.40963855421687	5.63380281690141	NaN	14.2857142857143	19900	CRTX
STACK_FIR_VXCT_200	1	507013459	Stack	0.848765432098765	0.688888888888889	84.7752710302627	68.5206637693525	90.9747292418773	69.6	87.9120879120879	81.1808118081181	87.9120879120879	80.4347826086957	81.6176470588235	81.0606060606061	84.6715328467153	91.7293233082707	91.3207547169811	88.8888888888889	88.8888888888889	40.5405405405405	74.4186046511628	73.8095238095238	66.0377358490566	71.4285714285714	59.0909090909091	61.9047619047619	62.6262626262626	82.6086956521739	66.6666666666667	74.2268041237113	24	CRTX
STACK_FIR_VXCT_200	1	809941961	BAvx	0.653703703703704	0.505555555555556	65.2139196549744	50.0664047586517	55.3359683794466	49.802371541502	75.092936802974	45.6273764258555	75.0877192982456	60.7407407407407	73.9299610894942	65.0684931506849	66.412213740458	64.6464646464646	72.6618705035971	78.1609195402299	58.8235294117647	25.974025974026	58.5858585858586	32.6530612244898	57.8313253012048	44.4444444444444	53.8461538461538	43.010752688172	38.961038961039	63.1578947368421	66.6666666666667	56.8421052631579	86704	CRTX
STACK_FIR_VXCT_200	1	809941961	BAvx_null	0.0709876543209877	0.05	7.07657118900717	5.37306727493768	10.15625	7.8740157480315	10.2389078498294	8.57142857142857	7.05882352941176	3.10077519379845	6.22568093385214	7.04225352112676	4.98220640569395	6.84931506849315	6.61764705882353	6.2015503875969	6.89655172413793	10.4477611940298	9.41176470588235	9.52380952380952	NaN	1.98019801980198	NaN	1.78571428571429	2.40963855421687	5.33333333333333	2.8169014084507	3.125	86704	CRTX
STACK_FIR_VXCT_200	1	809941961	dFC	0.75679012345679	0.725925925925926	75.5934713502566	72.4764802239419	87.5	55.8490566037736	75.735294117647	76.7025089605735	76.9811320754717	75.177304964539	67.3992673992674	65.3696498054475	80.3030303030303	87.1428571428572	83.7735849056604	75.187969924812	85.7142857142857	60	72.1649484536082	71.2643678160919	76.9230769230769	72.7272727272727	60.7594936708861	65.3061224489796	68.1818181818182	88.8888888888889	78.6516853932584	69.1358024691358	19900	CRTX
STACK_FIR_VXCT_200	1	809941961	dFC_null	0.0740740740740741	0.087037037037037	7.3884503645137	8.7482086403906	9.28571428571428	7.2992700729927	4.6875	13.768115942029	6.66666666666667	6.45161290322581	9.26640926640927	4.31654676258993	4.65116279069767	6.22568093385214	10.4089219330855	5.63380281690141	8.33333333333333	4.76190476190476	7.31707317073171	10	5.26315789473684	9.30232558139535	6.61157024793388	14.2857142857143	5.94059405940594	11.5942028985507	11.7647058823529	9.80392156862745	19900	CRTX
STACK_FIR_VXCT_200	1	809941961	Stack	0.835185185185185	0.759259259259259	83.4454678764117	75.6414831604221	88.7272727272727	64.0926640926641	85.8181818181818	80.2919708029197	85	80.3030303030303	80.7272727272727	78.4905660377359	88.3018867924528	90.1098901098901	92.0754716981132	87.4074074074074	84.7826086956522	60.9756097560976	77.8947368421052	72.7272727272727	78.7878787878788	73.1182795698925	74.6987951807229	65.9090909090909	69.8795180722892	89.1304347826087	81.6326530612245	78.1609195402299	24	CRTX
STACK_FIR_VXCT_200	1	352668552	BAvx	0.631481481481482	0.459259259259259	63.2135466070913	45.4447343061649	50.5494505494505	55.2529182879377	72.6591760299626	46.3235294117647	71.6845878136201	57.6512455516014	69.4656488549618	62.7737226277372	62.1513944223108	61.2794612794613	73.9622641509434	74.8091603053435	51.7647058823529	24	54.5454545454545	31.5789473684211	55.6701030927835	41.6666666666667	48.6486486486487	34.0909090909091	49.4117647058824	61.4035087719298	39.6825396825397	52.8735632183908	86704	CRTX
STACK_FIR_VXCT_200	1	352668552	BAvx_null	0.0938271604938272	0.0888888888888889	9.4361003735524	9.46349055846733	7.14285714285714	8.79120879120879	6.38297872340426	13.3333333333333	11.9850187265918	10.0719424460432	10.2766798418972	7.92079207920792	9.62962962962963	9.55882352941176	8.76494023904382	9.375	10.752688172043	13.2075471698113	10.8695652173913	5.33333333333333	10.989010989011	9.75609756097561	18.75	NaN	7.69230769230769	2.06185567010309	8.88888888888889	5.79710144927536	86704	CRTX
STACK_FIR_VXCT_200	1	352668552	dFC	0.724074074074074	0.72962962962963	72.3910453109755	72.6349174210319	86.7647058823529	51.4492753623188	70.9677419354839	68.8405797101449	76.6283524904214	72.5274725274725	63.1178707224335	70.4980842911878	71.4828897338403	87.6811594202898	81.3186813186813	67.4157303370786	83.1460674157303	50.6666666666667	73.7864077669903	77.2727272727273	81.3953488372093	72.9411764705882	62.6506024096386	65.2631578947368	69.7247706422018	83.3333333333333	83.1460674157303	68.2926829268293	19900	CRTX
STACK_FIR_VXCT_200	1	352668552	dFC_null	0.0679012345679012	0.0833333333333333	6.75629065915178	9.02746675583716	5.34351145038168	7.27272727272727	12.0996441281139	6.66666666666667	6.01503759398496	6.38297872340426	8.23970037453183	7.17131474103586	9.18727915194346	4.41176470588235	4.51127819548872	3.77358490566038	11.5384615384615	5.12820512820513	8.33333333333333	NaN	8.08080808080808	5.19480519480519	15.3846153846154	18.1818181818182	6.66666666666667	7.31707317073171	5.55555555555556	7.92079207920792	19900	CRTX
STACK_FIR_VXCT_200	1	352668552	Stack	0.817283950617284	0.75	81.6590284222696	74.9390618470235	90.0369003690037	66.6666666666667	85.2941176470588	76.9230769230769	83.9416058394161	78.1954887218045	75.9124087591241	76.5151515151515	83.6501901140685	87.6811594202898	90.1098901098901	84.981684981685	81.9277108433735	54.7619047619048	82.2222222222222	74.3589743589744	80.8510638297872	78.1609195402299	71.0526315789474	68.0851063829787	67.3076923076923	83.6734693877551	75.4716981132075	81.3953488372093	24	CRTX
STACK_FIR_VXCT_200	1	569640196	BAvx	0.62037037037037	0.498148148148148	61.9535718275494	49.3929142082466	57.243816254417	51.0948905109489	72.0588235294118	44.106463878327	74.3055555555556	56.8265682656827	68.4615384615385	61.1320754716981	56.6666666666667	61.952861952862	71.1111111111111	68.4824902723735	54.7619047619048	34.2105263157895	58.974358974359	34.4827586206897	56.5217391304348	43.6781609195402	54.9450549450549	36.1111111111111	47.4576271186441	58.1818181818182	51.4851485148515	61.9047619047619	86704	CRTX
STACK_FIR_VXCT_200	1	569640196	BAvx_null	0.0907407407407407	0.0777777777777778	9.00099467657428	8.34149671821197	11.5107913669065	8.52459016393443	7.66283524904215	6.74157303370786	6.50406504065041	7.00389105058366	11.2359550561798	7.43494423791821	4.7808764940239	7.69230769230769	18.0505415162455	10.8695652173913	15.3846153846154	5.94059405940594	8.10810810810811	8.69565217391304	10.1010101010101	5	2.8169014084507	NaN	8.79120879120879	14.8936170212766	6.89655172413793	5.12820512820513	86704	CRTX
STACK_FIR_VXCT_200	1	569640196	dFC	0.731481481481482	0.7	73.0791610960257	69.7314767357474	84.8056537102474	57.8947368421053	73.8007380073801	74.2647058823529	76.9811320754717	71.7391304347826	66.4179104477612	68.421052631579	69.4339622641509	84.1328413284133	78.9473684210526	70.1107011070111	82.9787234042553	37.037037037037	76	84.0909090909091	66.6666666666667	80.8988764044944	55.8139534883721	43.298969072165	73.469387755102	91.304347826087	81.9277108433735	63.2911392405063	19900	CRTX
STACK_FIR_VXCT_200	1	569640196	dFC_null	0.0944444444444444	0.0907407407407407	9.42736330219773	9.2368762048817	11.7647058823529	7.43494423791821	10.6060606060606	8.33333333333333	6.0377358490566	14.8148148148148	9.31899641577061	7.49063670411985	8.8	8.88888888888889	11.1111111111111	8.52713178294574	10.6382978723404	7.40740740740741	7.54716981132075	8.21917808219178	6.89655172413793	13.953488372093	3.80952380952381	11.6504854368932	15.5844155844156	5.94059405940594	10	9.19540229885058	19900	CRTX
STACK_FIR_VXCT_200	1	569640196	Stack	0.81358024691358	0.764814814814815	81.3159220201678	76.2190026066836	88	68.4410646387833	84.0148698884758	77.1535580524345	84.6715328467153	79.7202797202797	79.5620437956204	76.9230769230769	80.5970149253731	85.3932584269663	85.4961832061069	85.8181818181818	87.3563218390805	41.025641025641	80	83.3333333333333	80.8988764044944	79.5454545454545	67.3913043478261	58.4269662921348	73.6842105263158	96.7032967032967	84.4444444444444	81.8181818181818	24	CRTX
STACK_FIR_VXCT_200	1	512003855	BAvx	0.676543209876543	0.511111111111111	67.5771726255359	51.1970807751451	64.4688644688645	55.0943396226415	79.136690647482	47.9704797047971	78.3505154639175	59.622641509434	73.9299610894942	65.1515151515151	64.6616541353384	72.9241877256318	70.5454545454545	79.0697674418605	49.5412844036697	34.4086021505376	58.5365853658537	40.4494382022472	55.9139784946237	53.4653465346535	57.8313253012048	52.8735632183908	52.3809523809524	59.1836734693877	48.3516483516484	51.4285714285714	86704	CRTX
STACK_FIR_VXCT_200	1	512003855	BAvx_null	0.087037037037037	0.0666666666666667	8.70276752369666	7.0115194459987	5.63380281690141	10.1818181818182	11.3475177304965	4.65116279069767	9.59409594095941	14.7286821705426	8.96551724137931	7.49063670411985	7.84313725490196	6.74157303370786	8.92193308550186	8.33333333333333	6.31578947368421	9.34579439252336	8.69565217391304	6.18556701030928	8.33333333333333	NaN	8.10810810810811	5.47945205479452	10.989010989011	4.59770114942529	6.66666666666667	2.40963855421687	86704	CRTX
STACK_FIR_VXCT_200	1	512003855	dFC	0.782098765432099	0.638888888888889	78.2402080472672	63.8453225345124	93.2835820895522	55.5160142348754	77.6978417266187	83.0324909747293	83.6501901140685	80.5970149253731	66.9144981412639	65.0980392156863	77.7777777777778	94.8529411764706	89.1385767790262	71.3235294117647	71.1111111111111	43.5897435897436	60.9756097560976	62.2222222222222	66.6666666666667	60.2150537634409	60.7142857142857	62.5	61.6822429906542	77.6470588235294	71.4285714285714	67.3913043478261	19900	CRTX
STACK_FIR_VXCT_200	1	512003855	dFC_null	0.0814814814814815	0.0851851851851852	8.14267281734602	8.33781241660308	11.3475177304965	6.52173913043478	3.67647058823529	10.077519379845	6.79245283018868	10.3321033210332	10.6761565836299	8.48056537102473	6.61764705882353	7.2289156626506	9.48616600790514	6.47482014388489	9.1743119266055	9.09090909090909	8.60215053763441	2.53164556962025	16.1616161616162	12.987012987013	6.38297872340426	11.4942528735632	7.14285714285714	5.19480519480519	2.5	8.79120879120879	19900	CRTX
STACK_FIR_VXCT_200	1	512003855	Stack	0.864197530864197	0.683333333333333	86.3024271019728	68.3961082452356	94.1176470588235	69.2913385826772	90.1818181818182	84.1328413284133	89.2857142857143	86.6920152091255	80.14440433213	81.3688212927757	86.5671641791045	93.5251798561151	93.3333333333333	86.9888475836431	74.7252747252747	50	70.4545454545454	66.6666666666667	73.3333333333333	62.9213483146067	66.6666666666667	68.9655172413793	63.8297872340425	78.1609195402299	69.4736842105263	75.5555555555556	24	CRTX
STACK_FIR_VXCT_200	1	972319377	BAvx	0.644444444444444	0.490740740740741	64.3540174256405	48.5318686243485	54.7445255474453	52	78.8321167883212	37.4531835205993	75.2688172043011	59.7785977859779	67.96875	69.8529411764706	61.0294117647059	65.3198653198653	71.969696969697	78.030303030303	59.7938144329897	18.9189189189189	63.5294117647059	40.9638554216867	53.4883720930233	49.4623655913978	52.0547945205479	43.75	42.8571428571429	56.0747663551402	52.1739130434783	49.3150684931507	86704	CRTX
STACK_FIR_VXCT_200	1	972319377	BAvx_null	0.0765432098765432	0.0833333333333333	7.66017632104421	8.32198446721615	15.1515151515152	5.62248995983936	4.79452054794521	8.88888888888889	9.15492957746479	6.17760617760618	6.08365019011407	10.7913669064748	5.90405904059041	8.36501901140684	5.97014925373134	5.0179211469534	4.65116279069767	5.76923076923077	7.31707317073171	9.09090909090909	2.1978021978022	15.2173913043478	8.24742268041237	17.0212765957447	11.3636363636364	5.19480519480519	6.89655172413793	6.89655172413793	86704	CRTX
STACK_FIR_VXCT_200	1	972319377	dFC	0.747530864197531	0.707407407407407	74.6640535524133	70.5469423091651	90.5109489051095	50.7462686567164	78.5185185185185	75	75	73.4545454545455	64.0316205533597	65.6934306569343	75.5555555555556	90.5109489051095	83.1460674157303	73.8007380073801	80.4597701149425	59.0909090909091	73.6842105263158	71.9101123595506	77.4193548387097	68.6868686868687	63.5294117647059	63.6363636363636	72.2222222222222	75.8620689655172	81.3953488372093	58.6666666666667	19900	CRTX
STACK_FIR_VXCT_200	1	972319377	dFC_null	0.091358024691358	0.0851851851851852	9.16966073286971	9.93353932443886	11.9402985074627	6.42857142857143	9.30232558139535	13.3333333333333	8.05860805860806	13.8181818181818	6.38297872340426	11.9402985074627	6.15384615384616	9.16030534351145	3.6231884057971	9.89399293286219	13.953488372093	NaN	5.40540540540541	17.7777777777778	13.9130434782609	8.84955752212389	11.2676056338028	5	5.88235294117647	NaN	6.89655172413793	10.3896103896104	19900	CRTX
STACK_FIR_VXCT_200	1	972319377	Stack	0.835185185185185	0.742592592592593	83.3251870626949	74.3431826836813	89.6057347670251	65.0205761316872	89.2988929889299	82.5278810408922	85.0909090909091	80.1470588235294	79.5620437956204	76.1194029850746	85.3932584269663	90.5797101449275	87.9120879120879	88.6446886446886	90.4761904761905	62.6506024096386	83.5164835164835	74.4186046511628	83.1460674157303	76.9230769230769	61.3636363636364	68.0851063829787	70.4761904761905	80.4347826086957	68.6274509803922	72	24	CRTX
STACK_FIR_VXCT_200	1	875556297	BAvx	0.657407407407407	0.488888888888889	65.9559365392657	48.9060258049061	53.1034482758621	61.003861003861	79.5366795366795	48.3754512635379	76.7025089605735	58.0204778156997	74.1312741312741	71.969696969697	62.6016260162602	61.5384615384615	74.3682310469314	70.1195219123506	48.2142857142857	32.967032967033	60.4651162790698	36.9565217391304	56.8181818181818	42.8571428571429	44.4444444444444	37.6811594202899	45.5696202531646	63.3663366336634	50	67.5324675324675	86704	CRTX
STACK_FIR_VXCT_200	1	875556297	BAvx_null	0.0796296296296296	0.0833333333333333	7.92439455833949	8.6836434180281	8.23970037453183	10.077519379845	8.46153846153846	5.28301886792453	6.20689655172414	5.12820512820513	9.1254752851711	7.80141843971631	10.0334448160535	3.96825396825397	14.4927536231884	6.27450980392157	11.8811881188119	8.24742268041237	17.6991150442478	2.56410256410256	2.35294117647059	9.19540229885058	10	NaN	10.8108108108108	6.89655172413793	13.6986301369863	2.17391304347826	86704	CRTX
STACK_FIR_VXCT_200	1	875556297	dFC	0.751234567901235	0.681481481481481	75.0569177608607	68.4871503028902	88.2562277580071	52.7075812274368	78.9667896678967	78.2287822878229	78.6516853932584	75.7142857142857	66.1417322834646	67.1698113207547	72.7941176470588	91.1111111111111	80.4428044280443	70.4980842911878	82.7586206896552	51.6666666666667	63.1578947368421	71.1111111111111	73.3333333333333	67.5675675675676	61.5384615384615	53.6585365853659	72	78.0487804878049	84.7826086956522	62.2222222222222	19900	CRTX
STACK_FIR_VXCT_200	1	875556297	dFC_null	0.0950617283950617	0.0981481481481482	9.50729721238553	9.81872624281129	9.7378277153558	13.3858267716535	9.9290780141844	9.02777777777778	7.66550522648084	7.8125	5.77617328519856	6.55737704918033	14.4927536231884	9.66542750929368	11.2781954887218	8.75912408759124	11.1111111111111	12.6315789473684	8.79120879120879	9.87654320987654	8.69565217391304	6.52173913043478	2.66666666666667	1.96078431372549	17.5824175824176	9.09090909090909	15.9090909090909	12.987012987013	19900	CRTX
STACK_FIR_VXCT_200	1	875556297	Stack	0.825925925925926	0.724074074074074	82.4759994797575	72.2119440693714	89.8550724637681	65.6	88.4057971014493	77.3234200743494	86.5454545454545	81.021897810219	79.8534798534799	77.8181818181818	81.4814814814815	91.044776119403	86.9888475836431	83.7735849056604	85.4166666666667	56.3106796116505	75.2475247524753	75	75.7894736842105	70.8860759493671	66.6666666666667	55.5555555555556	70	81.8181818181818	80.4347826086957	73.4177215189873	24	CRTX
STACK_FIR_VXCT_200	1	995260565	BAvx	0.625308641975309	0.483333333333333	62.5165686658601	48.4249133871307	52.7472527472528	48.8721804511278	75.2688172043011	41.1985018726592	76.3636363636364	61.3636363636364	67.4418604651163	61.1940298507463	65.4545454545454	58.1314878892734	71.4801444043321	70.6827309236948	55.9139784946237	34.3434343434343	59.7938144329897	37.5	52.1739130434783	48.5436893203883	53.6585365853659	37.037037037037	30.2325581395349	57.7319587628866	52.6315789473684	61.5384615384615	86704	CRTX
STACK_FIR_VXCT_200	1	995260565	BAvx_null	0.0950617283950617	0.0759259259259259	9.50993606582698	8.27593013450433	8.57142857142857	11.3074204946996	6.71140939597315	7.08661417322835	9.48905109489051	8.26446280991735	13.3333333333333	12.1863799283154	7.54716981132075	11.1940298507463	10.2189781021898	8.2089552238806	13.7254901960784	7.84313725490196	5	5.71428571428571	2.66666666666667	4.81927710843374	7.59493670886076	NaN	10.3896103896104	2	16.0919540229885	15.1898734177215	86704	CRTX
STACK_FIR_VXCT_200	1	995260565	dFC	0.748765432098765	0.701851851851852	74.8217837640715	70.3810268446956	85.1985559566787	55.3030303030303	73.9299610894942	72.202166064982	80.3030303030303	73.3096085409253	66.9117647058823	71.6417910447761	76.3358778625954	87.6811594202898	81.7843866171004	73.2600732600733	83.6734693877551	48.9795918367347	74.4186046511628	80.952380952381	65.979381443299	69.2307692307692	54.7945205479452	72.093023255814	59.4059405940594	91.9540229885057	77.9220779220779	65.1685393258427	19900	CRTX
STACK_FIR_VXCT_200	1	995260565	dFC_null	0.0802469135802469	0.0888888888888889	7.99833916436099	8.59343913816435	6.74157303370786	9.7378277153558	10.8303249097473	5.32319391634981	7.97101449275362	5.07246376811594	9.09090909090909	5.53359683794466	7.77385159010601	7.60456273764259	10.5263157894737	9.77443609022556	12.6315789473684	7.14285714285714	4.76190476190476	8.08080808080808	10.2040816326531	11.1111111111111	8.16326530612245	12.3711340206186	10.1010101010101	3.03030303030303	12.8205128205128	2.7027027027027	19900	CRTX
STACK_FIR_VXCT_200	1	995260565	Stack	0.823456790123457	0.748148148148148	82.2189125141474	74.7576252475905	87.8228782287823	64.4897959183673	83.3333333333333	78.9473684210526	85.0909090909091	81.8840579710145	77.2563176895307	78.5454545454545	88.3018867924528	87.9120879120879	89.2193308550186	83.8235294117647	87.2340425531915	55.421686746988	85.7142857142857	75.2941176470588	69.811320754717	74.2268041237113	70.7317073170732	67.3913043478261	63.7362637362637	90.9090909090909	77.5	79.1208791208791	24	CRTX
STACK_FIR_VXCT_200	1	297502957	BAvx	0.654320987654321	0.512962962962963	65.4226759573742	51.3619506632759	61.6487455197133	56.7474048442907	76.1194029850746	52.0754716981132	73.8351254480287	62.962962962963	67.4603174603175	64.367816091954	55.7768924302789	66.6666666666667	72.992700729927	74.4186046511628	52.5252525252525	32.183908045977	63.2911392405063	40.9090909090909	60.4651162790698	41.025641025641	70.3296703296703	47.8260869565217	53.7634408602151	54.3478260869565	46.0176991150442	53.6585365853659	86704	CRTX
STACK_FIR_VXCT_200	1	297502957	BAvx_null	0.0839506172839506	0.0814814814814815	8.40635142330213	8.09910151563905	10.4089219330855	10.2189781021898	11.8577075098814	9.89399293286219	10.3321033210332	9.25266903914591	3.7037037037037	5.44747081712062	8.99653979238754	11.71875	3.53356890459364	5.51181102362205	16	5.26315789473684	2.46913580246914	6.06060606060606	10.1694915254237	7.76699029126214	5.88235294117647	10.126582278481	11.4285714285714	5.8252427184466	7.59493670886076	8.60215053763441	86704	CRTX
STACK_FIR_VXCT_200	1	297502957	dFC	0.77037037037037	0.668518518518519	77.0281154952326	67.2964722693345	89.2086330935252	56.9395017793594	79.8479087452472	77.536231884058	80.4511278195489	77.4193548387097	72.1804511278196	66.9201520912547	76.0456273764259	90.5109489051095	84.7583643122677	72.5190839694657	80	49.5238095238095	75	67.5324675324675	65.7894736842105	68.1318681318681	54	52.8735632183908	66.0869565217391	81.8181818181818	72.7272727272727	74.0740740740741	19900	CRTX
STACK_FIR_VXCT_200	1	297502957	dFC_null	0.0796296296296296	0.0944444444444444	7.93345803095435	9.16482596645521	8.52713178294574	10.9215017064846	3.7593984962406	5.42635658914729	8.05860805860806	9.16030534351145	7.66283524904215	7.40740740740741	8.14814814814815	5.03597122302158	11.8081180811808	9.28571428571428	5.12820512820513	7.5	9.80392156862745	11.6504854368932	4.87804878048781	18.6915887850467	7.59493670886076	5.12820512820513	9.43396226415094	4.70588235294118	19.2771084337349	6.18556701030928	19900	CRTX
STACK_FIR_VXCT_200	1	297502957	Stack	0.838271604938272	0.718518518518519	83.7764693539376	72.1320560840954	90.5797101449275	68.6792452830189	87.1794871794872	81.1188811188811	88.6446886446886	85.0746268656716	79.2592592592593	77.6470588235294	82.089552238806	91.5129151291513	88.9733840304182	84.5588235294118	83.8709677419355	47.8260869565217	75.5555555555556	70.1298701298701	75.9493670886076	70.7317073170732	68	61.5384615384615	67.7966101694915	83.7209302325581	79.0697674418605	81.3953488372093	24	CRTX
STACK_FIR_VXCT_200	1	222218259	BAvx	0.623456790123457	0.524074074074074	62.4454544914355	52.1194357624744	55.3956834532374	51.1111111111111	75.187969924812	41.5094339622641	72.992700729927	53.2374100719424	68.75	60.5633802816901	58.9641434262948	62.1621621621622	72.7272727272727	76.7441860465116	57.4468085106383	41.4634146341463	65.3061224489796	37.5	49.5412844036697	46.1538461538462	63.265306122449	41.025641025641	53.3333333333333	56.6371681415929	63.1578947368421	50.6024096385542	86704	CRTX
STACK_FIR_VXCT_200	1	222218259	BAvx_null	0.0833333333333333	0.0851851851851852	8.32825918202787	9.01067383249205	10.2941176470588	10.727969348659	6.6914498141264	6.01503759398496	10.2362204724409	11.6838487972509	10.6463878326996	8	4.98220640569395	5.88235294117647	10.1818181818182	4.59770114942529	10.4166666666667	9.87654320987654	9.19540229885058	8	2.53164556962025	5.76923076923077	10.6382978723404	21.7821782178218	10.752688172043	5.66037735849057	4.49438202247191	NaN	86704	CRTX
STACK_FIR_VXCT_200	1	222218259	dFC	0.724074074074074	0.75	72.2715522622475	74.7232541220656	84.6715328467153	47.5095785440613	74.7169811320755	75.7142857142857	75.4863813229572	73.1182795698925	63.9097744360902	61.4232209737828	75.4578754578755	83.2740213523132	77.9026217228464	74.0740740740741	83.7209302325581	58.695652173913	82.1052631578947	77.2727272727273	73.5849056603774	77.8947368421052	67.4418604651163	61.5384615384615	74.0740740740741	93.6170212765958	80.8510638297872	65.8823529411765	19900	CRTX
STACK_FIR_VXCT_200	1	222218259	dFC_null	0.0808641975308642	0.101851851851852	8.07007888499765	10.0399050193796	7.27272727272727	8.8235294117647	6.13026819923372	12.9496402877698	5.24344569288389	5.07246376811594	10.8303249097473	8.66425992779783	8.92193308550186	11.5830115830116	3.77358490566038	7.57575757575758	4.25531914893617	15.2173913043478	6	7.59493670886076	5.71428571428571	6.66666666666667	19.8019801980198	8.88888888888889	18.1818181818182	13.1868131868132	4.44444444444444	10.5263157894737	19900	CRTX
STACK_FIR_VXCT_200	1	222218259	Stack	0.799382716049383	0.764814814814815	79.7486265241015	76.3908109954186	88.086642599278	56.6801619433198	83.3333333333333	75.3521126760563	84.5588235294118	80.1556420233463	73.8805970149254	71.5867158671587	82.5278810408922	84.6715328467153	88.9705882352941	87.1794871794872	88.6363636363636	58.8235294117647	81.25	75.609756097561	65.5737704918033	81.9277108433735	75.5555555555556	60.5263157894737	75.6756756756757	90.9090909090909	84.7826086956522	77.4193548387097	24	CRTX
STACK_FIR_VXCT_200	1	939032641	BAvx	0.654938271604938	0.509259259259259	65.4652255653913	51.1008206495256	55.2238805970149	58.6080586080586	79.2452830188679	49.811320754717	72.8571428571428	63.2352941176471	72.4528301886793	67.4157303370786	57.5875486381323	64.6666666666667	74.6376811594203	69.8412698412698	45.2173913043478	34.1463414634146	56.4102564102564	36.3636363636364	60.6741573033708	46.0176991150442	58.695652173913	51.219512195122	48	55.7692307692308	56.4102564102564	64.2857142857143	86704	CRTX
STACK_FIR_VXCT_200	1	939032641	BAvx_null	0.0765432098765432	0.0814814814814815	7.64052899042326	8.94157620809551	10.3321033210332	6.92041522491349	12.3552123552124	7.27272727272727	8.99653979238754	2.97397769516729	7.00389105058366	6.2015503875969	13.1868131868132	5.94795539033457	5.71428571428571	4.7808764940239	NaN	12.3711340206186	7.31707317073171	14.2857142857143	11.6504854368932	5.12820512820513	9.52380952380952	12.6315789473684	4.59770114942529	8.45070422535211	7.27272727272727	5.12820512820513	86704	CRTX
STACK_FIR_VXCT_200	1	939032641	dFC	0.758641975308642	0.62962962962963	75.7747578567747	63.4380717585627	91.1764705882353	53.0769230769231	75.9124087591241	77.6556776556777	77.5193798449612	75.9856630824373	70.631970260223	67.1532846715328	75.2851711026616	92.3076923076923	82.4817518248175	70.1107011070111	75.8620689655172	43.3962264150943	67.3913043478261	62.3376623376623	70	67.3469387755102	51.3513513513513	58.0645161290323	54.8672566371681	71.2643678160919	73.4177215189873	65.9574468085107	19900	CRTX
STACK_FIR_VXCT_200	1	939032641	dFC_null	0.0802469135802469	0.0648148148148148	8.03458894611564	6.36199883091766	6.55737704918033	12.2302158273381	7.40740740740741	6.66666666666667	5.81818181818182	10.989010989011	6.64206642066421	10.8108108108108	6.17760617760618	7.2992700729927	8.06451612903226	7.75193798449612	2.1505376344086	7.31707317073171	8.51063829787234	8.57142857142857	12.962962962963	4	2.63157894736842	5.94059405940594	7.05882352941176	5.94059405940594	8.69565217391304	2.56410256410256	19900	CRTX
STACK_FIR_VXCT_200	1	939032641	Stack	0.845061728395062	0.709259259259259	84.4377529527941	70.8534485802715	92.4187725631769	71.042471042471	86.0215053763441	82.8358208955224	85.6088560885609	83.8235294117647	82.4817518248175	80.2919708029197	85.3932584269663	91.970802919708	89.0566037735849	82.3076923076923	76.9230769230769	48.1927710843373	70.3296703296703	67.4698795180723	76.4044943820225	70.1030927835051	69.7674418604651	70.4545454545454	68.6868686868687	80	79.0123456790123	72.8971962616823	24	CRTX
STACK_FIR_VXCT_200	1	137991787	BAvx	0.63641975308642	0.475925925925926	63.6614425827603	47.287084168444	56.9444444444444	53.125	69.4339622641509	43.3823529411765	75.886524822695	56.2043795620438	68.9655172413793	63.7037037037037	59.9221789883268	64.0845070422535	74.6376811594203	77.6470588235294	44.6808510638298	35	56.8181818181818	36.3636363636364	60.8695652173913	46.4285714285714	48.936170212766	40	44.4444444444444	52.7472527472528	46.8085106382979	54.3478260869565	86704	CRTX
STACK_FIR_VXCT_200	1	137991787	BAvx_null	0.0901234567901235	0.0722222222222222	9.00680475322756	7.84375340318161	8.8235294117647	3.690036900369	7.40740740740741	5.92592592592593	15.7706093189964	12.0967741935484	6.89655172413793	10.6761565836299	9.70149253731343	11.7647058823529	7.2992700729927	8.02919708029197	2.53164556962025	5.63380281690141	17.5	10.5263157894737	6.81818181818182	NaN	10	2.29885057471264	4.25531914893617	7.27272727272727	11.1111111111111	8.33333333333333	86704	CRTX
STACK_FIR_VXCT_200	1	137991787	dFC	0.749382716049383	0.662962962962963	74.9149223998222	66.6072022020294	87.3646209386281	55.5555555555556	74.0740740740741	74.2647058823529	77.5193798449612	73.6462093862816	67.1698113207547	69.3430656934306	78.4905660377359	87.9120879120879	82.5278810408922	71.1111111111111	72.7272727272727	42.8571428571429	77.8947368421052	76.7441860465116	74.7252747252747	68.8888888888889	60.6741573033708	56.1797752808989	56.6666666666667	76.3157894736842	74.0740740740741	61.5384615384615	19900	CRTX
STACK_FIR_VXCT_200	1	137991787	dFC_null	0.0820987654320988	0.0722222222222222	8.24402596020364	7.2788033112242	9.30232558139535	7.57575757575758	9.96168582375479	4.65116279069767	13.6363636363636	2.74914089347079	9.28571428571428	10.1449275362319	5.94795539033457	8.95522388059701	9.52380952380952	7.19424460431655	7.05882352941176	8.08080808080808	6.4	2.29885057471264	2.22222222222222	9.75609756097561	14.6341463414634	12.0481927710843	7.14285714285714	9.70873786407767	2.1978021978022	5.79710144927536	19900	CRTX
STACK_FIR_VXCT_200	1	137991787	Stack	0.828395061728395	0.698148148148148	82.7573351099032	70.0436606208743	89.8550724637681	65.6488549618321	85.8181818181818	77.3722627737226	88.1720430107527	79.0874524714829	81.8181818181818	81.203007518797	80.7407407407407	89.1304347826087	89.0566037735849	85.1851851851852	80	54.320987654321	73.3333333333333	70.8860759493671	76.5957446808511	66.6666666666667	69.6629213483146	64.5161290322581	58.6206896551724	76.9230769230769	77.4193548387097	71.5789473684211	24	CRTX
STACK_FIR_VXCT_200	1	264171116	BAvx	0.658641975308642	0.488888888888889	65.8562636673346	48.965864666093	56.2043795620438	56.9395017793594	73.2075471698113	48.5294117647059	79.0035587188612	59.3155893536122	72.5190839694657	65.3846153846154	62.0689655172414	72.6027397260274	71.0622710622711	73.4375	39.6551724137931	34.4827586206897	64.4444444444444	25.3521126760563	49.4623655913978	46.1538461538462	63.6363636363636	43.956043956044	49.3506493506493	48.3516483516484	59.7014925373134	63.0434782608696	86704	CRTX
STACK_FIR_VXCT_200	1	264171116	BAvx_null	0.0882716049382716	0.087037037037037	8.76398601849934	9.79182965804848	5.02092050209205	8.84353741496599	8	8.56031128404669	12.3636363636364	7.57575757575758	6.76691729323308	10.5960264900662	10.1818181818182	8.85608856088561	10.7692307692308	7.63358778625954	8.42105263157895	4.91803278688525	6.81818181818182	16.1616161616162	2.94117647058824	8.88888888888889	16	NaN	17.6470588235294	4.49438202247191	11.6279069767442	NaN	86704	CRTX
STACK_FIR_VXCT_200	1	264171116	dFC	0.757407407407407	0.735185185185185	75.6332056685796	73.4653646964548	90.5797101449275	56.1538461538462	73.3096085409253	76.7025089605735	80.1498127340824	75.6554307116105	68.5920577617329	66.412213740458	78.1609195402299	88.8086642599278	82.3970037453183	70.6766917293233	81.7204301075269	55.8139534883721	75	77.0833333333333	72.7272727272727	80.4878048780488	65.2173913043478	64.367816091954	70.3296703296703	82.7586206896552	82.6086956521739	73.469387755102	19900	CRTX
STACK_FIR_VXCT_200	1	264171116	dFC_null	0.0882716049382716	0.0759259259259259	8.79645469556493	7.16965481884709	12.9032258064516	6.64206642066421	6.22568093385214	13.4275618374558	4.36363636363636	8.98876404494382	8.69565217391304	4.59770114942529	9.6551724137931	10.2362204724409	9.25266903914591	10.5691056910569	9.87654320987654	5.94059405940594	9.19540229885058	12.5	4.49438202247191	15	4.59770114942529	5.12820512820513	4.70588235294118	5.63380281690141	6.18556701030928	2.77777777777778	19900	CRTX
STACK_FIR_VXCT_200	1	264171116	Stack	0.840123456790123	0.766666666666667	83.9467296053166	76.60197847265	89.7810218978102	73.6434108527132	85.9259259259259	80	89.2086330935252	78.4905660377359	80.4428044280443	79.7047970479705	85.7142857142857	89.7810218978102	89.7058823529412	84.9624060150376	82.6086956521739	54.320987654321	86.046511627907	73.9130434782609	73.1182795698925	79.5454545454545	75.8620689655172	74.7252747252747	72.7272727272727	82.7586206896552	86.046511627907	77.5510204081633	24	CRTX
STACK_FIR_VXCT_200	1	262250904	BAvx	0.632716049382716	0.503703703703704	63.2181454976879	49.9528403741737	54.7445255474453	53.2846715328467	77.037037037037	43.75	76.4285714285714	61.7100371747212	64.0926640926641	63.5658914728682	59.4795539033457	64.5367412140575	67.4074074074074	72.5806451612903	51.8518518518519	36.3636363636364	56.4705882352941	42.2222222222222	56.5217391304348	46	57.4468085106383	44.4444444444444	39.4366197183099	63.4615384615384	51.2820512820513	53.9325842696629	86704	CRTX
STACK_FIR_VXCT_200	1	262250904	BAvx_null	0.0641975308641975	0.0777777777777778	6.4486537441451	8.19604686084322	8.92193308550186	5.86080586080586	5.55555555555556	11.1553784860558	5.77617328519856	3.00751879699248	5.09090909090909	6.25	4.56273764258555	9.7378277153558	7.63358778625954	3.83141762452107	2.7027027027027	11.9047619047619	NaN	10.1694915254237	6.38297872340426	17.7215189873418	2.8169014084507	11.6279069767442	10.7142857142857	6.38297872340426	7.40740740740741	2.32558139534884	86704	CRTX
STACK_FIR_VXCT_200	1	262250904	dFC	0.759259259259259	0.696296296296296	75.8445785668524	69.9209070213019	90.3225806451613	55.5133079847909	78.2287822878229	75.0877192982456	79.3893129770992	75.3623188405797	65.3992395437263	68.1318681318681	76.4705882352941	89.7810218978102	83.7209302325581	72.7272727272727	83.5164835164835	52.8301886792453	70.3296703296703	73.3333333333333	76.7441860465116	68.1818181818182	61.2244897959184	63.8888888888889	63.6363636363636	86.6666666666667	74.6987951807229	64	19900	CRTX
STACK_FIR_VXCT_200	1	262250904	dFC_null	0.0759259259259259	0.0759259259259259	7.56623831340979	8.19157605730393	5.07246376811594	9.89399293286219	7.48299319727891	7.78210116731517	6.33802816901408	8.27067669172932	10.1818181818182	7.54716981132075	7.27272727272727	8.95522388059701	5.02092050209205	6.97674418604651	3.84615384615385	8.42105263157895	6.12244897959184	17.5	4.87804878048781	10.1010101010101	12.2448979591837	6.25	2.27272727272727	NaN	11.4942528735632	6.97674418604651	19900	CRTX
STACK_FIR_VXCT_200	1	262250904	Stack	0.82283950617284	0.768518518518518	82.1458725147618	76.845022223522	92.1985815602837	66.9291338582677	86.6425992779783	79.4223826714802	83.3333333333333	82.9457364341085	73.2075471698113	75.8364312267658	83.3333333333333	89.8550724637681	85.0574712643678	86.9888475836431	86.6666666666667	62.9213483146067	76.5432098765432	75.2941176470588	83.5164835164835	73.469387755102	71.2871287128713	71.6049382716049	78.3505154639175	85.7142857142857	78.0487804878049	78.7234042553191	24	CRTX
STACK_FIR_VXCT_200	1	765096273	BAvx	0.609876543209876	0.512962962962963	60.899913508926	50.9068682455693	46.9314079422383	56.0606060606061	69.2913385826772	36.144578313253	73.2394366197183	53.4296028880866	67.9841897233202	65.4411764705882	59.5419847328244	56.953642384106	73.1884057971015	72.5925925925926	54.3689320388349	29.8245614035088	74.468085106383	32.4324324324324	75.2688172043011	51.9480519480519	69.6629213483146	26.6666666666667	44.7368421052632	49.5412844036697	44.1860465116279	57.7777777777778	86704	CRTX
STACK_FIR_VXCT_200	1	765096273	BAvx_null	0.0858024691358025	0.1	8.62325305173755	10.1076080144905	15.2091254752852	7.61245674740484	10	7.66283524904215	8	8.60215053763441	5.81818181818182	9.1254752851711	6.42857142857143	6.38297872340426	7.3469387755102	11.2903225806452	6.45161290322581	10.5263157894737	17.5	7.84313725490196	9.52380952380952	5.94059405940594	7.89473684210526	12.6582278481013	10.1010101010101	5	16	11.8518518518519	86704	CRTX
STACK_FIR_VXCT_200	1	765096273	dFC	0.740123456790123	0.703703703703704	73.963446308351	70.2026254617875	87.2727272727273	51.8796992481203	75.5725190839695	72.3247232472325	74.7169811320755	72.9824561403509	67.6691729323308	62.453531598513	78.4615384615385	86.5454545454545	84.7583643122677	72.9241877256318	83.5164835164835	45.7142857142857	77.0833333333333	83.3333333333333	72.9166666666667	78.6516853932584	64.5833333333333	46.3768115942029	65.9340659340659	87.9120879120879	73.1182795698925	63.2911392405063	19900	CRTX
STACK_FIR_VXCT_200	1	765096273	dFC_null	0.0882716049382716	0.0907407407407407	8.80363059453708	10.3344133675029	13.1868131868132	7.38007380073801	11.7216117216117	4.4280442804428	8.2089552238806	7.60456273764259	11.4285714285714	9.41176470588235	7.66550522648084	6.37450199203187	8.08823529411765	10.1449275362319	17.3076923076923	11.864406779661	NaN	2.29885057471264	14.8148148148148	NaN	14.1176470588235	13.3333333333333	11.6279069767442	4.93827160493827	7.40740740740741	5.63380281690141	19900	CRTX
STACK_FIR_VXCT_200	1	765096273	Stack	0.821604938271605	0.790740740740741	82.0733597772542	78.8260574273723	88.5714285714286	68.75	85.4014598540146	76.1194029850746	84.6715328467153	78.9473684210526	75.9856630824373	80	87.218045112782	87.3646209386281	88.6446886446886	83.206106870229	86.3157894736842	53.4653465346535	82.6923076923077	88.0952380952381	85.1063829787234	84.0909090909091	76.9230769230769	55.0724637681159	78.5714285714286	93.3333333333333	80.8510638297872	81.3953488372093	24	CRTX
STACK_FIR_VXCT_200	1	870718970	BAvx	0.640740740740741	0.507407407407407	64.0427535540166	50.8785912611107	54.8736462093863	56.8093385214008	77.3234200743494	46.875	75.886524822695	61.1320754716981	67.6579925650557	62.3188405797101	63.5036496350365	56.8493150684932	73.4082397003745	71.875	52.6315789473684	40	62.7906976744186	31.5789473684211	58.4269662921348	42.3529411764706	53.9325842696629	45.360824742268	43.5897435897436	65.3846153846154	57.7777777777778	56.7164179104478	86704	CRTX
STACK_FIR_VXCT_200	1	870718970	BAvx_null	0.0796296296296296	0.0833333333333333	7.92765399820393	8.39787281184549	4.56273764258555	6.49819494584837	9.16030534351145	8.72727272727273	6.61764705882353	7.27272727272727	8.60215053763441	7.11743772241993	6.37450199203187	9.9290780141844	6.45161290322581	13.8181818181818	6.61157024793388	6.31578947368421	9.75609756097561	7.69230769230769	14.6341463414634	7.31707317073171	1.85185185185185	2.77777777777778	7.69230769230769	18.5567010309278	9.87654320987654	7.69230769230769	86704	CRTX
STACK_FIR_VXCT_200	1	870718970	dFC	0.756172839506173	0.662962962962963	75.5439544728043	66.5234476977393	88.6446886446886	56.1797752808989	78.2287822878229	75.9856630824373	74.3494423791822	74.6376811594203	67.4157303370786	67.953667953668	77.1428571428572	89.1304347826087	84.6153846153846	72.2433460076046	83.1460674157303	46.4646464646465	67.4418604651163	80	61.7021276595745	63.9175257731959	57.8313253012048	57.1428571428571	67.3267326732673	82.9268292682927	73.5632183908046	56.8181818181818	19900	CRTX
STACK_FIR_VXCT_200	1	870718970	dFC_null	0.0876543209876543	0.105555555555556	8.76818002421961	10.5519236636728	2.82685512367491	11.1524163568773	8.17843866171004	7.32600732600733	11.070110701107	11.8959107806691	8.27067669172932	10.2941176470588	6.89655172413793	9.55882352941176	12.3636363636364	5.38461538461539	4.21052631578947	5.55555555555556	15.3846153846154	8.42105263157895	21.2765957446809	9.63855421686747	7.79220779220779	5.71428571428571	12.3893805309735	18.6046511627907	9.30232558139535	8.33333333333333	19900	CRTX
STACK_FIR_VXCT_200	1	870718970	Stack	0.824691358024691	0.748148148148148	82.3844690966951	74.9651508194908	88.2352941176471	67.953667953668	87.0503597122302	76.1904761904762	86.9888475836431	79.5539033457249	80.4270462633452	73.0769230769231	85.7142857142857	88.4892086330935	89.2193308550186	85.7142857142857	91.9540229885057	49.4623655913978	78.1609195402299	77.6470588235294	78.7234042553191	67.4418604651163	72.7272727272727	73.3333333333333	67.3684210526316	94.3820224719101	74.468085106383	73.9130434782609	24	CRTX
STACK_FIR_VXCT_200	1	110774896	BAvx	0.650617283950617	0.488888888888889	65.0491606979407	48.9717307220267	54.2857142857143	56.6037735849057	77.9411764705882	46.7924528301887	73.0496453900709	63.4328358208955	69.3430656934306	66.1538461538461	60.2316602316602	66.4451827242525	73.0038022813688	73.3067729083665	47.8260869565217	43.010752688172	61.2244897959184	36.734693877551	53.1645569620253	48.1481481481481	41.9753086419753	50.6024096385542	39.5604395604396	56.6037735849057	49.3506493506493	59.4594594594595	86704	CRTX
STACK_FIR_VXCT_200	1	110774896	BAvx_null	0.0876543209876543	0.0777777777777778	8.80824308451277	7.61397583157938	9.375	6.92307692307692	6.97674418604651	4.02684563758389	11.3475177304965	7.01754385964912	12.3076923076923	7.2	9.75609756097561	5.79710144927536	13.4328358208955	11.5384615384615	2.35294117647059	14.4578313253012	9.19540229885058	14.4329896907216	8.98876404494382	11.214953271028	10.8108108108108	4.44444444444444	7.93650793650794	2.7027027027027	2.12765957446808	2.7027027027027	86704	CRTX
STACK_FIR_VXCT_200	1	110774896	dFC	0.767283950617284	0.675925925925926	76.7176284464978	67.5802301215538	89.1385767790262	59.4982078853047	75.6554307116105	78.6764705882353	80.1498127340824	79.8586572438163	70.7142857142857	71.5953307392996	73.0769230769231	89.5306859205776	84.0148698884758	68.7022900763359	85.7142857142857	47.9166666666667	77.8947368421052	69.4736842105263	64.1975308641975	61.5384615384615	51.219512195122	51.1111111111111	64	82.7586206896552	81.7204301075269	73.4177215189873	19900	CRTX
STACK_FIR_VXCT_200	1	110774896	dFC_null	0.0981481481481482	0.0851851851851852	9.79482923868262	8.12229835952591	15.2173913043478	5.12820512820513	10.727969348659	4.65116279069767	11.3475177304965	9.25266903914591	12.8301886792453	10.5660377358491	10.6870229007634	9.09090909090909	11.4695340501792	6.56934306569343	10.9090909090909	7.40740740740741	2.8169014084507	9.43396226415094	7.69230769230769	11.6504854368932	17.8217821782178	7.40740740740741	8.21917808219178	6.89655172413793	2.8169014084507	4.3956043956044	19900	CRTX
STACK_FIR_VXCT_200	1	110774896	Stack	0.830864197530864	0.740740740740741	82.9951862708349	73.9742666865461	92.0289855072464	66.9260700389105	86.1313868613139	78.7003610108303	86.0215053763441	81.7518248175183	78.030303030303	78.6516853932584	84.5283018867925	91.1111111111111	87.7323420074349	84.3283582089552	78.1609195402299	58.1395348837209	82.1052631578947	76.9230769230769	73.8095238095238	81.8181818181818	65.8536585365854	62.3655913978495	69.811320754717	78.1609195402299	84	76.5432098765432	24	CRTX
STACK_FIR_VXCT_200	1	212823496	BAvx	0.661728395061728	0.47962962962963	66.1909807284965	47.8844908196751	59.2857142857143	57.9710144927536	75.4578754578755	51.8796992481203	72.3404255319149	64.4927536231884	67.4329501915709	65.8914728682171	60.4651162790698	70.2341137123746	72.7272727272727	76.1133603238866	60.2150537634409	35.2941176470588	58.5365853658537	35.6435643564356	40	40.7766990291262	68.1318681318681	50.8771929824561	36.8421052631579	57.1428571428571	45	46.1538461538461	86704	CRTX
STACK_FIR_VXCT_200	1	212823496	BAvx_null	0.0895061728395062	0.0759259259259259	8.90980709711036	7.60591013980142	11.9298245614035	8	7.66283524904215	8.95522388059701	8.27067669172932	6.17760617760618	13.0584192439863	10.2941176470588	11.8577075098814	6.08365019011407	7.40740740740741	7.22021660649819	9.9009900990099	18.0327868852459	2.89855072463768	4.16666666666667	2.08333333333333	4.3956043956044	10.126582278481	NaN	5.55555555555556	2.38095238095238	16.9811320754717	7.14285714285714	86704	CRTX
STACK_FIR_VXCT_200	1	212823496	dFC	0.753086419753086	0.690740740740741	75.1032855292814	69.2002056366083	89.3772893772894	50	75.3623188405797	81.1387900355872	80	75.9124087591241	64.3939393939394	66.4150943396226	73.2824427480916	91.1764705882353	82.8571428571429	71.3235294117647	83.1460674157303	48.4210526315789	60.4651162790698	63.4146341463415	70.3296703296703	67.3267326732673	69.6629213483146	60.4651162790698	71.9101123595506	86.6666666666667	81.9277108433735	66.6666666666667	19900	CRTX
STACK_FIR_VXCT_200	1	212823496	dFC_null	0.091358024691358	0.0592592592592593	9.10443193611832	6.14277295538106	13.9194139194139	8.36501901140684	13.6200716845878	8.49420849420849	5.86080586080586	10.8695652173913	8.57142857142857	6.61764705882353	8.95522388059701	7.66283524904215	9.28571428571428	7.03125	6	5.06329113924051	11.4285714285714	5.88235294117647	2.89855072463768	4.49438202247191	2.53164556962025	9.52380952380952	7.84313725490196	4.76190476190476	NaN	7.14285714285714	19900	CRTX
STACK_FIR_VXCT_200	1	212823496	Stack	0.837037037037037	0.735185185185185	83.6194017537951	73.50215746383	92.5373134328358	69.3227091633466	88.086642599278	80.2816901408451	84.1726618705036	82.2222222222222	76.1904761904762	80.1526717557252	84.6441947565543	91.5129151291513	89.7810218978102	84.5283018867925	84.2105263157895	54.3478260869565	77.4193548387097	67.5	73.9130434782609	71.4285714285714	82.3529411764706	67.3684210526316	73.3333333333333	82.2222222222222	80.4597701149425	67.4698795180723	24	CRTX
STACK_FIR_VXCT_200	1	697505036	BAvx	0.683333333333333	0.451851851851852	68.3883005274776	45.3231790017279	58.5185185185185	58.4507042253521	75.187969924812	51.5384615384615	79.7047970479705	60.3636363636364	75.5020080321285	67.4418604651163	68.9393939393939	67.109634551495	80	77.9026217228464	39.2523364485981	35.2941176470588	51.1111111111111	34.1463414634146	47.4226804123711	44.4444444444444	52.5	47.5	43.3734939759036	47.6190476190476	47.3684210526316	53.8461538461538	86704	CRTX
STACK_FIR_VXCT_200	1	697505036	BAvx_null	0.0895061728395062	0.0851851851851852	8.92736297257089	9.17307124703237	10.4166666666667	7.60456273764259	13.5849056603774	10.7142857142857	10.1167315175097	10.989010989011	7.32600732600733	7.43494423791821	9.52380952380952	4.59770114942529	6.06060606060606	8.75912408759124	7.69230769230769	9.1743119266055	11.1111111111111	13.3333333333333	6.81818181818182	14	12.6582278481013	NaN	5.19480519480519	8.33333333333333	2.06185567010309	10.5263157894737	86704	CRTX
STACK_FIR_VXCT_200	1	697505036	dFC	0.764814814814815	0.653703703703704	76.3757234106477	65.6817938094615	89.051094890511	55.5133079847909	76.0147601476015	77.3722627737226	80.1526717557252	76.9784172661871	69.2607003891051	66.4206642066421	79.2592592592593	88.3211678832117	84.3636363636364	73.8007380073801	75.5555555555556	40.8163265306122	73.9130434782609	77.1084337349398	67.3076923076923	71.9101123595506	54.9450549450549	64.2857142857143	51.0204081632653	85.3932584269663	61.7283950617284	64.1975308641975	19900	CRTX
STACK_FIR_VXCT_200	1	697505036	dFC_null	0.108024691358025	0.0888888888888889	10.7853876381063	8.72907426084822	11.7216117216117	9.42028985507246	10.7692307692308	13.0909090909091	11.2359550561798	7.46268656716418	13.5338345864662	11.8081180811808	6.15384615384616	9.62962962962963	10	14.5985401459854	11.2359550561798	4	14.9532710280374	6.74157303370786	8.60215053763441	6.74157303370786	12.0481927710843	12.9032258064516	9.52380952380952	6.38297872340426	5.55555555555556	6.06060606060606	19900	CRTX
STACK_FIR_VXCT_200	1	697505036	Stack	0.854320987654321	0.666666666666667	85.2597948842763	66.7287939129094	92.8057553956834	69.1056910569106	86.1423220973783	84.0148698884758	88.5714285714286	84.4765342960289	83.1541218637993	77.992277992278	86.9888475836431	91.1111111111111	91.5750915750916	87.1794871794872	71.5789473684211	54.3478260869565	66.6666666666667	72.5	67.2727272727273	71.7391304347826	61.1764705882353	65.1685393258427	54.1666666666667	85.3932584269663	68.235294117647	62.5	24	CRTX
STACK_FIR_VXCT_200	1	106356896	BAvx	0.640740740740741	0.451851851851852	64.0050148382133	44.7059812402602	56.2043795620438	55.1724137931034	75.6363636363636	48.6692015209125	73.8983050847458	55.8823529411765	71.6417910447761	59.7785977859779	59.2885375494071	59.4405594405594	77.1535580524345	75.2941176470588	52.5	20.5128205128205	57.4468085106383	32.0754716981132	54.9450549450549	43.859649122807	45.9770114942529	44.7058823529412	33.8461538461538	60.377358490566	42.8571428571429	47.3684210526316	86704	CRTX
STACK_FIR_VXCT_200	1	106356896	BAvx_null	0.0722222222222222	0.0648148148148148	7.23024446079287	6.62624593416568	7.57575757575758	4.33212996389892	8.69565217391304	4.4280442804428	6.20689655172414	8.8235294117647	9.7378277153558	7.03125	6.64206642066421	8.59375	5.34351145038168	9.35251798561151	7.47663551401869	2.32558139534884	10.2564102564103	3.96039603960396	10.2564102564103	3.96039603960396	9.75609756097561	5.30973451327434	10.5263157894737	6.31578947368421	2.77777777777778	6.59340659340659	86704	CRTX
STACK_FIR_VXCT_200	1	106356896	dFC	0.730864197530864	0.742592592592593	73.0638397699425	74.1129014295369	85.3932584269663	50	77.4193548387097	74.3494423791822	77.7358490566038	76.2589928057554	63.1970260223048	65.3696498054475	73.0038022813688	85	80.1498127340824	68.8888888888889	87.5	60.4651162790698	73.8095238095238	76.1904761904762	76.4044943820225	68.9655172413793	67.4698795180723	69.2307692307692	73.3333333333333	89.1304347826087	78.7234042553191	68.1318681318681	19900	CRTX
STACK_FIR_VXCT_200	1	106356896	dFC_null	0.0753086419753086	0.0777777777777778	7.49913075992835	8.17671922883174	2.37154150197629	4.59770114942529	9.31899641577061	6.81818181818182	8.30188679245283	9.18727915194346	7.5187969924812	13.0434782608696	10.8527131782946	5.63380281690141	7.27272727272727	5.07246376811594	2.24719101123596	13.0841121495327	8.51063829787234	5.19480519480519	9.19540229885058	10.752688172043	NaN	16.1616161616162	7.2289156626506	5.19480519480519	5.55555555555556	6.81818181818182	19900	CRTX
STACK_FIR_VXCT_200	1	106356896	Stack	0.811111111111111	0.764814814814815	81.0203804504506	76.4613908499267	87.0503597122302	66.6666666666667	83.7037037037037	76.7025089605735	84.5588235294118	78.0669144981413	78.6516853932584	75.1937984496124	81.9548872180451	89.051094890511	87.6811594202898	82.962962962963	94.5054945054945	60.4651162790698	80.8510638297872	78.0487804878049	72.9166666666667	76.4044943820225	69.0476190476191	67.9245283018868	71.4285714285714	92.1348314606742	80	73.8095238095238	24	CRTX
STACK_FIR_VXCT_200	1	120237785	BAvx	0.664197530864198	0.455555555555556	66.358651059831	45.4015732828242	55.0724637681159	54.2124542124542	75.9124087591241	50.381679389313	80.4270462633452	61.4814814814815	74.4	62.043795620438	60.8	68.7285223367698	75.4716981132076	77.3722627737226	42	37.7777777777778	56.8627450980392	37.3831775700935	47.7272727272727	30.5882352941176	58.695652173913	44.1558441558442	32.4324324324324	48	53.9325842696629	55.2631578947368	86704	CRTX
STACK_FIR_VXCT_200	1	120237785	BAvx_null	0.0858024691358025	0.0759259259259259	8.55942732882077	8.30925958256019	7.37704918032787	7.38007380073801	8.62745098039215	9.30232558139535	7.8125	10.5660377358491	9.35251798561151	7.97101449275362	9.96677740863787	10.727969348659	7.8740157480315	5.75539568345324	6.59340659340659	14	14.4578313253012	1.94174757281553	8.16326530612245	8.33333333333333	7.59493670886076	8.57142857142857	6.97674418604651	NaN	8.24742268041237	6.52173913043478	86704	CRTX
STACK_FIR_VXCT_200	1	120237785	dFC	0.77037037037037	0.687037037037037	76.9148112561738	68.7409842949489	90.1818181818182	54.0983606557377	75.9856630824373	81.1594202898551	82.2222222222222	80.7407407407407	68.5920577617329	64.2599277978339	77.8625954198473	89.3772893772894	88.4615384615385	70.0361010830325	80	52.0833333333333	74	65.9574468085107	72.093023255814	68.8888888888889	62.7906976744186	58.974358974359	62.5	79.5454545454545	73.3333333333333	74.7252747252747	19900	CRTX
STACK_FIR_VXCT_200	1	120237785	dFC_null	0.0876543209876543	0.0759259259259259	8.78296488481256	8.33023021036836	9.7378277153558	9.70149253731343	5.83941605839416	10.8527131782946	8.23970037453183	5.05415162454874	8.17843866171004	11.3207547169811	8.30449826989619	7.75193798449612	9.96168582375479	10.4529616724739	4.59770114942529	NaN	5.92592592592593	7.76699029126214	8.10810810810811	6	15	13.6363636363636	8.42105263157895	3.96039603960396	2.63157894736842	15.5844155844156	19900	CRTX
STACK_FIR_VXCT_200	1	120237785	Stack	0.842592592592593	0.727777777777778	84.1282674510166	72.8167411195752	89.3772893772894	67.7290836653386	85.8181818181818	83.8235294117647	89.5833333333333	82.089552238806	80.8988764044944	78.8104089219331	82.962962962963	90.0369003690037	90.9090909090909	87.5	86.046511627907	58.4269662921348	76	69.6629213483146	67.4157303370786	66.6666666666667	74	67.5	68.8888888888889	85.0574712643678	76.0869565217391	78.0487804878049	24	CRTX
STACK_FIR_VXCT_200	1	272473214	BAvx	0.633950617283951	0.501851851851852	63.4623007719505	50.0122433836013	54.8042704626334	53.7313432835821	73.5632183908046	45.4545454545455	72.463768115942	63.0824372759857	66.6666666666667	63.4328358208955	63.8461538461539	59.1836734693877	74.4525547445256	70.8661417322835	55.1020408163265	25.8823529411765	70.4545454545454	39.4736842105263	53.0120481927711	42.4778761061947	50	42.8571428571429	42.1052631578947	59.4059405940594	57.4712643678161	61.9047619047619	86704	CRTX
STACK_FIR_VXCT_200	1	272473214	BAvx_null	0.0895061728395062	0.0851851851851852	8.90918288029967	8.2536431729838	9.58904109589041	8.14814814814815	8.75912408759124	7.60456273764259	14.3884892086331	6.87022900763359	6.84410646387833	8.83534136546185	10.2564102564103	6.10687022900763	11.5942028985507	7.9136690647482	10.5263157894737	6.81818181818182	6.74157303370786	11.3636363636364	8	3.63636363636364	12.6315789473684	4.54545454545455	16.3265306122449	3.2258064516129	2.85714285714286	12.3711340206186	86704	CRTX
STACK_FIR_VXCT_200	1	272473214	dFC	0.761111111111111	0.67037037037037	76.0803320907883	66.9516417151071	90.7749077490775	58.4269662921348	76.2962962962963	78.9855072463768	78.6259541984733	76.5342960288809	68.3823529411765	66.6666666666667	71.2121212121212	91.7910447761194	82.6086956521739	72.6591760299626	86.9565217391304	36.7816091954023	68	75.5555555555556	69.0476190476191	65.1685393258427	52.1739130434783	58.8235294117647	68.75	87.6404494382023	76.7441860465116	57.7777777777778	19900	CRTX
STACK_FIR_VXCT_200	1	272473214	dFC_null	0.0981481481481482	0.0740740740740741	9.8220791881683	7.05542321136939	4.86111111111111	10.6870229007634	12.2743682310469	11.1111111111111	8.83534136546185	15.2173913043478	2.96296296296296	13.5849056603774	5.20446096654275	14.1791044776119	10.4529616724739	8.49420849420849	2.08333333333333	12.280701754386	9.09090909090909	8.42105263157895	2.53164556962025	17.8217821782178	5.94059405940594	6.18556701030928	8.88888888888889	2.94117647058824	2.32558139534884	6.15384615384615	19900	CRTX
STACK_FIR_VXCT_200	1	272473214	Stack	0.821604938271605	0.731481481481482	82.107920478006	73.0470620948101	91.3857677902622	65.9259259259259	85.7142857142857	80.8823529411765	84.4765342960289	84.8708487084871	76.8656716417911	75.968992248062	76.9811320754717	89.1304347826087	87.5912408759124	85.5018587360595	87.2340425531915	42.2222222222222	75.7894736842105	78.5714285714286	73.1707317073171	71.7391304347826	61.2244897959184	62.3376623376623	75.2688172043011	85.0574712643678	84.7826086956522	79.1666666666667	24	CRTX
STACK_FIR_VXCT_200	1	108303931	BAvx	0.612962962962963	0.492592592592593	61.2784215973845	49.1375672934048	56.3176895306859	51.3207547169811	72.3247232472325	39.7003745318352	72.1428571428571	53.1365313653137	65.1340996168582	67.1428571428571	54.9019607843137	60.4026845637584	72.3247232472325	70.4918032786885	50.5050505050505	12.8205128205128	52.8735632183908	40.3846153846154	57.8313253012048	47.4576271186441	63.5294117647059	36.5853658536585	42.1052631578947	56.140350877193	56	73.4177215189873	86704	CRTX
STACK_FIR_VXCT_200	1	108303931	BAvx_null	0.0901234567901235	0.105555555555556	9.02121655403913	10.2389377552378	9.81132075471698	8.08823529411765	5	10	10.4166666666667	7.72200772200772	7.69230769230769	15.3256704980843	8.54092526690391	7.57575757575758	9.42028985507246	8.66141732283465	17.0212765957447	14.6788990825688	4.44444444444444	4.34782608695652	5.06329113924051	10.2564102564103	13.0841121495327	10.8108108108108	14.8936170212766	6.97674418604651	5.12820512820513	16.1616161616162	86704	CRTX
STACK_FIR_VXCT_200	1	108303931	dFC	0.746913580246914	0.718518518518519	74.6411481893192	71.6610971462431	88.8059701492537	53.8461538461539	74.8201438848921	72.202166064982	76.0456273764259	75.4578754578755	67.3992673992674	66.4206642066421	72.8624535315985	89.7810218978102	83.1460674157303	74.9063670411985	85.0574712643678	49.3827160493827	72.7272727272727	77.0833333333333	79.5454545454545	74.7252747252747	58.2278481012658	60.1941747572816	73.0769230769231	83.5164835164835	78.1609195402299	68.235294117647	19900	CRTX
STACK_FIR_VXCT_200	1	108303931	dFC_null	0.0888888888888889	0.0574074074074074	8.83113744582574	5.47109701157207	8.30188679245283	6.50406504065041	7.57575757575758	12.4087591240876	6.61764705882353	13.6054421768707	9.26640926640927	8.69565217391304	8.69565217391304	7.93650793650794	7.88530465949821	8.48056537102473	2.85714285714286	15.8415841584158	8.47457627118644	2.8169014084507	5.04201680672269	2.73972602739726	4.04040404040404	6.97674418604651	1.86915887850467	5.06329113924051	2.7027027027027	7.2289156626506	19900	CRTX
STACK_FIR_VXCT_200	1	108303931	Stack	0.82037037037037	0.768518518518518	81.9290963626805	76.4428075716864	90.3703703703704	67.7551020408163	85.5072463768116	77.3722627737226	83.8235294117647	76.4705882352941	77.2563176895307	79.5620437956204	83.0188679245283	89.2086330935252	88.4758364312268	84.3283582089552	85.7142857142857	45.9459459459459	81.3186813186813	74.5098039215686	75.2688172043011	84.2105263157895	76.1904761904762	61.5384615384615	78	89.1304347826087	81.3953488372093	84.0909090909091	24	CRTX
STACK_FIR_VXCT_200	1	161077021	BAvx	0.630864197530864	0.505555555555556	63.1626429672094	49.8868977092549	52.0833333333333	58.1818181818182	68.2170542635659	46.1538461538461	73.992673992674	59.0405904059041	65.9003831417625	65.9340659340659	62.7906976744186	61.6949152542373	71.3754646840149	72.5868725868726	48.7394957983193	27.027027027027	67.3913043478261	38.3838383838384	59.3406593406593	49.4117647058824	70.7070707070707	34.2857142857143	37.037037037037	48.2142857142857	62.2222222222222	55.8823529411765	86704	CRTX
STACK_FIR_VXCT_200	1	161077021	BAvx_null	0.0845679012345679	0.0740740740740741	8.44105065240583	7.1253942028818	9.35251798561151	10.2766798418972	8.79120879120879	4.49438202247191	12.6865671641791	10.6761565836299	7.75193798449612	9.9290780141844	7.35294117647059	6.15384615384616	5.97014925373134	7.85714285714286	2.66666666666667	7.40740740740741	10.989010989011	5.12820512820513	7.57575757575758	2.22222222222222	19.5652173913044	2.63157894736842	6.25	14.1414141414141	2.53164556962025	4.3956043956044	86704	CRTX
STACK_FIR_VXCT_200	1	161077021	dFC	0.749382716049383	0.685185185185185	74.9037184789633	68.5049043152192	88	50.7692307692308	78.6764705882353	70.2898550724638	81.992337164751	74.2647058823529	69.5970695970696	64.2599277978339	77.6119402985075	86.6666666666667	81.3432835820896	75.3731343283582	81.9277108433735	43.956043956044	74.4186046511628	79.1666666666667	72.1649484536082	71.2643678160919	59.7938144329897	51.2820512820513	55.3191489361702	87.6404494382023	74.1573033707865	70.9677419354839	19900	CRTX
STACK_FIR_VXCT_200	1	161077021	dFC_null	0.0925925925925926	0.0814814814814815	9.1483968026668	8.22044788323373	8.05860805860806	8.30449826989619	12.9963898916967	12.4137931034483	6.55737704918033	8	15.4929577464789	7.40740740740741	6.5843621399177	6.66666666666667	8.72727272727273	8.57142857142857	12.2448979591837	6.89655172413793	18.6666666666667	7.3394495412844	9.75609756097561	6.97674418604651	10	7.76699029126214	2.04081632653061	2.63157894736842	12	2.32558139534884	19900	CRTX
STACK_FIR_VXCT_200	1	161077021	Stack	0.82283950617284	0.772222222222222	82.1876547904748	77.0992648005532	89.9280575539568	68.7747035573123	83.0985915492958	78.4172661870504	85.8181818181818	80.5970149253731	74.1573033707865	78.1954887218045	86.4661654135338	88.5608856088561	89.2193308550186	83.0188679245283	79.1208791208791	56.7901234567901	79.5454545454545	82.2222222222222	78.7234042553191	86.046511627907	71.8446601941748	61.9047619047619	68.8172043010753	89.6551724137931	82.6086956521739	87.9120879120879	24	CRTX
STACK_FIR_VXCT_200	1	543190552	BAvx	0.631481481481482	0.503703703703704	63.1084928818518	49.9598137551836	57.5645756457565	52.9850746268657	75.6554307116105	40	75	59.0909090909091	67.9245283018868	61.4173228346457	61.71875	65.7627118644068	69.8529411764706	70.3296703296703	61.3861386138614	33.3333333333333	61.3333333333333	40.7079646017699	59.5744680851064	48.936170212766	48.1927710843373	43.5897435897436	41.025641025641	61.9469026548672	48.8888888888889	50.6024096385542	86704	CRTX
STACK_FIR_VXCT_200	1	543190552	BAvx_null	0.0969135802469136	0.0814814814814815	9.71759431086497	7.91459891607442	13.7931034482759	6.59340659340659	11.6788321167883	12.5874125874126	9.9236641221374	9.7378277153558	10.9090909090909	8.05860805860806	7.72200772200772	11.1524163568773	2.82685512367491	11.6279069767442	9.52380952380952	4.76190476190476	7.5	3.07692307692308	7.47663551401869	11.5384615384615	11.6279069767442	5.60747663551402	12	10	2.66666666666667	9.19540229885058	86704	CRTX
STACK_FIR_VXCT_200	1	543190552	dFC	0.741358024691358	0.718518518518519	73.9920867035551	71.6429255456103	90.0369003690037	49.8054474708171	75.5555555555556	76.3636363636364	77.6556776556777	72.8571428571428	66.1596958174905	63.2352941176471	71.2121212121212	88.7272727272727	83.7037037037037	72.5925925925926	80	53.0120481927711	76.9230769230769	72.3404255319149	78.6516853932584	70.2127659574468	64.4444444444444	53.9325842696629	75.7894736842105	83.8709677419355	83.8709677419355	66.6666666666667	19900	CRTX
STACK_FIR_VXCT_200	1	543190552	dFC_null	0.0753086419753086	0.0592592592592593	7.49665697136644	6.7324732322356	7.01754385964912	4.63320463320463	15.2727272727273	6.61764705882353	4.54545454545455	6.94980694980695	11.4285714285714	7.84313725490196	8.95522388059701	4.33212996389892	3.73134328358209	8.63309352517986	6.59340659340659	5.06329113924051	8.82352941176471	7.2289156626506	NaN	11.1111111111111	8.06451612903226	4.3956043956044	NaN	7.3394495412844	4.21052631578947	4.49438202247191	19900	CRTX
STACK_FIR_VXCT_200	1	543190552	Stack	0.816666666666667	0.783333333333333	81.3864470838657	78.0010227654254	91.8149466192171	60.6837606837607	85.6088560885609	80.14440433213	85.5123674911661	77.992277992278	77.7385159010601	76.1904761904762	79.8507462686567	90.4411764705882	86.7647058823529	83.8951310861423	89.6551724137931	54.7945205479452	84.7058823529412	81.3186813186813	80.4123711340206	84.2105263157895	70.8333333333333	67.3913043478261	73.1182795698925	89.1304347826087	83.3333333333333	77.1084337349398	24	CRTX
STACK_FIR_VXCT_200	1	186665887	BAvx	0.635185185185185	0.487037037037037	63.5354307197666	47.8893876229017	58.3629893238434	60.3636363636364	70.9433962264151	41.2213740458015	71.4285714285714	59.7122302158273	66.6666666666667	64.6840148698885	62.7906976744186	63.2302405498282	71.4828897338403	71.5384615384615	56.0747663551402	34.5679012345679	66.0550458715596	42.5	52.5	36.3636363636364	52.2727272727273	34.375	41.5094339622642	52.2522522522522	49.4117647058824	56.7901234567901	86704	CRTX
STACK_FIR_VXCT_200	1	186665887	BAvx_null	0.0783950617283951	0.0981481481481482	7.81032825900848	9.72363717940975	7.66550522648084	7.2992700729927	5.79710144927536	8.05860805860806	7.2289156626506	10.9965635738832	10.1449275362319	6.84410646387833	8	8.75912408759124	5.92592592592593	7.00389105058366	13.0841121495327	13.3333333333333	9.80392156862745	4.3010752688172	12.8205128205128	5.26315789473684	5.12820512820513	9.43396226415094	13.8888888888889	5.06329113924051	9.34579439252336	15.2173913043478	86704	CRTX
STACK_FIR_VXCT_200	1	186665887	dFC	0.744444444444444	0.683333333333333	74.3795201062461	68.1692818972828	85	52.8301886792453	76.1194029850746	74.0740740740741	83.1460674157303	72.6027397260274	65.4135338345865	68.9138576779026	70.9923664122137	85.4014598540146	81.3688212927757	76.6917293233083	82.2222222222222	45.0980392156863	78.7234042553191	76.7441860465116	63.4615384615384	69.0476190476191	58.974358974359	51.219512195122	70.9090909090909	88.8888888888889	76.4044943820225	56.3380281690141	19900	CRTX
STACK_FIR_VXCT_200	1	186665887	dFC_null	0.0796296296296296	0.0796296296296296	7.91895677497443	7.55415328460477	7.82918149466192	13.8181818181818	9.70149253731343	12.5435540069686	6.92307692307692	7.77385159010601	10.989010989011	7.57575757575758	7.69230769230769	2.20588235294118	0.746268656716418	7.2289156626506	9.52380952380952	5.55555555555556	3.73831775700935	13.0434782608696	8.33333333333333	5.79710144927536	9.30232558139535	6.52173913043478	2.89855072463768	4.87804878048781	5.40540540540541	15.6521739130435	19900	CRTX
STACK_FIR_VXCT_200	1	186665887	Stack	0.820987654320988	0.740740740740741	81.9781728866686	74.1744045921211	90.4411764705882	66.1290322580645	83.2116788321168	76.3636363636364	88.1481481481482	78.6516853932584	75.735294117647	77.6556776556777	80.7407407407407	88.2352941176471	89.7810218978102	88.6446886446886	85.3932584269663	57.4712643678161	74.5454545454545	74.6666666666667	73.2673267326733	75.2941176470588	70.5882352941176	64.9350649350649	64.9122807017544	89.8876404494382	85.0574712643678	74.0740740740741	24	CRTX
STACK_FIR_VXCT_200	1	711783643	BAvx	0.68641975308642	0.451851851851852	68.5776706577134	44.8218484466772	62.1722846441948	60.6060606060606	82.2641509433962	48.0916030534351	78.169014084507	66.4310954063604	72.7969348659004	71.042471042471	57.5875486381323	66.4473684210526	78.4172661870504	78.90625	44.4444444444444	36.3636363636364	42.8571428571429	31.7073170731707	59.8130841121495	35.593220338983	49.3150684931507	52.3809523809524	43.956043956044	56.6037735849057	44.2477876106195	40.5797101449275	86704	CRTX
STACK_FIR_VXCT_200	1	711783643	BAvx_null	0.0808641975308642	0.0907407407407407	8.05722474427344	8.97895224920352	9.31899641577061	2.98507462686567	6.74157303370786	5.38461538461539	7.66283524904215	7.88530465949821	7.19424460431655	7.43801652892562	7.09219858156028	12.8301886792453	11.9718309859155	10.1818181818182	12.5	4.76190476190476	4.34782608695652	12.1739130434783	8	6.74157303370786	4.87804878048781	14.1414141414141	8.24742268041237	14.6341463414634	6.45161290322581	10.8695652173913	86704	CRTX
STACK_FIR_VXCT_200	1	711783643	dFC	0.782716049382716	0.624074074074074	78.2062562229461	62.2863057947974	91.970802919708	63.6704119850187	78.8104089219331	80.8664259927798	79.2156862745098	78.8530465949821	71.4285714285714	73.4545454545455	74.2647058823529	92.7007299270073	80.4428044280443	72.7969348659004	72.5	41.1764705882353	64.0776699029126	62.1621621621622	76.0869565217391	50	57.7777777777778	50	66.6666666666667	75.5102040816326	72.9411764705882	58.5365853658537	19900	CRTX
STACK_FIR_VXCT_200	1	711783643	dFC_null	0.0753086419753086	0.0907407407407407	7.55404965931266	8.84329145798229	3.584229390681	8.42911877394636	10.4529616724739	6.2015503875969	5.83941605839416	5.1660516605166	10.03861003861	4.27046263345196	10.8108108108108	7.54716981132075	9.38628158844766	8.92193308550186	5	7.92079207920792	14.4	4.93827160493827	6.59340659340659	7.76699029126214	15.3846153846154	2.35294117647059	21.9512195121951	6.06060606060606	7.2289156626506	6.52173913043478	19900	CRTX
STACK_FIR_VXCT_200	1	711783643	Stack	0.864814814814815	0.662962962962963	86.4281601406929	66.1012245743588	93.8628158844765	75.5725190839695	90.0369003690037	84.7583643122677	88.6446886446886	87.6404494382023	79.8507462686567	83.8235294117647	82.089552238806	93.7269372693727	87.9120879120879	89.2193308550186	76.1904761904762	38.0952380952381	69.8795180722892	58.2278481012658	80.8080808080808	61.0526315789474	64.2857142857143	59.0909090909091	61.2612612612613	76.5957446808511	72.7272727272727	75	24	CRTX
STACK_FIR_VXCT_200	1	379770919	BAvx	0.682716049382716	0.494444444444444	68.1380687180245	49.4118890427791	58.5185185185185	55.5956678700361	78.7878787878788	49.7991967871486	82.1052631578947	62.6865671641791	69.9619771863118	69.3140794223827	64.3410852713178	68.7074829931973	76.9230769230769	80.9160305343512	47.8632478632479	40	54.7619047619048	40	54.1176470588235	41.9354838709677	57.4712643678161	47.2222222222222	40.5405405405405	59.0476190476191	53.1645569620253	56.8181818181818	86704	CRTX
STACK_FIR_VXCT_200	1	379770919	BAvx_null	0.0876543209876543	0.0685185185185185	8.7700528315386	7.03712451933102	8.14814814814815	6.42857142857143	8.49420849420849	5.40540540540541	7.05882352941176	12.4542124542125	9.1254752851711	9.9009900990099	8.11808118081181	14.1176470588235	7.06713780918728	8.92193308550186	2.38095238095238	1.72413793103448	10.6666666666667	9.75609756097561	2.29885057471264	11.9047619047619	7.69230769230769	6.38297872340426	5.76923076923077	13.1868131868132	7.92079207920792	4.76190476190476	86704	CRTX
STACK_FIR_VXCT_200	1	379770919	dFC	0.77962962962963	0.675925925925926	77.8641739054085	67.912613873948	90.8424908424908	59.0038314176245	78.9855072463768	80.7142857142857	79.0874524714829	79.4223826714802	67.8966789667897	69.1729323308271	77.5193798449612	91.304347826087	86.8913857677903	73.5294117647059	76.9230769230769	50	69.6629213483146	77.6470588235294	68.1818181818182	68.0851063829787	70	61.9047619047619	57.4074074074074	74.1573033707865	68.8888888888889	72.093023255814	19900	CRTX
STACK_FIR_VXCT_200	1	379770919	dFC_null	0.091358024691358	0.116666666666667	9.20333766225285	11.6356161554227	15.0793650793651	6.40569395017794	7.88530465949821	13.2841328413284	6.38297872340426	8.85608856088561	13.3858267716535	7.40740740740741	10.4477611940299	6.74157303370786	6.2015503875969	8.36236933797909	14.2857142857143	10.4166666666667	14.8148148148148	18.6046511627907	4.25531914893617	2.5974025974026	13.7254901960784	12.0481927710843	21.6867469879518	10.3092783505155	12.1212121212121	4.76190476190476	19900	CRTX
STACK_FIR_VXCT_200	1	379770919	Stack	0.859876543209876	0.703703703703704	85.8841246649902	70.560625714757	92.3636363636364	68.503937007874	87.5	85.6088560885609	90.9747292418773	86.5454545454545	79.5454545454545	81.7518248175183	85.8181818181818	94.8148148148148	92.4242424242424	84.7583643122677	81.3186813186813	53.6082474226804	74.1573033707865	74.1573033707865	69.5652173913043	69.5652173913043	67.4698795180723	63.1578947368421	62.2641509433962	82.3529411764706	69.5652173913043	79.5454545454545	24	CRTX
STACK_FIR_VXCT_200	1	626168236	BAvx	0.651851851851852	0.431481481481481	65.1502322796399	43.1125032778303	59.0405904059041	52.6315789473684	76.4705882352941	50.9090909090909	72.7941176470588	63.3451957295374	68.7258687258687	63.6015325670498	58.2677165354331	66.896551724138	75.9124087591241	73.2075471698113	41.5841584158416	40	48.1012658227848	29.5454545454545	46.9387755102041	37.2549019607843	42.1052631578947	44.7058823529412	39.0804597701149	51.7241379310345	43.6781609195402	52.6315789473684	86704	CRTX
STACK_FIR_VXCT_200	1	626168236	BAvx_null	0.0901234567901235	0.0722222222222222	9.01836090731694	8.98768353254549	8.98876404494382	9.68858131487889	8.88888888888889	6.61764705882353	7.09219858156028	10.2564102564103	7.97101449275362	8.42911877394636	6.32411067193676	13.2841328413284	11.9521912350598	8.72727272727273	7.14285714285714	14.8936170212766	4.49438202247191	10	8.98876404494382	8.33333333333333	14.5833333333333	4.81927710843374	NaN	NaN	NaN	7.63358778625954	86704	CRTX
STACK_FIR_VXCT_200	1	626168236	dFC	0.759259259259259	0.662962962962963	75.8193509147842	66.6635124894083	89.6057347670251	56.5891472868217	76.5957446808511	80.5860805860806	75.5725190839695	72.6618705035971	64.6616541353384	70.7581227436823	75.4716981132076	90.0369003690037	82.5757575757576	74.7169811320755	76.7441860465116	50	73.3333333333333	64.2857142857143	80.8988764044944	63.4146341463415	59.7701149425287	56.1797752808989	61.7886178861789	82.2222222222222	75.3246753246753	56	19900	CRTX
STACK_FIR_VXCT_200	1	626168236	dFC_null	0.0839506172839506	0.101851851851852	8.34924790857265	10.56920258258	9.62962962962963	7.2992700729927	5.51181102362205	9.96168582375479	6.06060606060606	10.2189781021898	11.4695340501792	6.89655172413793	7.2463768115942	7.88530465949821	11.0344827586207	6.97674418604651	13.6986301369863	11.5384615384615	2.12765957446808	11.7647058823529	6.59340659340659	15.5172413793103	12	9.52380952380952	8	2.8169014084507	22.680412371134	NaN	19900	CRTX
STACK_FIR_VXCT_200	1	626168236	Stack	0.835185185185185	0.675925925925926	83.429340999796	67.8336517522961	92.4731182795699	66.40625	86.5454545454545	83.7037037037037	88.3211678832117	81.7518248175183	74.6376811594203	79.5539033457249	83.5820895522388	91.970802919708	86.9230769230769	85.2830188679245	80	56.4102564102564	69.1358024691358	65.8227848101266	70.5882352941176	61.3636363636364	62.3655913978495	69.4736842105263	58.0645161290323	79.5454545454545	72.9411764705882	68.2926829268293	24	CRTX
STACK_FIR_VXCT_200	1	372066371	BAvx	0.645679012345679	0.462962962962963	64.5513452943197	46.1656052144527	56.3380281690141	56.6176470588235	75.7575757575758	46.6165413533835	77.4193548387097	63.768115942029	64.8	65.6603773584906	60.8	64.1114982578397	69.9300699300699	72.7969348659004	55.2380952380952	33.3333333333333	60.4166666666667	26.5060240963855	50	50.5747126436782	58.1395348837209	37.9746835443038	38.961038961039	51.4851485148515	39.5061728395062	51.8518518518518	86704	CRTX
STACK_FIR_VXCT_200	1	372066371	BAvx_null	0.0722222222222222	0.0851851851851852	7.19355869339159	8.37576661550826	7.63358778625954	7.66283524904215	11.1111111111111	6.52173913043478	9.05660377358491	4.34782608695652	9.38628158844766	4.51127819548872	8.57142857142857	5.88235294117647	5.26315789473684	6.37450199203187	8	4.16666666666667	10.2040816326531	8.33333333333333	10.8108108108108	8.7719298245614	8.33333333333333	6.66666666666667	10.6382978723404	4.44444444444444	12.2448979591837	7.89473684210526	86704	CRTX
STACK_FIR_VXCT_200	1	372066371	dFC	0.781481481481481	0.651851851851852	78.0967839862912	65.2520397891961	92.6470588235294	59.6899224806202	80.7547169811321	79.2727272727273	79.5539033457249	80.4428044280443	67.6470588235294	67.8832116788321	79.6992481203008	91.6967509025271	85.9315589353612	71.9424460431655	79.5454545454545	47.4226804123711	69.5652173913043	75	60.4651162790698	68.0851063829787	59.1836734693877	47.2222222222222	59.2592592592593	76.1904761904762	74.4186046511628	66.6666666666667	19900	CRTX
STACK_FIR_VXCT_200	1	372066371	dFC_null	0.0728395061728395	0.0851851851851852	7.24735762315494	8.33984152247496	7.2463768115942	7.00389105058366	4.49438202247191	12.3188405797101	5.83941605839416	7.35294117647059	7.97101449275362	6.54545454545454	3.08880308880309	5.97014925373134	6.81818181818182	12.3188405797101	6.12244897959184	14.5833333333333	5	4.44444444444444	9.25925925925926	12.7659574468085	7.69230769230769	4.54545454545455	2.66666666666667	4.49438202247191	17.9775280898876	10.5263157894737	19900	CRTX
STACK_FIR_VXCT_200	1	372066371	Stack	0.848148148148148	0.716666666666667	84.7685678205511	71.6827098122396	89.9280575539568	73.8805970149254	83.8235294117647	83.3948339483395	89.1304347826087	86.046511627907	76.5799256505576	79.8479087452472	87.5	90.9747292418773	88.4758364312268	87.6404494382023	85.7142857142857	50	72.093023255814	77.1084337349398	68.8888888888889	71.1111111111111	68.75	62.5	68	83.1460674157303	74.1573033707865	78.7234042553191	24	CRTX
STACK_FIR_VXCT_200	1	235803207	BAvx	0.624691358024691	0.505555555555556	62.4754245954505	50.5534499405006	53.7634408602151	53.3834586466165	76.6917293233083	38.9312977099237	74.9116607773852	57.6642335766423	66.9322709163347	63.0824372759857	57.6	58.4717607973422	72.1189591078067	76.1538461538462	51.0204081632653	32.258064516129	51.1111111111111	45.5696202531646	50	49.0196078431373	55.1724137931034	42.1052631578947	41.6666666666667	65.9090909090909	51.9230769230769	70.8860759493671	86704	CRTX
STACK_FIR_VXCT_200	1	235803207	BAvx_null	0.0746913580246914	0.0759259259259259	7.39961078719741	8.35350887350237	7.74647887323944	9.35251798561151	7.46268656716418	7.63358778625954	3.86100386100386	7.49063670411985	5.49019607843137	11.6438356164384	9.9236641221374	9.09090909090909	3.81679389312977	5.28301886792453	4.12371134020619	9.61538461538461	6.45161290322581	5.88235294117647	4.08163265306123	8.33333333333333	8.82352941176471	17.283950617284	10.2564102564103	8.92857142857143	NaN	8.10810810810811	86704	CRTX
STACK_FIR_VXCT_200	1	235803207	dFC	0.750617283950617	0.714814814814815	74.9743332696928	71.3034297903905	90.5109489051095	53.8461538461539	79.4117647058824	77.7385159010601	74.5247148288973	78.7003610108303	61.3138686131387	66.1596958174905	74.6268656716418	91.3857677902622	80.1498127340824	71.3235294117647	80	52.2727272727273	70.1030927835051	73.1707317073171	75.8620689655172	63.6363636363636	70.4545454545454	64.5161290322581	78.6516853932584	82.4742268041237	75.2688172043011	69.2307692307692	19900	CRTX
STACK_FIR_VXCT_200	1	235803207	dFC_null	0.0932098765432099	0.0759259259259259	9.31417099752612	7.63618430502707	8.75912408759124	13.6	5.32319391634981	8.92193308550186	9.05923344947735	9.28571428571428	10.6060606060606	11.5523465703971	10.8303249097473	5.3030303030303	6.97674418604651	11.5523465703971	7.92079207920792	8.95522388059702	4.8	4.54545454545455	10.4166666666667	7.14285714285714	11.5384615384615	6.81818181818182	2.5974025974026	6.38297872340426	10.126582278481	10.3896103896104	19900	CRTX
STACK_FIR_VXCT_200	1	235803207	Stack	0.837037037037037	0.738888888888889	83.6404643545368	73.7482379878179	89.7526501766784	71.4828897338403	85.8181818181818	82.6086956521739	83.8235294117647	81.6479400749064	80	80.9160305343512	84.0148698884758	89.6296296296296	88.8059701492537	85.1851851851852	84.5360824742268	54.5454545454546	75.5555555555556	74.1573033707865	73.0769230769231	69.0476190476191	69.7674418604651	68.235294117647	83.3333333333333	86.9565217391304	73.2673267326733	72.5	24	CRTX
STACK_FIR_VXCT_200	1	647230981	BAvx	0.641358024691358	0.490740740740741	64.0046079609121	49.1653515416604	56.0283687943262	53.90625	76.3636363636364	46.031746031746	73.6842105263158	62.0689655172414	69.4980694980695	65.4676258992806	57.3584905660377	62.6262626262626	70.8029197080292	74.21875	42.8571428571429	37.2093023255814	63.1578947368421	37.1134020618557	61.5384615384615	48.2758620689655	56.4705882352941	47.6190476190476	51.7647058823529	54.0983606557377	45.9770114942529	43.9024390243902	86704	CRTX
STACK_FIR_VXCT_200	1	647230981	BAvx_null	0.0858024691358025	0.0740740740740741	8.60262096306343	8.7661689960957	8.52713178294574	4.79452054794521	7.2	11.7216117216117	9.62962962962963	11.4695340501792	6.6914498141264	12.4513618677043	8.63309352517986	6.01503759398496	8.95522388059701	7.14285714285714	8.92857142857143	13.953488372093	5.76923076923077	10.6382978723404	NaN	2.5974025974026	7.5	13.6986301369863	1.88679245283019	NaN	15.0943396226415	7.59493670886076	86704	CRTX
STACK_FIR_VXCT_200	1	647230981	dFC	0.75679012345679	0.711111111111111	75.6461653049562	71.2091671761792	86.6666666666667	58.6466165413534	76.9230769230769	77.3722627737226	75.6554307116105	75	65.9259259259259	67.910447761194	75.2851711026616	86.8613138686131	83.8951310861423	77.6119402985075	82.2222222222222	47.4226804123711	79.0697674418605	76.0869565217391	81.8181818181818	68.75	58.4269662921348	52.5	69.0265486725664	86.5979381443299	77.9220779220779	74.6666666666667	19900	CRTX
STACK_FIR_VXCT_200	1	647230981	dFC_null	0.0746913580246914	0.0777777777777778	7.42149693574475	8.8215842604379	6.45161290322581	10.7023411371237	9.59409594095941	7.72200772200772	5.0179211469534	5.66801619433198	7.54716981132075	4.6875	6.61764705882353	7.88530465949821	6.87022900763359	10.2941176470588	10.2040816326531	9.52380952380952	2.94117647058824	6	7.3394495412844	8.42105263157895	10.4166666666667	10.752688172043	NaN	10.989010989011	NaN	11.6279069767442	19900	CRTX
STACK_FIR_VXCT_200	1	647230981	Stack	0.834567901234568	0.75	83.4086196067171	75.1647813504447	90.3914590747331	70.7692307692308	88.1481481481482	79.8561151079137	85.5018587360595	82.5278810408922	76.4705882352941	79.6992481203008	84.7583643122677	88.8059701492537	87.4074074074074	86.5671641791045	83.3333333333333	45.9770114942529	80	83.8709677419355	84.7826086956522	75.5555555555556	68.1318681318681	57.7777777777778	68.4684684684685	86.0215053763441	84.3373493975904	83.7209302325581	24	CRTX
STACK_FIR_VXCT_200	1	117414457	BAvx	0.647530864197531	0.494444444444444	64.7968769126121	49.0718776142835	56.5371024734982	52.2058823529412	76.8060836501901	44.6886446886447	76.4285714285714	58.955223880597	70.4545454545454	67.680608365019	57.4712643678161	70.8333333333333	73.4082397003745	72.093023255814	53.448275862069	33.8028169014084	66.6666666666667	37.7358490566038	51.2820512820513	47.0588235294118	49.5412844036697	40.9638554216867	36.6197183098592	52.4271844660194	61.1764705882353	58.1395348837209	86704	CRTX
STACK_FIR_VXCT_200	1	117414457	BAvx_null	0.0950617283950617	0.0814814814814815	9.45051753193681	8.09517600879325	8.66425992779783	9.75609756097561	7.75193798449612	13.1034482758621	11.6788321167883	5.38461538461539	3.67647058823529	13.986013986014	11.2781954887218	8.79120879120879	9.81132075471698	9.52380952380952	12.5	8.21917808219178	8.19672131147541	7.5	2.5974025974026	13.7931034482759	11.7647058823529	8.08080808080808	9.19540229885058	2.32558139534884	1.98019801980198	10.989010989011	86704	CRTX
STACK_FIR_VXCT_200	1	117414457	dFC	0.767283950617284	0.714814814814815	76.6368708743415	71.6083187647071	91.5750915750916	55.3846153846154	80.7547169811321	76.1904761904762	81.7843866171004	77.1428571428572	70.7142857142857	67.6579925650557	72.4528301886793	92.4187725631769	82.8897338403042	70.6766917293233	81.25	54.7368421052632	75.9493670886076	76.4044943820225	56.7567567567567	69.3877551020408	60.5504587155963	59.0909090909091	80	82.9268292682927	80.8510638297872	81.3953488372093	19900	CRTX
STACK_FIR_VXCT_200	1	117414457	dFC_null	0.0722222222222222	0.087037037037037	7.21963257137887	8.62426881740647	10	6.38297872340426	7.2992700729927	5.18518518518519	9.89399293286219	5.18518518518519	5.20446096654275	7.04225352112676	6.6914498141264	10.6870229007634	4.76190476190476	8.30188679245283	13.7254901960784	8.60215053763441	7.05882352941176	7.92079207920792	12.6126126126126	4.93827160493827	18.4210526315789	4.44444444444444	9.09090909090909	4.59770114942529	4.76190476190476	7.31707317073171	19900	CRTX
STACK_FIR_VXCT_200	1	117414457	Stack	0.833950617283951	0.77037037037037	83.3425324937114	76.948024369503	91.6363636363636	69.2307692307692	86.7647058823529	78.8104089219331	86.8613138686131	82.3104693140794	78.8732394366197	81.5384615384615	79.6992481203008	92.7007299270073	87.3563218390805	84.3283582089552	90.3225806451613	57.5	80	79.5454545454545	68.9655172413793	69.6629213483146	66.0550458715596	67.4418604651163	84.4444444444444	84.4444444444444	85.1063829787234	89.8876404494382	24	CRTX
STACK_FIR_VXCT_200	1	817830958	BAvx	0.646296296296296	0.52962962962963	64.546430785168	52.6969132080991	56.5217391304348	54.4747081712062	76.2264150943396	39.6946564885496	76.7025089605735	55.2238805970149	68.7747035573123	63.3451957295374	61.5969581749049	65.5405405405405	74.6376811594203	81.8181818181818	56	24.6913580246914	58.4269662921348	46.3768115942029	62.3655913978495	50	70.5882352941176	46.5116279069767	49.5412844036697	57.7319587628866	56.4705882352941	53.6585365853659	86704	CRTX
STACK_FIR_VXCT_200	1	817830958	BAvx_null	0.0820987654320988	0.103703703703704	8.24133522419967	10.2674469673144	10	4.31654676258993	6.94444444444444	8.3969465648855	9.19540229885058	6.45161290322581	8.08823529411765	9.42028985507246	9.30232558139535	5.28301886792453	10.727969348659	10.7692307692308	14.5833333333333	10.3896103896104	3.7037037037037	11.4942528735632	10.5263157894737	8.24742268041237	10.126582278481	6.81818181818182	11.1111111111111	2.27272727272727	16.8421052631579	17.0940170940171	86704	CRTX
STACK_FIR_VXCT_200	1	817830958	dFC	0.755555555555556	0.75	75.4575677398227	74.7632191560523	89.4545454545455	58.0392156862745	76.1194029850746	71.8861209964413	76.3358778625954	73.758865248227	67.1641791044776	65.4275092936803	77.9026217228464	89.051094890511	85.0746268656716	75.2767527675277	89.1304347826087	53.3333333333333	80.4347826086957	82.7586206896552	76.6355140186916	80	70.4545454545454	62.9213483146067	72.093023255814	89.3617021276596	76.7441860465116	63.2911392405063	19900	CRTX
STACK_FIR_VXCT_200	1	817830958	dFC_null	0.0722222222222222	0.0611111111111111	7.23306633521941	6.48585700902285	8.95522388059701	5.86080586080586	5.0179211469534	8.05860805860806	7.40740740740741	6.84410646387833	7.49063670411985	12.1863799283154	6.10687022900763	8.76494023904382	4.28571428571429	5.81818181818182	6.74157303370786	3.80952380952381	7.61904761904762	6.97674418604651	2.66666666666667	8.60215053763441	4.12371134020619	4.70588235294118	12.1212121212121	NaN	7.59493670886076	6.38297872340426	19900	CRTX
STACK_FIR_VXCT_200	1	817830958	Stack	0.843827160493827	0.790740740740741	84.2691498970518	78.8206118516435	90.9090909090909	72.2222222222222	85.2941176470588	78.2945736434108	88.7272727272727	81.1594202898551	79.7101449275362	79.4007490636704	87.5	90.6474820143885	88.8888888888889	88.4758364312268	88.659793814433	63.4146341463415	86.0215053763441	79.1208791208791	80.8510638297872	77.6470588235294	73.6842105263158	72.5274725274725	80.4597701149425	90.1098901098901	80.8510638297872	72.5	24	CRTX
STACK_FIR_VXCT_200	1	350588735	BAvx	0.631481481481482	0.503703703703704	63.150088018056	50.4102285110337	51.6129032258065	54.6125461254613	75.9398496240601	46.3320463320463	75.6183745583039	59.5744680851064	61.0441767068273	59.5588235294118	62.9482071713147	60.2006688963211	77.4907749077491	72.8682170542636	64.5833333333333	39.2156862745098	60.7142857142857	36.5853658536585	53.0120481927711	46.1538461538462	70.8860759493671	32.5581395348837	53.3333333333333	46.551724137931	44.1860465116279	57.1428571428571	86704	CRTX
STACK_FIR_VXCT_200	1	350588735	BAvx_null	0.087037037037037	0.0814814814814815	8.6995641046118	8.00810298866578	9.45945945945946	10.077519379845	8.69565217391304	6.87022900763359	6.54545454545454	4.41176470588235	8	12.781954887218	9.12280701754386	9.33852140077821	11.4285714285714	7.66283524904215	10.2040816326531	10.9090909090909	8.82352941176471	13.4615384615385	10.8108108108108	7.84313725490196	4.25531914893617	10.5263157894737	5.26315789473684	4.93827160493827	4.93827160493827	4.12371134020619	86704	CRTX
STACK_FIR_VXCT_200	1	350588735	dFC	0.742592592592593	0.701851851851852	74.2223196156308	70.4488221212769	85.4092526690391	54.6125461254613	76.9230769230769	75.092936802974	74.3083003952569	75	65.4135338345865	65.9340659340659	75.9398496240601	88.1481481481482	79.2592592592593	74.6268656716418	83.5164835164835	53.781512605042	72.1649484536082	80.8988764044944	76.4044943820225	74.1573033707865	61.9047619047619	52.1739130434783	69.3877551020408	87.3563218390805	76.9230769230769	56.7164179104478	19900	CRTX
STACK_FIR_VXCT_200	1	350588735	dFC_null	0.0728395061728395	0.0907407407407407	7.30226155763185	9.61541894813093	7.80141843971631	7.2463768115942	2.91970802919708	6.81818181818182	5.83941605839416	8.57142857142857	8.46153846153846	6.15384615384616	8.51063829787234	11.0671936758893	5.90405904059041	8.33333333333333	13.4831460674157	7.69230769230769	2.73972602739726	7.84313725490196	13.953488372093	15.0537634408602	14.1414141414141	6.45161290322581	8.08080808080808	10.3896103896104	NaN	5.94059405940594	19900	CRTX
STACK_FIR_VXCT_200	1	350588735	Stack	0.827160493827161	0.75	82.5874708060037	75.1952564306865	89.051094890511	67.479674796748	84.7583643122677	79.5620437956204	89.6296296296296	81.7843866171004	73.2600732600733	78.3882783882784	81.6479400749064	89.5306859205776	90.0369003690037	85.9205776173285	91.1111111111111	57.6923076923077	75.4716981132075	82.9787234042553	69.7674418604651	73.4177215189873	70.3296703296703	57.4468085106383	83.5164835164835	91.1111111111111	77.5	72	24	CRTX
STACK_FIR_VXCT_200	1	941292568	BAvx	0.640123456790124	0.542592592592593	63.9691883085651	53.487341816715	57.5645756457565	53.3834586466165	78.1609195402299	47.9087452471483	69.8181818181818	66.4310954063604	69.0909090909091	62.3188405797101	56.5737051792829	62.0689655172414	73.7226277372263	70.5882352941176	55.1724137931034	44.1860465116279	67.5675675675676	29.7297297297297	63.3663366336634	45.4545454545455	56.4705882352941	47.7272727272727	36.5853658536585	70.5882352941176	58.3333333333333	66.6666666666667	86704	CRTX
STACK_FIR_VXCT_200	1	941292568	BAvx_null	0.0833333333333333	0.0833333333333333	8.36142318402253	7.94172094084758	10.4838709677419	7.94223826714801	6.66666666666667	8.48056537102473	7.63358778625954	8.49420849420849	9.72222222222222	10.3585657370518	10.1083032490975	8.14814814814815	8.72727272727273	3.57142857142857	6.52173913043478	9.80392156862745	10.752688172043	4.87804878048781	2.7027027027027	5.63380281690141	4.49438202247191	20.1834862385321	12.1212121212121	8	4.49438202247191	5.71428571428571	86704	CRTX
STACK_FIR_VXCT_200	1	941292568	dFC	0.760493827160494	0.703703703703704	75.9407841617572	70.5962324367746	88.4057971014493	53.3333333333333	76.056338028169	75.9856630824373	80.6083650190114	76.5342960288809	69.1449814126394	67.4698795180723	75.78125	89.7810218978102	82.1428571428572	76.0456273764259	87.2340425531915	45.4545454545455	68.8172043010753	75	70.1298701298701	71.1111111111111	60	64.5833333333333	77.0833333333333	87.9120879120879	79.0697674418605	60.7594936708861	19900	CRTX
STACK_FIR_VXCT_200	1	941292568	dFC_null	0.087037037037037	0.0962962962962963	8.67365585456866	9.61781423775088	6.22568093385214	8.75420875420875	8.60215053763441	8.97959183673469	7.3469387755102	5.83941605839416	5.90405904059041	14.2857142857143	10.2189781021898	9.96168582375479	10.1083032490975	7.85714285714286	4.34782608695652	8.98876404494382	9.43396226415094	10.8108108108108	5.19480519480519	7.79220779220779	2.29885057471264	11.4285714285714	13.3333333333333	14.5833333333333	17.283950617284	9.91735537190083	19900	CRTX
STACK_FIR_VXCT_200	1	941292568	Stack	0.828395061728395	0.755555555555556	82.7022476855716	75.4867086425578	90.3703703703704	65.8536585365854	83.6879432624114	77.7777777777778	84.5588235294118	84.8708487084871	82.1428571428572	77.2058823529412	82.3970037453183	91.6967509025271	87.9699248120301	83.8951310861423	87.9120879120879	58.0645161290323	82.6086956521739	78.1609195402299	76.4044943820225	71.4285714285714	67.4698795180723	72.093023255814	71.1111111111111	86.9565217391304	74.5098039215686	79.1208791208791	24	CRTX
STACK_FIR_VXCT_200	1	978661310	BAvx	0.654938271604938	0.503703703703704	65.4152558735559	50.2945015390569	52.4822695035461	61.4814814814815	80.8988764044944	52.9182879377432	76.7605633802817	63.5036496350365	65.0793650793651	62.043795620438	57.9365079365079	65.5405405405405	76.2589928057554	70.0787401574803	49.0566037735849	31.7073170731707	65.9574468085107	32.8767123287671	61.7283950617284	41.1214953271028	62.7906976744186	48.7179487179487	50.5747126436782	49.0909090909091	48.936170212766	60.9756097560976	86704	CRTX
STACK_FIR_VXCT_200	1	978661310	BAvx_null	0.0802469135802469	0.1	8.0228886564821	10.1300931173318	9.02255639097744	7.2992700729927	6.45161290322581	8.33333333333333	5.40540540540541	3.0188679245283	12.0300751879699	8.63309352517986	7.19424460431655	12.9032258064516	6.38297872340426	9.6	15.5844155844156	5.55555555555556	11.1111111111111	7.05882352941176	18	9.80392156862745	13.0434782608696	7.69230769230769	1.96078431372549	10.3092783505155	8.10810810810811	13.3333333333333	86704	CRTX
STACK_FIR_VXCT_200	1	978661310	dFC	0.744444444444444	0.657407407407407	74.3860903662902	66.0423029850219	89.2193308550186	52.4714828897338	79.2727272727273	76.5342960288809	79.6934865900383	69.5652173913043	65.1851851851852	67.4242424242424	69.8529411764706	90.0369003690037	82.4817518248175	70.8955223880597	80.4597701149425	46.7289719626168	71.5789473684211	72.5	60.7843137254902	68.8888888888889	55.8139534883721	50.5747126436782	68	84.4444444444444	68.9655172413793	63.768115942029	19900	CRTX
STACK_FIR_VXCT_200	1	978661310	dFC_null	0.0716049382716049	0.0777777777777778	7.15564191609969	7.68934884988372	4.7244094488189	8.66425992779783	6.81818181818182	9.19540229885058	9.02255639097744	8.63309352517986	5.86080586080586	11.0294117647059	5.28301886792453	7.09219858156028	2.87769784172662	6.66666666666667	13.0434782608696	9.23076923076923	6.97674418604651	12.6984126984127	10	9.61538461538461	10.126582278481	2.56410256410256	2.7027027027027	6.52173913043478	4.34782608695652	4.44444444444444	19900	CRTX
STACK_FIR_VXCT_200	1	978661310	Stack	0.834567901234568	0.72962962962963	83.3817551735246	72.7435147014073	89.5306859205776	70.9433962264151	87.6811594202898	84.1726618705036	87.8228782287823	81.4814814814815	74.9063670411985	79.8479087452472	80.6083650190114	90.8424908424908	90.0369003690037	82.7067669172933	87.9120879120879	52.7777777777778	80.4347826086957	71.0526315789474	75.5102040816326	67.3267326732673	65.3061224489796	62.3655913978495	69.4736842105263	85.3932584269663	78.2608695652174	77.1084337349398	24	CRTX
STACK_FIR_VXCT_200	1	670299602	BAvx	0.665432098765432	0.457407407407407	66.5549893628861	45.6286843934982	55.8823529411765	57.4712643678161	78.4905660377359	51.4705882352941	75.7894736842105	65.9259259259259	71.6981132075472	61.0909090909091	63.5658914728682	66.4383561643836	75.8364312267658	75	47.7272727272727	38.0952380952381	55.421686746988	24.6575342465753	60	33.3333333333333	47.6190476190476	40	47.5	55.9322033898305	46.5116279069767	50.7462686567164	86704	CRTX
STACK_FIR_VXCT_200	1	670299602	BAvx_null	0.0944444444444444	0.0814814814814815	9.39026896904929	8.29527044782321	11.7216117216117	9.35251798561151	5.57768924302789	5.34351145038168	7.40740740740741	13.2352941176471	7.57575757575758	12.4087591240876	12.3188405797101	8.30449826989619	7.84313725490196	11.5942028985507	15.0537634408602	11.864406779661	7.69230769230769	5.30973451327434	5.40540540540541	7.69230769230769	6.18556701030928	8.33333333333333	12.5	2.96296296296296	6.15384615384615	10.3896103896104	86704	CRTX
STACK_FIR_VXCT_200	1	670299602	dFC	0.767901234567901	0.640740740740741	76.7579606667744	64.3459698696292	90.6367041198502	58.6466165413534	77.4907749077491	80.2919708029197	80.6083650190114	78.8104089219331	68.8644688644689	67.910447761194	74.3494423791822	88.8086642599278	82.3529411764706	72.3247232472325	77.2727272727273	45.0980392156863	71.5789473684211	75.609756097561	57.8313253012048	61.1111111111111	53.1914893617021	52.5	66.6666666666667	82.7586206896552	65.8823529411765	62.6506024096386	19900	CRTX
STACK_FIR_VXCT_200	1	670299602	dFC_null	0.0833333333333333	0.0759259259259259	8.32204365467162	7.156227877332	13.953488372093	6.74157303370786	7.71929824561404	12.9277566539924	8.92193308550186	5.26315789473684	3.0188679245283	3.67647058823529	8.05860805860806	12.8378378378378	8.62745098039215	8.11808118081181	15.929203539823	2.4390243902439	13.5922330097087	2.77777777777778	5.55555555555556	9.09090909090909	6.97674418604651	5.8252427184466	8	4.08163265306123	2.5974025974026	9.00900900900901	19900	CRTX
STACK_FIR_VXCT_200	1	670299602	Stack	0.841358024691358	0.675925925925926	84.0970599231305	68.070717640271	90.8424908424908	70.722433460076	87.6811594202898	82.6568265682657	88.8059701492537	84.5283018867925	78.5714285714286	78.1609195402299	82.3529411764706	90.5109489051095	88.3018867924528	86.0294117647059	82.2222222222222	47.3118279569892	77.2727272727273	74.1573033707865	73.4177215189873	56.140350877193	54.5454545454545	54.320987654321	69.0476190476191	84.7058823529412	73.1182795698925	70.5882352941176	24	CRTX
STACK_FIR_VXCT_200	1	336432167	BAvx	0.65	0.542592592592593	64.9547032522926	54.5121323172699	58.6080586080586	57.8947368421053	76.9811320754717	48.1203007518797	74.9090909090909	60.8058608058608	63.5658914728682	67.6363636363636	57.9365079365079	64.7058823529412	75.6363636363636	72.65625	48.936170212766	42.2018348623853	61.7283950617284	39.1304347826087	58.1818181818182	46.1538461538462	73.3333333333333	44.4444444444444	53.1645569620253	63.0434782608696	64.367816091954	59.4594594594595	86704	CRTX
STACK_FIR_VXCT_200	1	336432167	BAvx_null	0.0845679012345679	0.0944444444444444	8.43520876439631	9.32526698898216	10.1818181818182	11.5523465703971	8.76494023904382	6.10687022900763	8.30188679245283	10.0358422939068	6.81818181818182	6.01503759398496	9.84848484848485	6.49819494584837	10.6007067137809	6.49819494584837	8.21917808219178	17.0731707317073	5.19480519480519	9.1743119266055	8.42105263157895	12.8	9.52380952380952	8.79120879120879	4.3956043956044	8.60215053763441	10.752688172043	8.95522388059702	86704	CRTX
STACK_FIR_VXCT_200	1	336432167	dFC	0.758641975308642	0.635185185185185	75.787585076272	63.5558665496904	90.0369003690037	53.0769230769231	77.9026217228464	76.4285714285714	80.5970149253731	77.9026217228464	63.2352941176471	65.1685393258427	76.7527675276753	89.8550724637681	84.8484848484848	73.6462093862816	80	40.4255319148936	58.974358974359	66.6666666666667	67.3913043478261	56.8181818181818	61.8181818181818	58.2278481012658	56.8181818181818	82.6086956521739	72.7272727272727	60.1941747572816	19900	CRTX
STACK_FIR_VXCT_200	1	336432167	dFC_null	0.0808641975308642	0.0944444444444444	8.07842843366118	11.0127301478935	6.61764705882353	11.7241379310345	7.40740740740741	5.75539568345324	9.84848484848485	2.97397769516729	10.6463878326996	6.71641791044776	13.6363636363636	8.69565217391304	7.57575757575758	5.34351145038168	NaN	12.0481927710843	4.3956043956044	16.3265306122449	11.8811881188119	10	13.4831460674157	10.6666666666667	13.5922330097087	10.4166666666667	7.31707317073171	NaN	19900	CRTX
STACK_FIR_VXCT_200	1	336432167	Stack	0.848148148148148	0.737037037037037	84.7475664121438	73.8514034186063	91.8518518518518	70.5882352941176	87.8228782287823	81.4545454545455	86.7647058823529	84.5588235294118	74.5519713261649	78.9272030651341	86.4661654135338	93.4306569343066	91.1764705882353	89.3772893772894	87.9120879120879	46.9387755102041	73.5632183908046	77.5	77.0833333333333	69.7674418604651	72.5490196078431	62.5	74.468085106383	88.8888888888889	81.9277108433735	73.1182795698925	24	CRTX
STACK_FIR_VXCT_200	1	953120562	BAvx	0.645679012345679	0.501851851851852	64.5237585299654	49.6752880908578	54.9295774647887	57.2463768115942	74.6376811594203	48.8188976377953	76.4912280701754	61.3138686131387	70.3557312252965	62.0689655172414	61.8867924528302	64.808362369338	72.0306513409962	69.6969696969697	46.9565217391304	40.9090909090909	63.1578947368421	31.5789473684211	57.8947368421053	35.2941176470588	62.7450980392157	44.4444444444444	43.6781609195402	58.3333333333333	44.4444444444444	66.6666666666667	86704	CRTX
STACK_FIR_VXCT_200	1	953120562	BAvx_null	0.0697530864197531	0.0944444444444444	6.99274865341442	9.38708823278156	4.56273764258555	6.64206642066421	7.14285714285714	7.43494423791821	6.84410646387833	6.42857142857143	8	10.9375	6.96864111498258	2.90909090909091	11.6788321167883	4.36363636363636	15.9090909090909	10.6382978723404	9.30232558139535	19.2307692307692	17.9487179487179	8.24742268041237	5.71428571428571	8.79120879120879	4.49438202247191	4.70588235294118	2.35294117647059	5.30973451327434	86704	CRTX
STACK_FIR_VXCT_200	1	953120562	dFC	0.738888888888889	0.727777777777778	73.7336897198881	73.4344382528209	87.0175438596491	50.1960784313725	76.4044943820225	72.9824561403509	80	76.4705882352941	65.1851851851852	60.5166051660517	76.0456273764259	86.8613138686131	84.2105263157895	68.9138576779026	90.6976744186046	48.2142857142857	79.5698924731183	79.0123456790123	70.2127659574468	75.2941176470588	68.8172043010753	69.2307692307692	62.0689655172414	88.0952380952381	77.2727272727273	72.7272727272727	19900	CRTX
STACK_FIR_VXCT_200	1	953120562	dFC_null	0.0882716049382716	0.0907407407407407	8.83550691755423	8.69892418762644	13.3858267716535	12.5	5.51181102362205	10.6761565836299	8.66425992779783	7.5187969924812	9.79020979020979	8.63309352517986	10.752688172043	6.76691729323308	7.46268656716418	4.36363636363636	11.7647058823529	10.5263157894737	7.40740740740741	2.32558139534884	9.30232558139535	13.0081300813008	5.12820512820513	5.55555555555556	11.5942028985507	5.97014925373134	12.280701754386	9.52380952380952	19900	CRTX
STACK_FIR_VXCT_200	1	953120562	Stack	0.827777777777778	0.759259259259259	82.5673411132346	76.1499988614591	91.0394265232975	63.9676113360324	87.2727272727273	79.4007490636704	85.6140350877193	78.1609195402299	80.4428044280443	78.9473684210526	83.7037037037037	87.5444839857651	86.8913857677903	87.8228782287823	83.3333333333333	57.1428571428571	85.7142857142857	76.5432098765432	74.4186046511628	74.468085106383	68.6868686868687	74.3589743589744	66.6666666666667	85	83.9506172839506	83.5164835164835	24	CRTX
STACK_FIR_VXCT_200	1	993123673	BAvx	0.66358024691358	0.464814814814815	66.3741910943925	46.3950825062798	58.8652482269503	65.9090909090909	76.2264150943396	43.7735849056604	76.3636363636364	60.431654676259	67.4329501915709	70.188679245283	59.5419847328244	68.0272108843537	76.0456273764259	73.6842105263158	43.8356164383562	31.5789473684211	48.6486486486487	28.9855072463768	53.3333333333333	42.3728813559322	55.9139784946237	48.7804878048781	45.1612903225806	59.7701149425287	50.6329113924051	47.7272727272727	86704	CRTX
STACK_FIR_VXCT_200	1	993123673	BAvx_null	0.0839506172839506	0.0759259259259259	8.34024959889328	7.61121892626198	10.5610561056106	8.59375	5.24344569288389	5.88235294117647	9.9644128113879	5.38461538461539	7.2289156626506	7.43494423791821	7.63358778625954	8.95522388059701	8.60215053763441	14.5985401459854	4.59770114942529	10.752688172043	6.12244897959184	5.88235294117647	11.7647058823529	2.1505376344086	3.57142857142857	3.2258064516129	8.60215053763441	9.375	12.6315789473684	12.6582278481013	86704	CRTX
STACK_FIR_VXCT_200	1	993123673	dFC	0.773456790123457	0.638888888888889	77.2160767208141	65.0333256067774	89.7058823529412	59.375	79.5539033457249	77.9411764705882	80	79.5539033457249	71.5328467153285	68.6567164179104	71.6981132075472	87.3239436619718	84.3283582089552	76.9230769230769	81.7204301075269	32.4786324786325	68.3544303797468	73.5632183908046	66.6666666666667	60.7843137254902	50.4854368932039	54.7619047619048	71.7391304347826	84.3373493975904	73.1707317073171	62.3376623376623	19900	CRTX
STACK_FIR_VXCT_200	1	993123673	dFC_null	0.0709876543209877	0.0851851851851852	7.06154213246619	8.4223863330456	2.1505376344086	5.79710144927536	3.10077519379845	5.81818181818182	10.2564102564103	5.88235294117647	7.75193798449612	11.7241379310345	6.74157303370786	9.23076923076923	12.4087591240876	3.87596899224806	9.1743119266055	13.1868131868132	4.59770114942529	11.2676056338028	7.2289156626506	8.33333333333333	6.31578947368421	5.40540540540541	12.9032258064516	4.81927710843374	5.55555555555556	12.280701754386	19900	CRTX
STACK_FIR_VXCT_200	1	993123673	Stack	0.856172839506173	0.687037037037037	85.5141962841081	68.6373355527698	92.3076923076923	73.2283464566929	86.6425992779783	82.2222222222222	90.7142857142857	83.3948339483395	79.4007490636704	83.7735849056604	84.6441947565543	90.2527075812275	89.5522388059702	90.0369003690037	81.25	45.3333333333333	74.1573033707865	80	64.8648648648649	66	58.4070796460177	56.8181818181818	67.9611650485437	80	74.1573033707865	74.6987951807229	24	CRTX
STACK_FIR_VXCT_200	1	878858601	BAvx	0.658641975308642	0.505555555555556	65.8296568629618	50.0641229983982	58.9090909090909	57.8947368421053	78.0669144981413	50.9505703422053	72.6643598615917	66.1818181818182	69.7318007662835	68.3636363636364	60.2316602316602	61.5916955017301	76.0147601476015	69.3548387096774	50.4201680672269	26.6666666666667	55.421686746988	32.9411764705882	55.9139784946237	46.3157894736842	56.5217391304348	44.4444444444444	50.6024096385542	63.3663366336634	52.2727272727273	65.8823529411765	86704	CRTX
STACK_FIR_VXCT_200	1	878858601	BAvx_null	0.0864197530864197	0.1	8.57813627279097	10.1206253677375	7.43494423791821	6.59340659340659	9.02255639097744	8.85608856088561	5.42635658914729	10.03861003861	5.18518518518519	13.3779264214047	10.6312292358804	6.94980694980695	9.75609756097561	9.66542750929368	4.16666666666667	6.89655172413793	7.05882352941176	17.0731707317073	3.92156862745098	11.0091743119266	12.3456790123457	13.6363636363636	12.962962962963	2.46913580246914	22.5	7.40740740740741	86704	CRTX
STACK_FIR_VXCT_200	1	878858601	dFC	0.738888888888889	0.7	73.7398765260453	70.1579980367166	88.8888888888889	49.0421455938697	75.8364312267658	73.9130434782609	74.9063670411985	73.7226277372263	68.9655172413793	63.1578947368421	75	90	79.1208791208791	72.3247232472325	84.7826086956522	51.9230769230769	72.5274725274725	73.1707317073171	74.1573033707865	71.4285714285714	55.1724137931034	65.9574468085107	66.6666666666667	82.7586206896552	80.8510638297872	62.5	19900	CRTX
STACK_FIR_VXCT_200	1	878858601	dFC_null	0.0833333333333333	0.05	8.32524268001103	6.58133737379282	6.71641791044776	5.75539568345324	9.19540229885058	7.77385159010601	10.2941176470588	7.66283524904215	8.11808118081181	6.22568093385214	7.43494423791821	11.3207547169811	10.4166666666667	8.98876404494382	NaN	7.40740740740741	5.06329113924051	6.74157303370786	5.06329113924051	4.08163265306123	5.21739130434783	4.93827160493827	NaN	12.5	NaN	8.21917808219178	19900	CRTX
STACK_FIR_VXCT_200	1	878858601	Stack	0.829012345679012	0.735185185185185	82.7935305425557	73.3620545019718	91.2408759124088	64.8221343873518	85.4092526690391	81.8840579710145	81.8840579710145	84.3283582089552	75.735294117647	77.7358490566038	85.171102661597	92.9889298892989	88.8059701492537	83.5164835164835	82.4742268041237	53.0120481927711	77.4193548387097	72.7272727272727	74.7252747252747	70.4545454545454	68.1318681318681	64.4444444444444	70.9677419354839	83.7209302325581	83.1460674157303	79.1208791208791	24	CRTX
STACK_FIR_VXCT_200	1	830346301	BAvx	0.653086419753086	0.522222222222222	65.2421451626961	52.5102497336271	58.9090909090909	57.9925650557621	75.1824817518248	45.2107279693487	78.0141843971631	57.1428571428571	69.5652173913044	63.0434782608696	58.1395348837209	71.4285714285714	71.5328467153285	76.7441860465116	42.5925925925926	42.1052631578947	65.9574468085107	44.1860465116279	62.5	41.2371134020619	63.6363636363636	48.1927710843373	46.6666666666667	59.2592592592593	48	65.7894736842105	86704	CRTX
STACK_FIR_VXCT_200	1	830346301	BAvx_null	0.091358024691358	0.0796296296296296	9.12134485204489	9.26732324336816	7.69230769230769	12.1212121212121	7.5187969924812	6.6914498141264	8.08823529411765	10.2189781021898	10.752688172043	10	6.64206642066421	6.66666666666667	11.4695340501792	11.5942028985507	NaN	5.76923076923077	8.13008130081301	8.47457627118644	9.19540229885058	5	8.57142857142857	17.9775280898876	12.2448979591837	NaN	9.09090909090909	8.21917808219178	86704	CRTX
STACK_FIR_VXCT_200	1	830346301	dFC	0.757407407407407	0.716666666666667	75.637357120369	71.895565338754	88.1720430107527	56.6929133858268	75.9398496240601	76.4285714285714	80.1498127340824	74.1818181818182	64	68.6346863468635	75.6554307116105	88.7272727272727	85.9315589353612	73.1343283582089	90.9090909090909	50	67.5	78.3505154639175	68.235294117647	72.5274725274725	62.6506024096386	64.1975308641975	71.9101123595506	86.3157894736842	78.5714285714286	71.5789473684211	19900	CRTX
STACK_FIR_VXCT_200	1	830346301	dFC_null	0.0839506172839506	0.087037037037037	8.37709138533851	8.66648475380512	5.67375886524823	4.56273764258555	11.070110701107	8.75420875420875	8.75912408759124	5.53359683794466	9.62962962962963	6.81818181818182	10.9489051094891	10.1960784313726	10.1818181818182	8.3969465648855	8.98876404494382	5.26315789473684	2	7.59493670886076	18.8679245283019	13.1868131868132	6.59340659340659	8.88888888888889	4.93827160493827	8.88888888888889	9.41176470588235	9.375	19900	CRTX
STACK_FIR_VXCT_200	1	830346301	Stack	0.834567901234568	0.803703703703704	83.4150628142469	80.3488135263799	90.0369003690037	68.4615384615385	86.7647058823529	78.5454545454545	88.8888888888889	80.5970149253731	77.3722627737226	78.0669144981413	83.7037037037037	91.1111111111111	89.2193308550186	88.212927756654	93.3333333333333	62.3655913978495	87.6404494382023	82.1052631578947	76.4044943820225	80.4347826086957	74.7252747252747	70.5882352941176	82.6086956521739	89.3617021276596	86.046511627907	78.5714285714286	24	CRTX
STACK_FIR_VXCT_200	1	526422411	BAvx	0.664197530864198	0.496296296296296	66.4072235484466	49.0014159172027	51.1278195488722	57.1428571428571	76.6917293233083	47.1910112359551	78.0487804878049	61.0294117647059	75.4863813229572	70	67.953667953668	67.3400673400673	70.5454545454545	74.3295019157088	52.2522522522522	28.8888888888889	71.5789473684211	29.2682926829268	60.2150537634409	41.8604651162791	57.1428571428571	38.961038961039	37.1428571428571	56.6037735849057	50	64.1025641025641	86704	CRTX
STACK_FIR_VXCT_200	1	526422411	BAvx_null	0.0851851851851852	0.0833333333333333	8.46115063868957	8.41317376042356	11.3879003558719	9.45454545454546	9.02255639097744	7.06713780918728	7.72200772200772	7.60456273764259	7.8125	8.3969465648855	5.66801619433198	8	7.19424460431655	12.2033898305085	4.70588235294118	4.34782608695652	12.5	7.54716981132075	6.31578947368421	7.79220779220779	7.07964601769911	14.4329896907216	8.82352941176471	10.8108108108108	10.4166666666667	6.18556701030928	86704	CRTX
STACK_FIR_VXCT_200	1	526422411	dFC	0.774691358024691	0.67962962962963	77.4427164393862	67.7225615924549	91.7910447761194	51.3011152416357	79.7047970479705	79.8507462686567	79.1044776119403	75.7142857142857	72.6591760299626	65.6716417910448	77.3234200743494	91.4893617021277	88.1226053639847	76.5799256505576	75.2688172043011	47.7272727272727	70.7070707070707	68.2926829268293	67.3267326732673	71.4285714285714	62.7906976744186	55.421686746988	75.2941176470588	75.8620689655172	77.5510204081633	65	19900	CRTX
STACK_FIR_VXCT_200	1	526422411	dFC_null	0.0833333333333333	0.0851851851851852	8.36279586954104	8.5657399595128	3.52112676056338	12.639405204461	8.49420849420849	8.69565217391304	6.89655172413793	9.41176470588235	4.28571428571429	10.1083032490975	9.72222222222222	10.1818181818182	4.41176470588235	11.9850187265918	2.46913580246914	10	5.06329113924051	3.77358490566038	10.2040816326531	8.16326530612245	8.69565217391304	10.8695652173913	18.6046511627907	6.25	8.69565217391304	10	19900	CRTX
STACK_FIR_VXCT_200	1	526422411	Stack	0.862345679012346	0.711111111111111	86.1361552302104	70.9409174015087	94.1605839416058	66.6666666666667	90.3703703703704	85.5018587360595	89.8550724637681	86.1313868613139	81.8181818181818	80.5970149253731	85.8208955223881	93.6802973977695	90.2255639097744	88.8059701492537	80.4597701149425	53.8461538461538	78.2608695652174	62.2222222222222	70	77.2727272727273	65.9340659340659	59.2592592592593	74.4186046511628	77.4193548387097	70.2702702702703	81.9277108433735	24	CRTX
STACK_FIR_VXCT_200	1	673357647	BAvx	0.653086419753086	0.47037037037037	65.2423870689314	47.2563201250417	60.5633802816901	54.014598540146	74.4525547445256	48.995983935743	74.4525547445256	62.8352490421456	68.9393939393939	61.4232209737828	64.8648648648649	60.2739726027397	74.8201438848921	77.2727272727273	52.1008403361344	36.5853658536585	64.367816091954	36.144578313253	56.0975609756098	31.4814814814815	45.1612903225806	43.3734939759036	41.6666666666667	56.5217391304348	48.7804878048781	54.7945205479452	86704	CRTX
STACK_FIR_VXCT_200	1	673357647	BAvx_null	0.0783950617283951	0.0888888888888889	7.79548395655931	9.09168354682678	8.95522388059701	11.2280701754386	3.1496062992126	10.4089219330855	6.81818181818182	4.70588235294118	11.8959107806691	4.66926070038911	4.91228070175439	9.77443609022556	5.51724137931035	11.5107913669065	2.46913580246914	17.7777777777778	2.77777777777778	5.19480519480519	11.7647058823529	6.55737704918033	9.83606557377049	12.1212121212121	11.1111111111111	17.5	NaN	2.89855072463768	86704	CRTX
STACK_FIR_VXCT_200	1	673357647	dFC	0.764197530864198	0.65	76.320291240248	65.2664547066161	86.7383512544803	57.0342205323194	78.9272030651341	78.8530465949821	79.4117647058824	76.5342960288809	67.4074074074074	68.4615384615385	75.3731343283582	87.9120879120879	81.8181818181818	77.3722627737226	84.3373493975904	51.4285714285714	74.1573033707865	69.5652173913043	63.3663366336634	65.9340659340659	47.3684210526316	58.1395348837209	58.4070796460177	87.3563218390805	66.6666666666667	56.4705882352941	19900	CRTX
STACK_FIR_VXCT_200	1	673357647	dFC_null	0.0907407407407407	0.0981481481481482	9.04675440360456	9.76044154960956	11.0236220472441	14.2857142857143	7.38007380073801	7.00389105058366	8.42105263157895	11.1940298507463	7.11743772241993	6.76691729323308	6.64206642066421	11.9718309859155	12.1212121212121	4.63320463320463	7.79220779220779	10.4166666666667	11.7647058823529	8.51063829787234	7.59493670886076	11.5384615384615	8	7.07964601769911	9.09090909090909	10.5263157894737	14	10.8108108108108	19900	CRTX
STACK_FIR_VXCT_200	1	673357647	Stack	0.838888888888889	0.746296296296296	83.8204368074156	74.7229598474603	90.3225806451613	70.4980842911878	84.2490842490843	83.6363636363636	88.5608856088561	83.5820895522388	78.2287822878229	78.6516853932584	82.7586206896552	90.0369003690037	88.2352941176471	87.0848708487085	85.1063829787234	56.5217391304348	80.4123711340206	75.2688172043011	68.9655172413793	73.9130434782609	60.6741573033708	69.5652173913043	73.1182795698925	89.4117647058823	79.0123456790123	84.7058823529412	24	CRTX
STACK_FIR_VXCT_200	1	144635132	BAvx	0.635802469135803	0.542592592592593	63.6358479971486	54.1269169466313	52.3636363636364	55.5984555984556	76.0147601476015	43.2234432234432	73.3096085409253	54.7445255474453	72.7272727272727	62.1212121212121	62.9482071713147	62.9139072847682	71.5867158671587	76.078431372549	54.7619047619048	42.6966292134831	70.9677419354839	37.6470588235294	60	57.1428571428571	50	48.9795918367347	53.7634408602151	58.4905660377359	55.8139534883721	59.2592592592593	86704	CRTX
STACK_FIR_VXCT_200	1	144635132	BAvx_null	0.0753086419753086	0.0814814814814815	7.51532771577139	7.88183042943117	7.03125	7.2463768115942	2.93040293040293	12.9032258064516	8.02919708029197	5.14705882352941	7.72200772200772	9.70149253731343	5.3639846743295	8.54092526690391	9.02255639097744	6.54545454545454	10.4166666666667	9.52380952380952	2.32558139534884	13.2231404958678	6.06060606060606	7.84313725490196	10.2564102564103	4.70588235294118	6.25	3.44827586206897	12.1951219512195	8.33333333333333	86704	CRTX
STACK_FIR_VXCT_200	1	144635132	dFC	0.733950617283951	0.740740740740741	73.3696916933787	74.0571543073277	82.0143884892086	50.5494505494505	74.8148148148148	73.0627306273063	80.3030303030303	73.6462093862816	65.4135338345865	64.1509433962264	74.4186046511628	87.9120879120879	83.0882352941176	71.0622710622711	86.3157894736842	58.4269662921348	79.5454545454545	77.9220779220779	76.9230769230769	73.5849056603774	61.9047619047619	62.9213483146067	73.7864077669903	89.6551724137931	79.5180722891566	68.1818181818182	19900	CRTX
STACK_FIR_VXCT_200	1	144635132	dFC_null	0.0740740740740741	0.0722222222222222	7.4050438958697	7.87741717856057	6.31578947368421	5.67375886524823	7.8740157480315	9.38628158844766	8.63309352517986	2.25563909774436	5.42635658914729	9.84848484848485	8.52713178294574	4.3956043956044	10.6007067137809	9.9236641221374	NaN	10.8695652173913	2.32558139534884	2.32558139534884	13.4615384615385	3.57142857142857	11.2676056338028	2.8169014084507	11.1111111111111	5.55555555555556	8.88888888888889	14.4578313253012	19900	CRTX
STACK_FIR_VXCT_200	1	144635132	Stack	0.811728395061728	0.785185185185185	81.0864382513448	78.4102461430092	86.6425992779783	65.1162790697674	83.8709677419355	78.2287822878229	84.8708487084871	78.8321167883212	78.9667896678967	76.6283524904214	85.0574712643678	86.1313868613139	84.5588235294118	84.1328413284133	86.0215053763441	68.1318681318681	87.3563218390805	72	79.1208791208791	79.6116504854369	66.6666666666667	72.3404255319149	72.5490196078431	87.6404494382023	85.3932584269663	84.0909090909091	24	CRTX
STACK_FIR_VXCT_200	1	479298288	BAvx	0.640123456790124	0.481481481481481	63.9941574621451	48.2143978482404	56.1151079136691	51.1111111111111	73.8007380073801	49.4296577946768	75.9856630824373	58.5185185185185	67.704280155642	67.3913043478261	58.2995951417004	59.7315436241611	75.9124087591241	73.9299610894942	53.0612244897959	38.8349514563107	58.4905660377359	31.1111111111111	51.219512195122	41.0958904109589	54.7619047619048	34	46.3414634146341	65.9340659340659	47.3118279569892	56.4102564102564	86704	CRTX
STACK_FIR_VXCT_200	1	479298288	BAvx_null	0.0703703703703704	0.0740740740740741	7.00611419923983	7.31063632363331	10.8108108108108	7.54716981132075	6.10687022900763	7.22021660649819	8.08823529411765	7.16845878136201	8.05860805860806	8.02919708029197	8.06451612903226	7.03125	2.96296296296296	2.98507462686567	6.81818181818182	10.958904109589	14.0350877192982	6.66666666666667	5.26315789473684	4.70588235294118	7.2289156626506	6.52173913043478	5.71428571428571	14.8148148148148	2.5	2.5	86704	CRTX
STACK_FIR_VXCT_200	1	479298288	dFC	0.729012345679012	0.731481481481482	72.7920089377277	72.7285214266985	84.2857142857143	55.4307116104869	75.8364312267658	71.4285714285714	74.2424242424242	70.8029197080292	65.9176029962547	64.1221374045802	71.969696969697	87.7697841726619	80	71.6981132075472	87.9120879120879	49.3827160493827	82.9787234042553	83.5164835164835	68.5185185185185	78.7234042553191	70.4545454545454	54.320987654321	67.3684210526316	88.3720930232558	80.4347826086957	60.7594936708861	19900	CRTX
STACK_FIR_VXCT_200	1	479298288	dFC_null	0.0864197530864197	0.0944444444444444	8.62279543087812	11.2199064939061	6.2015503875969	9.9290780141844	15.2173913043478	8.11808118081181	5.1660516605166	7.32600732600733	10.5263157894737	5.3030303030303	11.4942528735632	6.76691729323308	10.2564102564103	7.16845878136201	NaN	10.3896103896104	11.3636363636364	NaN	12.3893805309735	15.8415841584158	6.31578947368421	18.6046511627907	7.69230769230769	7.59493670886076	6.45161290322581	15.5555555555556	19900	CRTX
STACK_FIR_VXCT_200	1	479298288	Stack	0.815432098765432	0.759259259259259	81.3233386879402	75.5963036228233	88.8888888888889	62.1848739495798	83.2116788321168	77.8181818181818	85.4014598540146	77.2727272727273	77.2563176895307	77.037037037037	81.021897810219	89.9628252788104	90.1098901098901	85.7142857142857	94.1176470588235	52.6315789473684	80.3921568627451	81.8181818181818	69.2307692307692	85.1063829787234	72.9166666666667	56.4705882352941	77.6470588235294	94.6236559139785	69.4736842105263	72.7272727272727	24	CRTX
STACK_FIR_VXCT_200	1	687366204	BAvx	0.654938271604938	0.507407407407407	65.413652563459	50.6878241798576	62.4113475177305	56.1797752808989	75.1824817518248	49.8054474708171	76.2237762237762	62.3655913978495	67.9245283018868	62.7450980392157	65.8914728682171	62.0689655172414	76.2264150943396	67.9389312977099	46.8468468468468	39.5348837209302	57.8947368421053	34.9514563106796	57.6576576576577	44.7058823529412	54.5454545454546	46.5753424657534	46.7532467532468	73.1182795698925	55.6701030927835	50	86704	CRTX
STACK_FIR_VXCT_200	1	687366204	BAvx_null	0.0901234567901235	0.0944444444444444	9.01089250427066	9.33653661719581	7.74647887323944	8.39160839160839	13.4831460674157	9.85915492957746	9.02255639097744	5.38461538461539	9.62962962962963	7.60456273764259	8.73015873015873	5.10948905109489	10.8949416342412	12.2743682310469	4.54545454545455	9.52380952380952	12.6126126126126	8.21917808219178	7.89473684210526	11.6504854368932	11.8811881188119	14.1176470588235	10.6382978723404	7.69230769230769	9.30232558139535	3.96039603960396	86704	CRTX
STACK_FIR_VXCT_200	1	687366204	dFC	0.767901234567901	0.7	76.6237545237383	69.9906658228128	88.086642599278	53.7549407114624	78.7003610108303	78.6764705882353	75.5555555555556	75	72.8571428571428	69.4656488549618	81.6479400749064	90.1098901098901	82.2222222222222	73.4082397003745	83.3333333333333	49.4845360824742	67.5	73.3333333333333	72.9411764705882	65.1162790697674	53.3333333333333	63.1578947368421	65.1162790697674	90.3225806451613	80.4597701149425	75.7894736842105	19900	CRTX
STACK_FIR_VXCT_200	1	687366204	dFC_null	0.0839506172839506	0.0814814814814815	8.39565786880638	8.74470064769434	6.10687022900763	8.59375	9.05660377358491	10.6382978723404	10	16.5413533834586	5.94795539033457	6.2992125984252	3.55871886120996	6.56934306569343	8.48056537102473	8.95522388059701	7.47663551401869	9.41176470588235	5.88235294117647	6.45161290322581	21.978021978022	5.63380281690141	6.31578947368421	10.3896103896104	7.14285714285714	NaN	6.25	9.25925925925926	19900	CRTX
STACK_FIR_VXCT_200	1	687366204	Stack	0.842592592592593	0.718518518518519	84.1526428854137	71.6096373862407	90.6474820143885	68.75	89.4545454545455	81.203007518797	86.231884057971	85.5072463768116	79.7101449275362	78.030303030303	88.5608856088561	88.8086642599278	88.6363636363636	84.2911877394636	87.2340425531915	52.3809523809524	73.8095238095238	73.8095238095238	75.7281553398058	68.8888888888889	61.5384615384615	53.9325842696629	62.9213483146067	88.421052631579	81.9277108433735	78.7234042553191	24	CRTX
STACK_FIR_VXCT_200	1	248423945	BAvx	0.624691358024691	0.5	62.2695143079848	50.0689935747525	51.985559566787	53.3864541832669	69.8884758364312	44.0944881889764	74.8299319727891	57.2519083969466	65.9003831417625	59.927797833935	64.1221374045802	62.5850340136054	70.3296703296703	72.9323308270677	46.9387755102041	43.1372549019608	57.1428571428571	41.7582417582418	47.0588235294118	56.5656565656566	56.7901234567901	37.6470588235294	42.6666666666667	57.8313253012048	63.2911392405063	50	86704	CRTX
STACK_FIR_VXCT_200	1	248423945	BAvx_null	0.095679012345679	0.0944444444444444	9.58045646201848	8.97461893758433	6.52173913043478	5.51724137931035	4.41176470588235	5.69105691056911	8.73015873015873	7.27272727272727	12.2137404580153	19.7718631178707	14.2348754448399	13.1386861313869	8.2089552238806	9.25266903914591	12.7272727272727	15.5172413793103	10.3896103896104	5.12820512820513	9.63855421686747	12.7659574468085	17.2043010752688	3.57142857142857	7.54716981132075	2.7027027027027	5.79710144927536	4.70588235294118	86704	CRTX
STACK_FIR_VXCT_200	1	248423945	dFC	0.745679012345679	0.727777777777778	74.4897175235832	72.6234082677257	86.1209964412811	57.6923076923077	74.0740740740741	72.6618705035971	78.9272030651341	76.1904761904762	71.1111111111111	65.1851851851852	76.6283524904214	85.4014598540146	79.5539033457249	70.3296703296703	82.3529411764706	49.438202247191	79.0123456790123	84.4444444444444	74.1573033707865	66.6666666666667	59.7938144329897	64.1975308641975	69.7674418604651	92.4731182795699	83.8709677419355	65.3061224489796	19900	CRTX
STACK_FIR_VXCT_200	1	248423945	dFC_null	0.0777777777777778	0.0925925925925926	7.7671032862225	9.27857049775746	12.0567375886525	6.31578947368421	12.1673003802281	8.60215053763441	5.71428571428571	9.09090909090909	9.62962962962963	7.43494423791821	5.71428571428571	4.51127819548872	6.47773279352227	5.49019607843137	18.1818181818182	5.19480519480519	13.0434782608696	5.76923076923077	7.92079207920792	5.55555555555556	6.12244897959184	12.2448979591837	6.12244897959184	2.32558139534884	16.6666666666667	12.1951219512195	19900	CRTX
STACK_FIR_VXCT_200	1	248423945	Stack	0.811111111111111	0.75	80.9714175367033	74.8689506032673	87.3646209386281	64.2857142857143	83.7545126353791	75.4578754578755	85.6115107913669	81.0606060606061	75.4578754578755	75.3846153846154	84.7583643122677	85.8181818181818	86.9888475836431	85.7142857142857	88.659793814433	51.8518518518518	79.1208791208791	82.3529411764706	64.6464646464646	78.4810126582279	62.6262626262626	62.9213483146067	71.4285714285714	90.5263157894737	88.8888888888889	76.9230769230769	24	CRTX
STACK_FIR_VXCT_200	1	909674926	BAvx	0.659876543209877	0.492592592592593	65.9101368985381	49.3844829447953	57.5438596491228	55.5984555984556	76.0456273764259	48.2758620689655	79.5847750865052	61.8867924528302	71.2643678160919	66.1818181818182	64.3410852713178	59.3639575971731	76.2962962962963	74.5387453874539	46.031746031746	31.6831683168317	50.5747126436782	50	50	46.1538461538462	61.5384615384615	38.8888888888889	40	58.4269662921348	58.1395348837209	61.1764705882353	86704	CRTX
STACK_FIR_VXCT_200	1	909674926	BAvx_null	0.0864197530864197	0.0777777777777778	8.6637508807892	8.86822552515834	7.2463768115942	11.3207547169811	9.4488188976378	5.81818181818182	9.66542750929368	6.76691729323308	8.69565217391304	9.09090909090909	7.22021660649819	8.98876404494382	9.05660377358491	10.6463878326996	8.51063829787234	12	13.3333333333333	7.76699029126214	4.70588235294118	8.51063829787234	6.59340659340659	NaN	19.7802197802198	5.12820512820513	NaN	2.35294117647059	86704	CRTX
STACK_FIR_VXCT_200	1	909674926	dFC	0.77962962962963	0.681481481481481	77.7262877700468	68.2071338136555	90.4411764705882	55.6451612903226	79.5620437956204	77.3722627737226	81.5094339622642	81.7204301075269	67.6470588235294	63.8461538461539	82.2641509433962	90.9747292418773	87.3646209386281	74.3682310469314	79.1208791208791	50	76.1904761904762	79.0697674418605	61.1764705882353	66.6666666666667	53.6082474226804	67.4157303370786	54.5454545454545	89.6551724137931	70.3296703296703	70.7070707070707	19900	CRTX
STACK_FIR_VXCT_200	1	909674926	dFC_null	0.0938271604938272	0.0796296296296296	9.33718269156127	7.82029701746236	8.85608856088561	8.79120879120879	9.4488188976378	8.3969465648855	8.98876404494382	5.92592592592593	8.49420849420849	10.4166666666667	6.84410646387833	8.85608856088561	12.1863799283154	14.8409893992933	14.4144144144144	14.1176470588235	4.81927710843374	5.94059405940594	9.63855421686747	5.55555555555556	4.04040404040404	5.06329113924051	5.47945205479452	8.51063829787234	7.69230769230769	8.57142857142857	19900	CRTX
STACK_FIR_VXCT_200	1	909674926	Stack	0.859259259259259	0.696296296296296	85.8648826374811	69.472358153331	91.7910447761194	73.7254901960784	87.5	80.2919708029197	89.3617021276596	83.4532374100719	83.8235294117647	78.6259541984733	88.9705882352941	89.9280575539568	95.4545454545454	87.4524714828897	84.4444444444444	48.7804878048781	80.952380952381	69.5652173913043	59.3406593406593	72.5274725274725	62.8571428571429	56.4705882352941	65.8227848101266	87.2340425531915	68.75	76.9230769230769	24	CRTX
STACK_FIR_VXCT_200	1	183321356	BAvx	0.624074074074074	0.540740740740741	62.3100813601876	54.1549123329234	48.3516483516484	57.9925650557621	70.5882352941176	42.1875	74.3859649122807	50.5747126436782	73.015873015873	67.1428571428571	59.9221789883268	59.7315436241611	70.5454545454545	73.2824427480916	49.5049504950495	33.7078651685393	67.5	36.8932038834951	69.4736842105263	52.3364485981308	56.1797752808989	42.6666666666667	51.3513513513513	68.041237113402	54.7619047619048	67.4418604651163	86704	CRTX
STACK_FIR_VXCT_200	1	183321356	BAvx_null	0.0808641975308642	0.0981481481481482	8.07426186316365	10.6063327274491	9.31899641577061	7.57575757575758	6.62251655629139	11.1940298507463	7.97101449275362	6.17760617760618	5.88235294117647	12.781954887218	8.42911877394636	9.62962962962963	2.35294117647059	8.95522388059701	16.0919540229885	9.87654320987654	8.98876404494382	9.25925925925926	9.09090909090909	15	4	7.89473684210526	5.97014925373134	23.1578947368421	7.3394495412844	NaN	86704	CRTX
STACK_FIR_VXCT_200	1	183321356	dFC	0.747530864197531	0.692592592592593	74.7294808930457	69.8678550770745	86.9565217391304	56.8265682656827	74.2647058823529	74.2647058823529	75.2767527675277	71.9101123595506	71.5867158671587	61.8867924528302	78.6764705882353	86.7647058823529	83.5249042145594	74.8148148148148	83.7209302325581	38.0952380952381	75	75.5102040816326	69.2307692307692	68.8172043010753	60.6060606060606	65.1162790697674	64.2857142857143	89.8876404494382	82.9268292682927	65.2173913043478	19900	CRTX
STACK_FIR_VXCT_200	1	183321356	dFC_null	0.0839506172839506	0.0740740740740741	8.41164929216169	7.78574541673609	11.6731517509728	7.97101449275362	6.94980694980695	10.1010101010101	5.88235294117647	7.22021660649819	8.95522388059701	5.51724137931035	11.2359550561798	9.09090909090909	5.49019607843137	10.8527131782946	4.44444444444444	7.69230769230769	14.6788990825688	12.3711340206186	8.45070422535211	4.93827160493827	NaN	4.76190476190476	3.125	4.08163265306123	15.3846153846154	5.71428571428571	19900	CRTX
STACK_FIR_VXCT_200	1	183321356	Stack	0.82283950617284	0.77037037037037	82.1663426353587	77.1012088785361	86.1313868613139	68.2926829268293	84.1726618705036	76.7527675276753	83.6879432624114	79.6934865900383	81.7843866171004	76.0869565217391	86.1423220973783	86.9565217391304	88.0597014925373	88.2352941176471	85.7142857142857	51.685393258427	79.5454545454545	86.6666666666667	80.4597701149425	77.0833333333333	65.979381443299	64.367816091954	72.7272727272727	93.0232558139535	84.0909090909091	83.8709677419355	24	CRTX
STACK_FIR_VXCT_200	1	308187660	BAvx	0.655555555555556	0.503703703703704	65.4813163291829	50.2572300068895	60	57.037037037037	76.9811320754717	52.8301886792453	72.4738675958188	62.962962962963	65.6488549618321	68.4014869888476	55.6862745098039	70.4225352112676	72.3880597014925	70.9433962264151	59.3220338983051	28.5714285714286	64.367816091954	34	56.4705882352941	57.7319587628866	55.2631578947368	36.5853658536585	37.037037037037	66.6666666666667	52.5252525252525	54.5454545454545	86704	CRTX
STACK_FIR_VXCT_200	1	308187660	BAvx_null	0.0845679012345679	0.0592592592592593	8.42069708476968	6.55502487867506	5	6.59340659340659	10.7913669064748	7.03125	8.39160839160839	3.98406374501992	14.3396226415094	11.3074204946996	6.13026819923372	10.1449275362319	8.2089552238806	9.1254752851711	1.8018018018018	13.8613861386139	2.38095238095238	NaN	9.75609756097561	2.98507462686567	NaN	4.08163265306123	4.44444444444444	8.08080808080808	4.04040404040404	14.1176470588235	86704	CRTX
STACK_FIR_VXCT_200	1	308187660	dFC	0.761728395061728	0.733333333333333	76.0684152977531	73.3535078668252	92.3076923076923	58.4269662921348	75.886524822695	77.5086505190311	76.7441860465116	78.2287822878229	64.6616541353384	67.680608365019	75.3846153846154	91.6363636363636	82.6568265682657	71.6981132075472	83.8709677419355	43.956043956044	68.75	78.2608695652174	76.0869565217391	75.2688172043011	69.1358024691358	58.695652173913	83.5164835164835	82.1052631578947	88.0952380952381	72.5	19900	CRTX
STACK_FIR_VXCT_200	1	308187660	dFC_null	0.0722222222222222	0.0666666666666667	7.1839959693047	7.65354038418433	5.3030303030303	9.05923344947735	6.81818181818182	3.78787878787879	7.54716981132075	10.3703703703704	8.2089552238806	8	4.7808764940239	6.42857142857143	5.5944055944056	10.3092783505155	12.9032258064516	11.2676056338028	4.3010752688172	10.2564102564103	8.08080808080808	3.80952380952381	NaN	10.3092783505155	NaN	5.60747663551402	7.14285714285714	2.85714285714286	19900	CRTX
STACK_FIR_VXCT_200	1	308187660	Stack	0.829012345679012	0.75	82.8743686803259	74.5828420031577	94.3820224719101	70	84.4765342960289	80.8510638297872	82.8571428571429	83.5164835164835	73.4545454545455	81.3953488372093	82.1705426356589	95.2380952380952	86.8913857677903	79.2592592592593	84.7826086956522	37.3333333333333	77.0833333333333	75	74.4186046511628	77.4193548387097	68.9655172413793	55.6701030927835	86.6666666666667	81.7204301075269	89.8876404494382	86.046511627907	24	CRTX
STACK_FIR_VXCT_200	1	163846446	BAvx	0.624074074074074	0.490740740740741	62.4424191295456	49.5574978948618	49.8245614035088	55.9701492537313	74.8148148148148	42.5855513307985	73.4265734265734	54.6125461254613	68.9922480620155	63.5658914728682	63.3587786259542	61.6438356164383	69.3140794223827	71.2	54.7945205479452	26.7857142857143	63.9175257731959	36.5591397849462	54.1176470588235	46.9387755102041	56.7567567567567	48.7804878048781	37.037037037037	59.0476190476191	50.9803921568627	58.974358974359	86704	CRTX
STACK_FIR_VXCT_200	1	163846446	BAvx_null	0.0858024691358025	0.0888888888888889	8.54896730111247	9.52916115092537	6.71641791044776	7.32600732600733	11.9718309859155	9.70149253731343	11.6363636363636	7.74647887323944	6.89655172413793	12.0300751879699	5.86080586080586	10.1449275362319	8.69565217391304	3.86100386100386	9.91735537190083	9.63855421686747	10.752688172043	9.80392156862745	10.126582278481	NaN	7.79220779220779	7.05882352941176	7.40740740740741	10.1010101010101	14.8148148148148	7.40740740740741	86704	CRTX
STACK_FIR_VXCT_200	1	163846446	dFC	0.740123456790123	0.72962962962963	73.8803527253707	72.9385417837047	84.8708487084871	53.125	73.6842105263158	75.5395683453237	73.3333333333333	73.7226277372263	70.3296703296703	64.1509433962264	77.2727272727273	86.9565217391304	80.5860805860806	72.992700729927	82.1052631578947	54.1666666666667	80	77.1084337349398	74.6987951807229	69.9029126213592	59.4594594594595	67.3913043478261	65.3061224489796	89.8876404494382	81.8181818181818	73.4177215189873	19900	CRTX
STACK_FIR_VXCT_200	1	163846446	dFC_null	0.0833333333333333	0.0796296296296296	8.31288766469862	9.3587939337561	7.85714285714286	8.46153846153846	13.2295719844358	11.4285714285714	9.62962962962963	8.33333333333333	9.59409594095941	6.89655172413793	3.87596899224806	7.2463768115942	10.2389078498294	2.96296296296296	4.87804878048781	13.4615384615385	15.2173913043478	NaN	1.8018018018018	12	8.60215053763441	8.10810810810811	6.18556701030928	16.6666666666667	NaN	6.66666666666667	19900	CRTX
STACK_FIR_VXCT_200	1	163846446	Stack	0.816666666666667	0.733333333333333	81.5497778950194	73.4366836918672	89.6057347670251	64.3137254901961	87.0848708487085	77.8181818181818	85.4014598540146	79.2452830188679	76.8656716417911	74.5387453874539	83.0188679245283	87.5912408759124	86.6666666666667	86.4468864468864	83.5164835164835	57.4257425742574	76.2886597938144	74.3589743589744	78.6516853932584	71.1111111111111	70.2702702702703	69.6629213483146	62.8571428571429	88.1720430107527	79.5918367346939	69.3333333333333	24	CRTX
STACK_FIR_VXCT_200	1	839702235	BAvx	0.664197530864198	0.457407407407407	66.3961202764404	45.5559881363971	58.273381294964	59.5419847328244	74.6376811594203	46.1538461538461	78.7234042553191	60.2150537634409	73.8095238095238	68.7022900763359	66.147859922179	61.4334470989761	75.2688172043011	73.8461538461539	43.298969072165	33.7349397590361	52.6315789473684	33.3333333333333	53.4653465346535	37.5	55.5555555555556	33.8028169014084	38.3838383838384	56.8627450980392	51.7647058823529	56.3380281690141	86704	CRTX
STACK_FIR_VXCT_200	1	839702235	BAvx_null	0.0802469135802469	0.0907407407407407	7.91673715066154	9.92688927440111	7.40740740740741	9.42028985507246	6.08365019011407	10.2739726027397	7.08661417322835	4.81927710843374	4.70588235294118	12.4590163934426	6.81818181818182	9.23076923076923	7.77385159010601	8.92193308550186	7.59493670886076	8.88888888888889	6.89655172413793	10.6666666666667	8.24742268041237	9.9009900990099	3.84615384615385	19.7802197802198	10.1010101010101	15.0537634408602	NaN	8.21917808219178	86704	CRTX
STACK_FIR_VXCT_200	1	839702235	dFC	0.753086419753086	0.685185185185185	75.1483573145513	68.8846919286821	89.1385767790262	51.3833992094862	74.2857142857143	75.4578754578755	79.5539033457249	77.6978417266187	66.1764705882353	66.4092664092664	79.4007490636704	88.8086642599278	83.3948339483395	70.0729927007299	82.7586206896552	50.5050505050505	75.2688172043011	72.5	66.6666666666667	70.5882352941176	58.2278481012658	67.3684210526316	54.7169811320755	87.3563218390805	69.2307692307692	71.4285714285714	19900	CRTX
STACK_FIR_VXCT_200	1	839702235	dFC_null	0.0753086419753086	0.087037037037037	7.52411896886408	8.54722106964363	3.80228136882129	7.57575757575758	10.1167315175097	10.6007067137809	5.05415162454874	5.24344569288389	5.34351145038168	7.19424460431655	8.75912408759124	5.09090909090909	11.3636363636364	10.1449275362319	11.2676056338028	14.2857142857143	11.4285714285714	8.69565217391304	10.0840336134454	7.84313725490196	2.53164556962025	2.63157894736842	5.12820512820513	13.0434782608696	2.46913580246914	13.1578947368421	19900	CRTX
STACK_FIR_VXCT_200	1	839702235	Stack	0.844444444444444	0.718518518518519	84.3367747230897	72.113953994518	90.5109489051095	68.5258964143426	84.3636363636364	82.3970037453183	88.7272727272727	83.8235294117647	80.1498127340824	79.4223826714802	87.218045112782	89.8550724637681	89.9628252788104	87.0848708487085	80.4878048780488	60	73.7864077669903	73.4177215189873	61.5384615384615	77.5510204081633	68.235294117647	62.7906976744186	63.6363636363636	85.3932584269663	79.5180722891566	79.0123456790123	24	CRTX
STACK_FIR_VXCT_200	1	443747685	BAvx	0.608024691358025	0.524074074074074	60.838870154528	52.0222105929859	49.1103202846975	55.3030303030303	69.7318007662835	43.0656934306569	72.7272727272727	56.6176470588235	67.1532846715328	62.2222222222222	59.375	59.2057761732852	69.6629213483146	65.8914728682171	46.8085106382979	25	67.5324675324675	48.8372093023256	62.2222222222222	49.4117647058824	58.9285714285714	50.6024096385542	39.0804597701149	58.6206896551724	55	62.2222222222222	86704	CRTX
STACK_FIR_VXCT_200	1	443747685	BAvx_null	0.0808641975308642	0.0962962962962963	8.00881713430347	10.2406849896852	6.10687022900763	9.62962962962963	8.79120879120879	12.3778501628664	8.88888888888889	5.46875	7.63358778625954	5.12820512820513	6.36042402826855	12.3188405797101	6.2015503875969	7.2	5.33333333333333	5.63380281690141	11.7647058823529	13.953488372093	16.5289256198347	4.83870967741936	21.1764705882353	4.3010752688172	8.42105263157895	11.9047619047619	NaN	8.79120879120879	86704	CRTX
STACK_FIR_VXCT_200	1	443747685	dFC	0.727777777777778	0.757407407407407	72.5726752102734	75.7618388126394	86.8613138686131	48.6274509803922	74.6376811594203	72	75.6554307116105	71.5328467153285	61.7760617760618	63.1970260223048	74.7252747252747	86.9565217391304	81.021897810219	73.8805970149254	91.1111111111111	49.4117647058824	80	79.1666666666667	75.8620689655172	75.7894736842105	61.1764705882353	67.2727272727273	79.5698924731183	92.1348314606742	87.0588235294118	70.5882352941176	19900	CRTX
STACK_FIR_VXCT_200	1	443747685	dFC_null	0.0796296296296296	0.0740740740740741	7.9474973732422	8.05459775621029	8.56031128404669	10.752688172043	9.375	10.9090909090909	5.14705882352941	8.08823529411765	3.67647058823529	9.66542750929368	3.86100386100386	9.59409594095941	5.77617328519856	9.9644128113879	1.68067226890756	5.19480519480519	8.08080808080808	10	NaN	4.49438202247191	2.29885057471264	10.6382978723404	7.92079207920792	20.4081632653061	5.06329113924051	12.8205128205128	19900	CRTX
STACK_FIR_VXCT_200	1	443747685	Stack	0.801851851851852	0.798148148148148	80.0125506116949	79.6481884085903	88.3211678832117	62.6016260162602	79.4223826714802	75.4578754578755	84.3971631205674	77.9783393501805	79.6934865900383	76.6917293233083	80.1526717557252	86.5454545454545	86.231884057971	82.6568265682657	92.3076923076923	56.4102564102564	86.6666666666667	80.4597701149425	81.3186813186813	80	72.1649484536082	70.7070707070707	73.9130434782609	93.4782608695652	86.9565217391304	81.3953488372093	24	CRTX
STACK_FIR_VXCT_200	1	649198661	BAvx	0.66358024691358	0.455555555555556	66.4380953649965	45.4561245661892	59.106529209622	61.2403100775194	74.4360902255639	48.3516483516484	76.3250883392226	62.0938628158845	70.1612903225806	65.9090909090909	66.3967611336032	61.6949152542373	77.9783393501805	73.5632183908046	46.4	25	65.1685393258427	33.3333333333333	64.5161290322581	36.1904761904762	62.5	40.5405405405405	39.622641509434	42.2018348623853	40	50	86704	CRTX
STACK_FIR_VXCT_200	1	649198661	BAvx_null	0.0888888888888889	0.0777777777777778	8.88170070374808	9.00118670033295	8	6.52173913043478	5.24344569288389	16.2361623616236	12.0754716981132	9.70149253731343	10.5263157894737	10.2564102564103	5.32319391634981	11.2676056338028	7.14285714285714	4.28571428571429	7.05882352941176	10.752688172043	NaN	9.43396226415094	7.14285714285714	14.6341463414634	16.8224299065421	3.77358490566038	10.8695652173913	2.38095238095238	7.14285714285714	NaN	86704	CRTX
STACK_FIR_VXCT_200	1	649198661	dFC	0.787654320987654	0.62037037037037	78.6840253372109	62.0786523899766	92.7007299270073	55.8490566037736	80.8823529411765	82.6568265682657	80.1470588235294	78.2287822878229	67.6691729323308	70.8955223880597	78.3882783882784	93.0909090909091	84.7328244274809	78.9667896678967	75	42.2018348623853	67.3469387755102	68.1318681318681	72.3809523809524	63.5294117647059	51.685393258427	50.6329113924051	63.1578947368421	71.4285714285714	67.5	51.9480519480519	19900	CRTX
STACK_FIR_VXCT_200	1	649198661	dFC_null	0.0790123456790123	0.0648148148148148	7.86464116979547	6.34487665176135	10.6463878326996	3.07692307692308	6.97674418604651	5.67375886524823	7.69230769230769	7.88530465949821	10.2941176470588	9.77443609022556	12.8571428571429	6.01503759398496	4.7244094488189	8.75912408759124	5.26315789473684	2.56410256410256	5.88235294117647	4.34782608695652	1.9047619047619	6.25	8.42105263157895	10.4347826086957	10.2564102564103	9.09090909090909	8.33333333333333	3.38983050847458	19900	CRTX
STACK_FIR_VXCT_200	1	649198661	Stack	0.862962962962963	0.690740740740741	86.2167825163324	69.0685007135533	94.5848375451264	67.9389312977099	88.3895131086142	84.9624060150376	90.4411764705882	83.3948339483395	82.5757575757576	81.6176470588235	85.6088560885609	93.040293040293	92.5925925925926	89.4545454545455	80.8988764044944	53.1645569620253	73.7864077669903	66.6666666666667	76.2886597938144	69.8795180722892	70.4545454545454	62.6506024096386	60	73.3333333333333	71.4285714285714	70.2702702702703	24	CRTX
STACK_FIR_VXCT_200	1	415380921	BAvx	0.616049382716049	0.496296296296296	61.6477398100173	49.1419096873824	46.5454545454545	52.8301886792453	69.2307692307692	45.4212454212454	74.1258741258741	58.695652173913	63.8132295719844	62.5	59.8484848484848	61.0526315789474	74.7169811320755	70.9923664122137	49.0196078431373	39.0243902439024	58.8235294117647	38.4615384615385	63.6363636363636	47.1698113207547	59.5744680851064	34.2105263157895	42.6966292134831	54.3478260869565	48.1927710843373	54.5454545454546	86704	CRTX
STACK_FIR_VXCT_200	1	415380921	BAvx_null	0.0938271604938272	0.0888888888888889	9.35447834054749	8.7553988251747	9.63855421686747	4.72972972972973	9.21985815602837	11.6040955631399	10.3321033210332	7.5	8.19672131147541	14.8148148148148	5.99250936329588	13.1944444444444	8.23970037453183	8.79120879120879	4.87804878048781	17.1428571428571	9.34579439252336	7.40740740740741	12.6315789473684	5.88235294117647	8.69565217391304	8.42105263157895	10.8108108108108	6.18556701030928	8.10810810810811	5.55555555555556	86704	CRTX
STACK_FIR_VXCT_200	1	415380921	dFC	0.725308641975309	0.72962962962963	72.4391745931558	72.9091037041007	82.6086956521739	54.4776119402985	73.6842105263158	72.7272727272727	76.6423357664234	70.1107011070111	64.638783269962	66.9201520912547	70.7692307692308	84.8920863309353	81.0408921933085	70.7581227436823	92.4731182795699	54.1176470588235	85.7142857142857	83.3333333333333	68.75	72.3404255319149	59.0476190476191	46.3414634146341	74.6987951807229	94.2528735632184	78.7234042553191	65.1162790697674	19900	CRTX
STACK_FIR_VXCT_200	1	415380921	dFC_null	0.0746913580246914	0.114814814814815	7.49188315549861	11.1301492126969	5.09090909090909	7.35294117647059	4.34782608695652	10.077519379845	8.42911877394636	12.7208480565371	4.91228070175439	5.34351145038168	6.6914498141264	5.81818181818182	10.1960784313726	8.92193308550186	5.06329113924051	8.10810810810811	12.5	11.1111111111111	9.9009900990099	14.8936170212766	15.929203539823	7.40740740740741	8.69565217391304	5.26315789473684	17.8217821782178	16.8674698795181	19900	CRTX
STACK_FIR_VXCT_200	1	415380921	Stack	0.805555555555556	0.733333333333333	80.4685974925593	73.3402629177232	88.4892086330935	63.0350194552529	82.051282051282	78.2287822878229	84.7826086956522	78.9473684210526	72.8624535315985	74.0740740740741	81.8840579710145	86.0294117647059	89.3129770992367	85.9259259259259	94.5054945054945	48.8888888888889	76.5957446808511	83.7209302325581	71.1111111111111	66.6666666666667	67.3913043478261	53.6585365853659	74.7252747252747	90.9090909090909	80	71.9101123595506	24	CRTX
STACK_FIR_VXCT_200	1	753201624	BAvx	0.626543209876543	0.531481481481481	62.5921102933665	52.535607653852	51.985559566787	53.1365313653137	75.3846153846154	47.843137254902	70.5035971223022	58.9147286821705	64.84375	65.9649122807018	57.8125	63.3986928104575	72.4528301886793	68.8644688644689	48.8888888888889	44.1860465116279	60.2150537634409	37.3626373626374	65.3061224489796	48.3516483516484	59.0476190476191	50	38.8059701492537	60	65.8823529411765	52.3809523809524	86704	CRTX
STACK_FIR_VXCT_200	1	753201624	BAvx_null	0.0839506172839506	0.0981481481481482	8.42959975762803	9.30678596718044	8.27586206896552	9.9290780141844	7.04225352112676	10.3585657370518	6.27177700348432	9.81132075471698	10.4868913857678	6.17760617760618	10.077519379845	6.71641791044776	6.52173913043478	9.48616600790514	16.3265306122449	4.76190476190476	9.85915492957746	14.2857142857143	2.35294117647059	20.5607476635514	5.19480519480519	17.9487179487179	5.63380281690141	2.5974025974026	5.26315789473684	6.89655172413793	86704	CRTX
STACK_FIR_VXCT_200	1	753201624	dFC	0.742592592592593	0.722222222222222	74.1272336297453	71.9894571358397	88.6446886446886	53.90625	74.8201438848921	73.7226277372263	77.6119402985075	74.1573033707865	66.9144981412639	66.6666666666667	73.6462093862816	89.2086330935252	80.3030303030303	69.9248120300752	82.7586206896552	53.0612244897959	66.6666666666667	80.8080808080808	74	71.9101123595506	63.4146341463415	50.7042253521127	80.4597701149425	85.0574712643678	84.4444444444444	70.5882352941176	19900	CRTX
STACK_FIR_VXCT_200	1	753201624	dFC_null	0.0925925925925926	0.0944444444444444	9.22442363526057	9.07260899019228	10.6382978723404	13.6882129277567	9.85915492957746	8.99653979238754	14.5454545454545	11.4068441064639	8.69565217391304	6.32411067193676	3.73134328358209	5.34351145038168	9.55882352941176	7.90513833992095	12.2448979591837	8.57142857142857	14	9.52380952380952	16.1290322580645	7.14285714285714	9.19540229885058	6.59340659340659	2.4390243902439	8.21917808219178	4.3956043956044	10.4166666666667	19900	CRTX
STACK_FIR_VXCT_200	1	753201624	Stack	0.817283950617284	0.785185185185185	81.5826737533322	78.2467690397381	89.051094890511	66.4	86.0294117647059	82.3970037453183	80.4270462633452	80.4511278195489	73.6842105263158	79.1044776119403	80	88.8888888888889	88	84.5588235294118	85.3932584269663	53.4883720930233	78.3505154639175	81.3186813186813	84.8484848484849	77.6470588235294	79.1666666666667	67.5	74.4186046511628	86.3636363636364	86.0215053763441	84.4444444444444	24	CRTX
STACK_FIR_VXCT_200	1	898724411	BAvx	0.645061728395062	0.472222222222222	64.5056715435052	47.7978277337552	54.014598540146	58.5185185185185	75.8364312267658	44.1860465116279	77.0318021201413	63.9097744360902	68.2539682539683	63.0769230769231	63.8132295719844	56.957928802589	72.9824561403509	75.4863813229572	44.6808510638298	33.3333333333333	62.3376623376623	41.4634146341463	59.3406593406593	43.010752688172	61.1111111111111	25.6410256410256	41.8181818181818	53.3333333333333	51.9480519480519	55.5555555555556	86704	CRTX
STACK_FIR_VXCT_200	1	898724411	BAvx_null	0.0759259259259259	0.0962962962962963	7.57820678036392	9.54631685049564	8.17843866171004	10.5263157894737	5.71428571428571	8.63309352517986	8.23970037453183	3.690036900369	4.70588235294118	9.28571428571428	9.28571428571428	8.92193308550186	8.49420849420849	5.26315789473684	10.2564102564103	8.62068965517241	8.33333333333333	12.1212121212121	8.79120879120879	7.5	8.33333333333333	12.6315789473684	9.41176470588235	12.1951219512195	9.30232558139535	7.05882352941176	86704	CRTX
STACK_FIR_VXCT_200	1	898724411	dFC	0.775308641975309	0.631481481481482	77.5630817416246	64.0588744282231	90.0369003690037	56.5217391304348	78.0669144981413	77.3722627737226	81.3688212927757	80.14440433213	71.5384615384615	67.4074074074074	79.4007490636704	89.7058823529412	86.4661654135338	72.7272727272727	76.4044943820225	41.2698412698413	72.093023255814	68.1318681318681	70.1298701298701	63.1578947368421	47.3684210526316	55	57.8512396694215	79.5454545454545	69.3333333333333	68.4210526315789	19900	CRTX
STACK_FIR_VXCT_200	1	898724411	dFC_null	0.0901234567901235	0.0851851851851852	8.97819504110241	9.53132377055028	15.6028368794326	5.26315789473684	13.5338345864662	6.64206642066421	7.16845878136201	9.02255639097744	5.3639846743295	5.34351145038168	11.9850187265918	9.31899641577061	11.8518518518519	6.64206642066421	16.8067226890756	6.38297872340426	5.19480519480519	10.8108108108108	NaN	7.69230769230769	10	6.66666666666667	16.2790697674419	8.42105263157895	7.05882352941176	NaN	19900	CRTX
STACK_FIR_VXCT_200	1	898724411	Stack	0.846296296296296	0.712962962962963	84.5591000605127	71.5583388488446	93.3333333333333	72.4409448818898	86.4468864468864	77.4436090225564	90.0369003690037	83.2116788321168	80.4270462633452	81.9188191881919	85.6031128404669	88.5714285714286	89.4545454545455	85.8208955223881	71.4285714285714	46.6666666666667	70.7317073170732	74.4186046511628	71.7391304347826	75.8620689655172	70.5882352941176	68.1818181818182	65.5172413793103	87.3563218390805	78.0487804878049	78.1609195402299	24	CRTX
STACK_FIR_VXCT_200	1	761861325	BAvx	0.632716049382716	0.546296296296296	63.222282279312	54.7603715966087	56.2043795620438	53.7313432835821	75.8620689655172	46.2686567164179	73.2394366197183	62.0938628158845	66.147859922179	67.3992673992674	57.8125	66.8989547038328	69.3726937269373	63.6363636363636	58.5858585858586	41.4634146341463	65.9090909090909	33.7078651685393	63.4146341463415	44.2307692307692	61.7021276595745	55.1020408163265	50	54.5454545454546	52.2727272727273	76.1904761904762	86704	CRTX
STACK_FIR_VXCT_200	1	761861325	BAvx_null	0.0882716049382716	0.0648148148148148	8.79349726599497	6.86307586225401	12.8301886792453	9.41176470588235	12.3636363636364	8.06451612903226	3.89105058365759	9.05923344947735	5.88235294117647	8.52713178294574	8.75912408759124	9.81132075471698	6.49819494584837	10.4234527687296	8.24742268041237	5.55555555555556	8.24742268041237	7.40740740740741	NaN	8.19672131147541	4.44444444444444	10.4166666666667	6.18556701030928	5.33333333333333	2.85714285714286	8.60215053763441	86704	CRTX
STACK_FIR_VXCT_200	1	761861325	dFC	0.743827160493827	0.701851851851852	74.382882486266	70.3327413413312	91.5129151291513	52.3297491039426	76.1904761904762	77.6556776556777	75.7575757575758	74.9090909090909	64.2066420664207	66.4150943396226	74.9063670411985	89.2857142857143	78.9272030651341	70.4980842911878	82.2222222222222	54.7619047619048	76.5957446808511	70	78.5714285714286	78.0487804878049	60	55.5555555555556	66.6666666666667	76.1904761904762	82.2222222222222	63.1578947368421	19900	CRTX
STACK_FIR_VXCT_200	1	761861325	dFC_null	0.0820987654320988	0.0722222222222222	8.1389042809612	6.82336221674382	3.77358490566038	9.1254752851711	3.93700787401575	11.2359550561798	8.8235294117647	6.79245283018868	13.840830449827	5.42635658914729	6.14334470989761	11.3475177304965	7.96812749003984	9.25266903914591	4.81927710843374	6.81818181818182	5	2.56410256410256	8.79120879120879	2.38095238095238	19.4174757281553	5.76923076923077	2.66666666666667	4.70588235294118	8.42105263157895	10.5263157894737	19900	CRTX
STACK_FIR_VXCT_200	1	761861325	Stack	0.821604938271605	0.761111111111111	82.0015962581278	75.7662847159602	91.6967509025271	62.6506024096386	86.1313868613139	77.3234200743494	85.1851851851852	81.4814814814815	75.9856630824373	77.9026217228464	82.962962962963	90.7142857142857	87.9699248120301	84.0148698884758	89.8876404494382	56.3380281690141	79.1666666666667	73.3333333333333	77.6470588235294	77.1084337349398	76.2886597938144	67.3469387755102	72.7272727272727	78.5714285714286	81.1881188118812	79.5918367346939	24	CRTX
STACK_FIR_VXCT_200	1	333192660	BAvx	0.647530864197531	0.496296296296296	64.6485454864515	49.7653050923895	54.8736462093863	57.5875486381323	76.2962962962963	43.4108527131783	77.0318021201413	63.5036496350365	66.4150943396226	66.6666666666667	63.8461538461539	61.0526315789474	71.7391304347826	73.3590733590734	59.7938144329897	29.3577981651376	64.1975308641975	40.3846153846154	53.9325842696629	44.4444444444444	63.1578947368421	44.9438202247191	41.2698412698413	62.6086956521739	46.9387755102041	46.1538461538462	86704	CRTX
STACK_FIR_VXCT_200	1	333192660	BAvx_null	0.0969135802469136	0.0814814814814815	9.68027540573842	8.63614203313563	7.50853242320819	10.9803921568627	15.7894736842105	8.33333333333333	4.56273764258555	5.81818181818182	13.0434782608696	6.13026819923372	7.19424460431655	17.1428571428571	9.84848484848485	9.81132075471698	10.6194690265487	5.19480519480519	13.1868131868132	11.214953271028	NaN	6.52173913043478	4.70588235294118	7.2289156626506	9.52380952380952	12.2448979591837	4.16666666666667	10.3896103896104	86704	CRTX
STACK_FIR_VXCT_200	1	333192660	dFC	0.738888888888889	0.698148148148148	73.7637514656205	69.9187847781297	88.3211678832117	50	74.9063670411985	73.5714285714286	76.2962962962963	70.7142857142857	65.9176029962547	64.4444444444444	80.4597701149425	86.9565217391304	80.4428044280443	73.1343283582089	82.3529411764706	50	78.2608695652174	76.4044943820225	72.5	73.2673267326733	57.8313253012048	59.5744680851064	63.6363636363636	84.7826086956522	79.5454545454545	60.8695652173913	19900	CRTX
STACK_FIR_VXCT_200	1	333192660	dFC_null	0.101851851851852	0.0759259259259259	10.1923275947382	8.12524698699967	9.82456140350877	9.84848484848485	12.8787878787879	7.66283524904215	7.40740740740741	9.77443609022556	10.3703703703704	11.7216117216117	10.1449275362319	12.2743682310469	13.1274131274131	7.27272727272727	8.24742268041237	11.3207547169811	7.05882352941176	8.24742268041237	6.97674418604651	7.2289156626506	10.3896103896104	6.06060606060606	9.19540229885058	5.12820512820513	NaN	9.52380952380952	19900	CRTX
STACK_FIR_VXCT_200	1	333192660	Stack	0.812345679012346	0.77037037037037	81.0446267834288	77.0617153974005	88.7272727272727	62.2406639004149	84.4765342960289	76.6423357664234	85.1985559566787	80.1470588235294	74.0740740740741	77.3722627737226	84.0148698884758	87.1794871794872	87.5	84.9624060150376	93.1818181818182	55.6701030927835	80.4123711340206	82.1052631578947	79.5180722891566	77.2727272727273	75.8620689655172	70.4545454545454	68.2926829268293	90.3225806451613	81.3186813186813	70.3296703296703	24	CRTX
STACK_FIR_VXCT_200	1	817564420	BAvx	0.646296296296296	0.503703703703704	64.6598776942904	50.1196298234762	54.2955326460481	55.7251908396946	72.9323308270677	49.2537313432836	71.0801393728223	60.9665427509294	70.2702702702703	68.1647940074906	59.5238095238095	66.2162162162162	75.8364312267658	71.6535433070866	40	42.8571428571429	61.8556701030928	32.8767123287671	60	49.5575221238938	54.1176470588235	46.8468468468468	37.6811594202899	62.5	56	57.1428571428571	86704	CRTX
STACK_FIR_VXCT_200	1	817564420	BAvx_null	0.0839506172839506	0.0777777777777778	8.39756159266449	7.25778679466227	8.23970037453183	7.06713780918728	6.52173913043478	6.89655172413793	6.84410646387833	13.5338345864662	9.79591836734694	7.63888888888889	7.77385159010601	5.28301886792453	7.60456273764259	13.5714285714286	13.6363636363636	2.77777777777778	11.1111111111111	3.77358490566038	9.41176470588235	6.97674418604651	10.3448275862069	2.40963855421687	13.3333333333333	2.66666666666667	7.14285714285714	3.50877192982456	86704	CRTX
STACK_FIR_VXCT_200	1	817564420	dFC	0.737654320987654	0.701851851851852	73.7101216516149	70.4561633890547	87.5	52.4714828897338	75.9398496240601	75.9124087591241	77.2727272727273	72.6591760299626	64.9056603773585	64.5390070921986	73.5294117647059	89.8550724637681	77.6119402985075	72.3247232472325	86.046511627907	50	72.289156626506	78.1609195402299	69.0909090909091	79.1208791208791	64.367816091954	57.1428571428571	64.5833333333333	81.8181818181818	80.4878048780488	62.3655913978495	19900	CRTX
STACK_FIR_VXCT_200	1	817564420	dFC_null	0.0833333333333333	0.0888888888888889	8.28331680867234	8.7497357862977	9.62962962962963	3.93700787401575	11.8518518518519	5.81818181818182	6.17760617760618	9.52380952380952	12.3076923076923	9.25266903914591	10.6060606060606	7.2463768115942	2.33463035019455	10.7142857142857	10.989010989011	7.40740740740741	10	4.76190476190476	8.16326530612245	18.1818181818182	9.70873786407767	2.5974025974026	6.97674418604651	9.30232558139535	11.1111111111111	5.79710144927536	19900	CRTX
STACK_FIR_VXCT_200	1	817564420	Stack	0.82283950617284	0.772222222222222	82.2136832125753	77.3231955525883	91.2408759124088	66.9260700389105	81.4285714285714	79.4007490636704	87.218045112782	78.5185185185185	78.1021897810219	79.8534798534799	81.5094339622642	91.1111111111111	88.7272727272727	82.5278810408922	86.6666666666667	54.9450549450549	76.7676767676768	79.5454545454545	79.5918367346939	81.7204301075269	75.2941176470588	71.9101123595506	73.3333333333333	85.0574712643678	88.8888888888889	74.1573033707865	24	CRTX
STACK_FIR_VXCT_200	1	578998986	BAvx	0.608024691358025	0.555555555555556	60.8027819002098	55.4747600793818	48.3754512635379	49.802371541502	69.6969696969697	46.8864468864469	72.027972027972	50.3649635036496	67.4329501915709	63.7037037037037	60.3921568627451	60.8695652173913	70.7581227436823	69.3227091633466	58.9473684210526	47.0588235294118	63.1578947368421	40.8163265306122	60.8695652173913	54	55.421686746988	52.8735632183908	39.0243902439024	70.3296703296703	62.2222222222222	60.9756097560976	86704	CRTX
STACK_FIR_VXCT_200	1	578998986	BAvx_null	0.0858024691358025	0.0925925925925926	8.59604770854997	9.17071301775969	14.0077821011673	11.5523465703971	5.86080586080586	5.12820512820513	8.51063829787234	5.81818181818182	11.7216117216117	7.43494423791821	11.4068441064639	6.6914498141264	6.32411067193676	8.69565217391304	9.83606557377049	16.9811320754717	6.31578947368421	6.25	4.59770114942529	9.9009900990099	7.69230769230769	6.12244897959184	9.19540229885058	12.2448979591837	10.1010101010101	10.8108108108108	86704	CRTX
STACK_FIR_VXCT_200	1	578998986	dFC	0.755555555555556	0.716666666666667	75.4518665742518	71.4010760017682	86.7647058823529	51.9083969465649	73.4545454545455	77.6978417266187	76.5799256505576	80.1470588235294	66.6666666666667	67.4509803921569	77.7777777777778	88.3211678832117	85.3932584269663	73.2600732600733	85.1063829787234	46.3414634146341	71.8446601941748	74.7252747252747	80.8988764044944	71.7391304347826	54.1176470588235	61.7021276595745	68.235294117647	88.8888888888889	82.7586206896552	70.4545454545454	19900	CRTX
STACK_FIR_VXCT_200	1	578998986	dFC_null	0.0888888888888889	0.0981481481481482	8.81993451933481	9.82032534406902	13.3333333333333	6.06060606060606	6.17760617760618	9.66542750929368	10.5633802816901	7.49063670411985	7.38007380073801	11.8959107806691	7.40740740740741	3.92156862745098	12.4542124542125	9.48905109489051	5.40540540540541	8.98876404494382	22.680412371134	7.76699029126214	8.69565217391304	7.79220779220779	10.6666666666667	10.3092783505155	8.88888888888889	7.40740740740741	6.89655172413793	12.3456790123457	19900	CRTX
STACK_FIR_VXCT_200	1	578998986	Stack	0.820987654320988	0.77037037037037	81.9267092085558	76.6739791534768	88.086642599278	64.2276422764228	81.5094339622642	81.1594202898551	86.8613138686131	80.2867383512545	79.7047970479705	77.4436090225564	84.1328413284133	88.5714285714286	88.5608856088561	82.5757575757576	86.3157894736842	57.5	87.5	71.9101123595506	80.4123711340206	75.2688172043011	72.5	71.2643678160919	65.2173913043478	91.304347826087	80.4597701149425	80.4347826086957	24	CRTX
STACK_FIR_VXCT_200	1	312448411	BAvx	0.673456790123457	0.451851851851852	67.1966526543886	44.8706667352854	61.6541353383459	63.5036496350365	78.6764705882353	49.402390438247	73.8675958188153	63.7992831541219	68.9393939393939	70.0787401574803	57.0342205323194	69.3602693602694	75.9124087591241	74.1312741312741	41.6666666666667	24.3243243243243	45.5696202531646	26.8292682926829	62.6506024096386	44.6428571428571	53.3333333333333	41.0958904109589	41.8604651162791	43.9024390243902	48.936170212766	63.6363636363636	86704	CRTX
STACK_FIR_VXCT_200	1	312448411	BAvx_null	0.0765432098765432	0.0833333333333333	7.59936026578182	9.49783339722638	8.42911877394636	6.64206642066421	8.63309352517986	3.86100386100386	9.16030534351145	5.3030303030303	10.4895104895105	10.2189781021898	3.03030303030303	9.09090909090909	12.5461254612546	3.78787878787879	4.70588235294118	9.63855421686747	NaN	8.79120879120879	12.2448979591837	8.88888888888889	12.1951219512195	14.8148148148148	6.89655172413793	3.07692307692308	13.7254901960784	NaN	86704	CRTX
STACK_FIR_VXCT_200	1	312448411	dFC	0.779012345679012	0.666666666666667	77.8800650663604	66.7905337221315	92.6470588235294	61.2546125461255	81.5094339622642	77.6556776556777	77.6923076923077	77.2563176895307	69.1176470588235	73.8007380073801	74.6268656716418	91.6967509025271	82.3970037453183	74.9063670411985	74.4186046511628	47.7272727272727	65.3061224489796	72.093023255814	76.7441860465116	56.8421052631579	58.9473684210526	58.8235294117647	63.9175257731959	75.5555555555556	84.4444444444444	66.6666666666667	19900	CRTX
STACK_FIR_VXCT_200	1	312448411	dFC_null	0.0796296296296296	0.0740740740740741	7.96315038519324	7.83109875140065	6.52173913043478	6.59340659340659	10.9090909090909	6.27450980392157	8.02919708029197	8.98876404494382	12.0300751879699	4.37956204379562	6.71641791044776	8.79120879120879	7.43494423791821	8.88888888888889	6.31578947368421	8.60215053763441	9.87654320987654	9.61538461538461	12.3711340206186	NaN	6.66666666666667	5.71428571428571	10.3092783505155	9.19540229885058	4.87804878048781	2.5974025974026	19900	CRTX
STACK_FIR_VXCT_200	1	312448411	Stack	0.846296296296296	0.711111111111111	84.6167033088699	71.1096042238925	93.7269372693727	71.5328467153285	88.3211678832117	82.9090909090909	85.7142857142857	83.5164835164835	79.4007490636704	80.1556420233463	83.5820895522388	94.0740740740741	87.8228782287823	84.6441947565543	84.0909090909091	48.7804878048781	71.9101123595506	72.289156626506	75.8620689655172	61.5384615384615	62.3655913978495	63.4146341463415	71.6981132075472	81.3953488372093	78.6516853932584	81.3186813186813	24	CRTX
STACK_FIR_VXCT_200	1	320438147	BAvx	0.688888888888889	0.5	68.8721716490537	50.420320769781	59.8540145985401	62.4561403508772	78.8321167883212	54.3396226415094	80.14440433213	67.870036101083	64.5161290322581	66.1710037174721	65.3846153846154	69.6551724137931	80.4428044280443	76.8	48.780487804878	32.9411764705882	62.6506024096386	28.2352941176471	61.7283950617284	41.1214953271028	69.3333333333333	45.9459459459459	40.4494382022472	49.5049504950495	61.7021276595745	62.6506024096386	86704	CRTX
STACK_FIR_VXCT_200	1	320438147	BAvx_null	0.0734567901234568	0.0777777777777778	7.3595666847016	7.80527114759211	6.45161290322581	6.0377358490566	6.97674418604651	8.3969465648855	7.63358778625954	6.79245283018868	9.77443609022556	13.2841328413284	4.3010752688172	6.56934306569343	6.87285223367697	5.22388059701493	3.6697247706422	9.61538461538461	6.45161290322581	7.14285714285714	6.06060606060606	8.51063829787234	10.6382978723404	10.1010101010101	6.97674418604651	10.8108108108108	7.5	6.18556701030928	86704	CRTX
STACK_FIR_VXCT_200	1	320438147	dFC	0.789506172839506	0.657407407407407	78.8856777224172	66.4027955038486	93.0909090909091	58.4615384615385	81.7518248175183	81.8840579710145	86.2595419847328	78.9855072463768	64.9819494584838	71.8518518518519	78.7878787878788	92.0289855072464	86.3636363636364	72.1804511278196	79.0697674418605	40.7079646017699	68.75	69.1358024691358	63.8297872340425	70.3296703296703	62.9213483146067	59.2592592592593	61.5384615384615	74.4186046511628	76.5432098765432	70.3296703296703	19900	CRTX
STACK_FIR_VXCT_200	1	320438147	dFC_null	0.0765432098765432	0.0685185185185185	7.65373269318694	7.11725876566338	12.8571428571429	10.3174603174603	7.54716981132075	4.36363636363636	6.45161290322581	7.66283524904215	5.86080586080586	7.85714285714286	8.72727272727273	3.89105058365759	9.26640926640927	7.04225352112676	NaN	9.63855421686747	8	2.8169014084507	2.1978021978022	15	14.6341463414634	6.18556701030928	6	4.49438202247191	4.87804878048781	4.44444444444444	19900	CRTX
STACK_FIR_VXCT_200	1	320438147	Stack	0.862345679012346	0.72037037037037	86.2089335021576	72.0283127309409	94.4649446494465	71.1111111111111	90.7749077490775	85.0909090909091	87.3646209386281	87.3134328358209	78.3582089552239	82.1292775665399	85.7142857142857	94.1176470588235	91.1764705882353	86.8913857677903	79.0697674418605	57.4712643678161	75	68.3544303797468	69.6629213483146	64	80.8510638297872	63.6363636363636	73.2673267326733	75.2941176470588	80.4597701149425	77.2727272727273	24	CRTX
STACK_FIR_VXCT_200	1	333204135	BAvx	0.673456790123457	0.47962962962963	67.4363900155844	47.962640178717	63.3093525179856	57.6642335766423	77.9026217228464	48.3516483516484	79.2592592592593	62.2222222222222	68.7022900763359	66.9201520912547	66.6666666666667	65.979381443299	77.6556776556777	74.6031746031746	50.4504504504505	28.9156626506024	65.1685393258427	38.9380530973451	65.1162790697674	35.2941176470588	46.7289719626168	46.1538461538461	35.4430379746835	53.0612244897959	52.7472527472528	57.5342465753425	86704	CRTX
STACK_FIR_VXCT_200	1	333204135	BAvx_null	0.0771604938271605	0.0981481481481482	7.71219387782397	9.73270245397764	8.56031128404669	11.3207547169811	6.61764705882353	8.66425992779783	4.92957746478873	8.98876404494382	7.05882352941176	4.52830188679245	11.7647058823529	5.65371024734982	9.79020979020979	4.66926070038911	6.52173913043478	10.126582278481	10.1010101010101	12.6315789473684	6.52173913043478	6.97674418604651	8.69565217391304	5.47945205479452	14.6341463414634	13.6752136752137	10	11.4285714285714	86704	CRTX
STACK_FIR_VXCT_200	1	333204135	dFC	0.793827160493827	0.644444444444444	79.3252037964695	64.4925800253702	92.3076923076923	58.2089552238806	79.2592592592593	82.8358208955224	83.8951310861423	84.2490842490843	68.9138576779026	68.8888888888889	77.0909090909091	93.4782608695652	85.5018587360595	77.2727272727273	75.5555555555556	45.6521739130435	71.7391304347826	66	63.7362637362637	65.0602409638554	55.3191489361702	57.1428571428571	62.6506024096386	78.2608695652174	75.2941176470588	57.5	19900	CRTX
STACK_FIR_VXCT_200	1	333204135	dFC_null	0.0709876543209877	0.0703703703703704	7.08463633530523	8.27661520241905	3.3195020746888	7.06713780918728	7.69230769230769	6.52173913043478	9.84848484848485	5.57768924302789	6.20689655172414	6.87285223367697	10.727969348659	5.81818181818182	8.27067669172932	7.09219858156028	2.40963855421687	4.44444444444444	9.61538461538461	16.2790697674419	12.2448979591837	10.3092783505155	2.17391304347826	NaN	9.09090909090909	7.40740740740741	8.79120879120879	NaN	19900	CRTX
STACK_FIR_VXCT_200	1	333204135	Stack	0.866666666666667	0.7	86.6399803601831	69.9073356916335	93.0909090909091	71.6417910447761	89.051094890511	84.4444444444444	86.3468634686347	87.8228782287823	82.4817518248175	81.992337164751	88.6446886446886	93.3333333333333	92.1933085501859	88.6363636363636	81.7204301075269	48.1927710843373	73.9130434782609	70.5882352941176	76.0869565217391	69.8795180722892	58.4905660377359	69.0476190476191	64.2857142857143	80.4597701149425	78.7234042553191	67.5	24	CRTX
STACK_FIR_VXCT_200	1	992086343	BAvx	0.63641975308642	0.503703703703704	63.5623523252835	49.6339270988392	54.1516245487365	52.4714828897338	74.8148148148148	44.5283018867925	73.943661971831	60.4477611940298	63.3587786259542	63.9705882352941	59.4594594594595	66.4359861591695	73.8805970149254	75.2851711026616	53.1914893617021	30.1369863013699	66.6666666666667	44.1860465116279	64.367816091954	45.8715596330275	56.6037735849057	39.0243902439024	35.6164383561644	56.8807339449541	50	53.0612244897959	86704	CRTX
STACK_FIR_VXCT_200	1	992086343	BAvx_null	0.0820987654320988	0.0685185185185185	8.25150432852041	6.99450744612191	6.54545454545454	6.87022900763359	7.22021660649819	8.69565217391304	12.781954887218	9.96168582375479	7.97101449275362	10.9803921568627	5.26315789473684	4.1958041958042	11.1524163568773	7.38007380073801	7.47663551401869	4.81927710843374	6.12244897959184	3.2520325203252	4.81927710843374	10.5263157894737	9.09090909090909	8.98876404494382	4.93827160493827	6.66666666666667	7.59493670886076	9.63855421686747	86704	CRTX
STACK_FIR_VXCT_200	1	992086343	dFC	0.721604938271605	0.768518518518518	72.0692634425136	76.7194771506095	84.1726618705036	51.685393258427	69.8529411764706	75	75	72	63.3962264150943	62.2222222222222	74.8148148148148	86.0294117647059	81.1594202898551	69.4980694980695	88.8888888888889	55.1724137931034	85.3932584269663	82.2222222222222	75.2688172043011	76.9230769230769	74.1573033707865	63.4146341463415	74.468085106383	92.1348314606742	80.8510638297872	71.7391304347826	19900	CRTX
STACK_FIR_VXCT_200	1	992086343	dFC_null	0.0790123456790123	0.062962962962963	7.87690809685288	6.40845491659794	6.01503759398496	8.8235294117647	3.73134328358209	10.2189781021898	10.4868913857678	4.41176470588235	6.52173913043478	3.2	9.9644128113879	8.30449826989619	12.0754716981132	10.7692307692308	3.77358490566038	2.73972602739726	2.56410256410256	11.7647058823529	6.45161290322581	8.69565217391304	12.6126126126126	8.84955752212389	NaN	2.66666666666667	7.84313725490196	2.53164556962025	19900	CRTX
STACK_FIR_VXCT_200	1	992086343	Stack	0.804938271604938	0.798148148148148	80.3518194958768	79.4661456742285	88	64.8221343873518	82.051282051282	78.8321167883212	82.3104693140794	79.4007490636704	75.5725190839695	75.6554307116105	77.1535580524345	84.8920863309353	88.8888888888889	86.6425992779783	87.2340425531915	57.8947368421053	88.6363636363636	82.6086956521739	77.0833333333333	82.1052631578947	73.9130434782609	63.6363636363636	78.5714285714286	95.5555555555555	87.2340425531915	79.1208791208791	24	CRTX
STACK_FIR_VXCT_200	1	680223676	BAvx	0.685185185185185	0.45	68.4028908394283	45.4917574668512	62.5454545454545	55.7251908396946	78.0669144981413	56.1264822134387	76.3888888888889	67.1428571428571	66.6666666666667	65.9176029962547	64.9056603773585	70.1030927835051	79.1208791208791	78.125	47.9166666666667	31.1111111111111	55.421686746988	29.5454545454545	49.4623655913978	34.3283582089552	61.9047619047619	55.4455445544554	37.1428571428571	48.3516483516484	38.5542168674699	56.7164179104478	86704	CRTX
STACK_FIR_VXCT_200	1	680223676	BAvx_null	0.0858024691358025	0.087037037037037	8.50012382353233	8.50417220190045	12.1428571428571	13.9372822299652	7.82918149466192	6.27450980392157	4.46096654275093	9.31899641577061	10.1960784313726	4.0983606557377	8.02919708029197	10.077519379845	9.68858131487889	5.94795539033457	10.958904109589	6.81818181818182	4.25531914893617	11.6279069767442	7.47663551401869	8.88888888888889	15.3846153846154	2.63157894736842	10	6.89655172413793	12.0481927710843	5.06329113924051	86704	CRTX
STACK_FIR_VXCT_200	1	680223676	dFC	0.766049382716049	0.653703703703704	76.5649525613238	65.5087455691973	88.4057971014493	55.7251908396946	81.4814814814815	79.4326241134752	82.3076923076923	79.4223826714802	64.7686832740214	65.4135338345865	77.992277992278	90.7749077490775	81.203007518797	71.8518518518519	81.7204301075269	48.936170212766	71.1111111111111	72.5	60.952380952381	60	55.5555555555556	56	58.695652173913	87.6404494382023	73.8095238095238	59.1836734693877	19900	CRTX
STACK_FIR_VXCT_200	1	680223676	dFC_null	0.0759259259259259	0.0740740740740741	7.55383507027467	7.18883840258456	8.27067669172932	9.38628158844766	11.1524163568773	6.74157303370786	12.0141342756184	5.51181102362205	8.45070422535211	2.23880597014925	4.36363636363636	6.06060606060606	6.89655172413793	9.55882352941176	2.53164556962025	2.35294117647059	11.3636363636364	5.63380281690141	10.8108108108108	9.00900900900901	9.19540229885058	9.83606557377049	5.55555555555556	5.26315789473684	2.46913580246914	12.2448979591837	19900	CRTX
STACK_FIR_VXCT_200	1	680223676	Stack	0.852469135802469	0.716666666666667	85.0701414424227	71.6945036256195	92.4731182795699	69.9186991869919	88.3211678832117	86.1423220973783	87.2340425531915	85.8208955223881	78.030303030303	81.9188191881919	85.0746268656716	90.7142857142857	89.051094890511	86.1423220973783	86.6666666666667	59.3406593406593	76.0869565217391	63.1578947368421	64.7058823529412	65.2631578947368	74.4186046511628	66.6666666666667	70.1030927835051	89.8876404494382	69.8795180722892	74.1573033707865	24	CRTX
STACK_FIR_VXCT_200	1	409279611	BAvx	0.640740740740741	0.531481481481481	64.0914654133632	52.8258244928375	53.6585365853659	57.2463768115942	76.9230769230769	44.106463878327	71.7391304347826	64.7058823529412	61.4232209737828	66.9144981412639	61.9607843137255	64.963503649635	72.6591760299626	72.7969348659004	53.6082474226804	28.169014084507	70.4545454545454	48.4210526315789	61.5384615384615	44.9612403100775	59.7938144329897	43.0769230769231	44.7058823529412	58.7155963302752	60.4651162790698	60	86704	CRTX
STACK_FIR_VXCT_200	1	409279611	BAvx_null	0.101851851851852	0.0833333333333333	10.1480762872899	8.131440964552	7.3469387755102	13.5231316725979	7.9136690647482	6.36042402826855	9.81132075471698	17.8571428571429	12.3076923076923	9.72222222222222	8.62745098039215	11.1940298507463	7.5187969924812	9.59409594095941	9.09090909090909	8.42105263157895	2.63157894736842	2.40963855421687	8.60215053763441	11.3207547169811	2.10526315789474	6.81818181818182	10.5263157894737	23.4042553191489	10	2.24719101123596	86704	CRTX
STACK_FIR_VXCT_200	1	409279611	dFC	0.748765432098765	0.698148148148148	74.7855850749841	69.7803840560527	90.5797101449275	54.8872180451128	74.0740740740741	77.4647887323944	76.6283524904214	73.5714285714286	68.4410646387833	67.6691729323308	73.6842105263158	91.2408759124088	77.8625954198473	71.3235294117647	85.0574712643678	37.7777777777778	71.2871287128713	69.5652173913043	72.5274725274725	73.9130434782609	53.6585365853659	59.5744680851064	76.7441860465116	84.2105263157895	78.0487804878049	75	19900	CRTX
STACK_FIR_VXCT_200	1	409279611	dFC_null	0.0827160493827161	0.0962962962962963	8.23700978372772	9.99654744257173	9.09090909090909	7.78210116731517	6.47773279352227	7.97101449275362	3.7037037037037	7.53424657534247	6.66666666666667	10.1818181818182	9.4488188976378	9.9236641221374	12.3711340206186	7.69230769230769	16	5.76923076923077	15	6.77966101694915	8	8.98876404494382	16.2162162162162	5.88235294117647	10.989010989011	2	8.33333333333333	16	19900	CRTX
STACK_FIR_VXCT_200	1	409279611	Stack	0.82962962962963	0.794444444444444	82.8521215633005	79.2364505382483	89.4545454545455	67.2	84.3636363636364	81.9188191881919	85.6115107913669	81.7518248175183	78.4172661870504	76.9811320754717	81.7843866171004	92.3076923076923	87.3134328358209	87.1212121212121	87.9120879120879	58.974358974359	84.2105263157895	77.0833333333333	83.1460674157303	76.5957446808511	75.7281553398058	69.7674418604651	77.1084337349398	86.9565217391304	87.6404494382023	85.7142857142857	24	CRTX
STACK_FIR_VXCT_200	1	828319555	BAvx	0.622222222222222	0.522222222222222	62.1994005523005	52.2146604087029	52.9411764705882	49.814126394052	67.9245283018868	42.1455938697318	76.7025089605735	53.8461538461539	69.8884758364312	64.3939393939394	60.6299212598425	64.8648648648649	70.722433460076	72.5190839694657	55.5555555555556	34.0909090909091	60.7594936708861	48.4848484848485	53.0612244897959	51.6129032258065	57.8313253012048	49.438202247191	40	64.2857142857143	53.7634408602151	57.6923076923077	86704	CRTX
STACK_FIR_VXCT_200	1	828319555	BAvx_null	0.0820987654320988	0.0944444444444444	8.22323913929044	10.0722073800856	9.09090909090909	9.23076923076923	6.10687022900763	7.57575757575758	7.40740740740741	7.35294117647059	9.66542750929368	8.33333333333333	4.47761194029851	10.6463878326996	12.8113879003559	5.98006644518272	15	14.4329896907216	11.0091743119266	6.06060606060606	4.54545454545455	7.92079207920792	12.6582278481013	2.38095238095238	4.25531914893617	NaN	19.047619047619	13.4831460674157	86704	CRTX
STACK_FIR_VXCT_200	1	828319555	dFC	0.725308641975309	0.75	72.3429161101843	75.0332508158557	86.5454545454545	45.136186770428	72.0588235294118	72.7272727272727	72.5274725274725	71.6845878136201	65.3846153846154	58.7786259541985	80.1526717557252	87.9120879120879	83.0882352941176	72.1189591078067	85.3932584269663	51.685393258427	82.6086956521739	82.6086956521739	72.093023255814	78.6516853932584	75.7894736842105	60.9756097560976	62.6262626262626	89.1566265060241	80.4597701149425	78.3505154639175	19900	CRTX
STACK_FIR_VXCT_200	1	828319555	dFC_null	0.0765432098765432	0.111111111111111	7.61414472758843	10.6053830233128	5.94795539033457	12.9496402877698	9.62962962962963	5.04201680672269	6.40569395017794	8.69565217391304	11.0294117647059	2.17391304347826	9.35251798561151	9.55882352941176	4.47761194029851	6.10687022900763	7.61904761904762	14.8148148148148	18.1818181818182	4.65116279069767	2.63157894736842	15.5555555555556	13.7254901960784	21.1538461538461	2.89855072463768	5.40540540540541	10.1010101010101	10.5263157894737	19900	CRTX
STACK_FIR_VXCT_200	1	828319555	Stack	0.814814814814815	0.792592592592593	81.3238185961299	79.4630219777572	89.9280575539568	62.9032258064516	82.051282051282	77.7358490566038	84.1726618705036	79.1208791208791	77.6978417266187	74.4360902255639	87.5471698113208	87.5912408759124	87.4074074074074	85.2941176470588	84.7826086956522	60.6741573033708	89.6551724137931	85.0574712643678	77.0833333333333	83.3333333333333	79.0697674418605	74.7252747252747	68.041237113402	91.7647058823529	81.8181818181818	77.5510204081633	24	CRTX
STACK_FIR_VXCT_200	1	332819261	BAvx	0.627777777777778	0.544444444444444	62.6583898145719	54.6786281019421	55.7142857142857	54.4061302681992	69.9248120300752	44.5255474452555	75.4325259515571	59.1549295774648	60.8695652173913	64.1221374045802	55.6016597510373	65.5052264808362	72.4014336917563	74.2424242424242	59.3406593406593	39.5061728395062	72.7272727272727	41.9753086419753	66.6666666666667	44.6601941747573	72.093023255814	43.8095238095238	46.9387755102041	57.1428571428571	54.9450549450549	56.3380281690141	86704	CRTX
STACK_FIR_VXCT_200	1	332819261	BAvx_null	0.0771604938271605	0.0814814814814815	7.69579594208317	8.76152001361049	5.44747081712062	2.80701754385965	8.02919708029197	11.2676056338028	8.75912408759124	9.42028985507246	7.00389105058366	9.77443609022556	7.63358778625954	9.42028985507246	8.95522388059701	3.83141762452107	4.65116279069767	10.1010101010101	NaN	10	17.9487179487179	7.3394495412844	4.49438202247191	11.1111111111111	5.06329113924051	6.89655172413793	7.40740740740741	11.3636363636364	86704	CRTX
STACK_FIR_VXCT_200	1	332819261	dFC	0.75679012345679	0.716666666666667	75.5912321602924	71.3977747792138	85.5072463768116	59.0038314176245	78.1021897810219	79.4007490636704	74.9063670411985	73.3812949640288	63.9705882352941	69.8529411764706	73.8461538461539	90.1818181818182	83.9416058394161	75	80.4597701149425	53.0120481927711	82.2222222222222	71.7391304347826	76.4705882352941	69.4736842105263	66.6666666666667	54.1176470588235	69.1358024691358	80	83.1460674157303	70.3296703296703	19900	CRTX
STACK_FIR_VXCT_200	1	332819261	dFC_null	0.0907407407407407	0.0925925925925926	9.0340396796077	9.04452551814631	6.56934306569343	10.5633802816901	6.40569395017794	5.20446096654275	7.8125	4.6875	11.1111111111111	6.42570281124498	7.06713780918728	18.2481751824817	13.4831460674157	10.8303249097473	8.69565217391304	13.4831460674157	2.5	8.88888888888889	11.8811881188119	2.63157894736842	11.6666666666667	10.5263157894737	6.52173913043478	8.69565217391304	13.0434782608696	10	19900	CRTX
STACK_FIR_VXCT_200	1	332819261	Stack	0.831481481481481	0.755555555555556	83.0504252436087	75.2771848549831	91.3669064748202	68.503937007874	84.1328413284133	82.7838827838828	82.6568265682657	80.5755395683453	76.9230769230769	80.1556420233463	83.5820895522388	92.6470588235294	89.2193308550186	84.0579710144928	84.4444444444444	52.1739130434783	81.7204301075269	66.6666666666667	82.2222222222222	73.469387755102	76.4044943820225	61.6822429906542	76.1904761904762	86.3636363636364	84.2105263157895	77.7777777777778	24	CRTX
STACK_FIR_VXCT_200	1	107879697	BAvx	0.696296296296296	0.492592592592593	69.6152573851182	48.8374331591616	59.8540145985401	65.9259259259259	82.9457364341085	52.7131782945736	76.3636363636364	71.6216216216216	74.0157480314961	69.4029850746269	61.4785992217899	68.6868686868687	75.8122743682311	76.5625	47.9452054794521	29.8850574712644	54.320987654321	38.961038961039	61.8556701030928	32.9411764705882	65	34.375	53.1914893617021	57.7319587628866	47.1910112359551	62.6506024096386	86704	CRTX
STACK_FIR_VXCT_200	1	107879697	BAvx_null	0.0962962962962963	0.0888888888888889	9.61940684759636	8.85715592233156	6.08108108108108	7.11462450592885	11.0726643598616	8.23970037453183	8.79120879120879	5.14705882352941	7.28744939271255	8.33333333333333	15.9420289855072	10.6870229007634	15.2671755725191	11.4695340501792	7.2289156626506	13.3333333333333	7.40740740740741	12	5.19480519480519	7.89473684210526	2.27272727272727	4.3010752688172	10.4166666666667	17.9487179487179	13.7931034482759	4.49438202247191	86704	CRTX
STACK_FIR_VXCT_200	1	107879697	dFC	0.797530864197531	0.616666666666667	79.6098512056431	62.2301175153537	93.7728937728938	61.7760617760618	86.8613138686131	82.9090909090909	78.7878787878788	80.2919708029197	70.6766917293233	74.9063670411985	73.6059479553903	93.8181818181818	83.7545126353791	74.1573033707865	72.093023255814	41.2213740458015	61.3636363636364	66.6666666666667	60.8695652173913	65.1162790697674	52.8735632183908	41.6666666666667	71.5789473684211	70.4545454545454	76.1904761904762	66.6666666666667	19900	CRTX
STACK_FIR_VXCT_200	1	107879697	dFC_null	0.0901234567901235	0.0925925925925926	9.01124294409668	9.03164117357941	8.72727272727273	7.57575757575758	10.1083032490975	7.40740740740741	9.38628158844766	11.1940298507463	9.18727915194346	7.54716981132075	9.77443609022556	11.9402985074627	8.76494023904382	6.52173913043478	17.0212765957447	8.88888888888889	7.89473684210526	10.8108108108108	5.55555555555556	14.9532710280374	9.30232558139535	6.89655172413793	4.44444444444444	10	2.22222222222222	10.3896103896104	19900	CRTX
STACK_FIR_VXCT_200	1	107879697	Stack	0.880864197530864	0.651851851851852	88.0505862517328	65.0111122093025	96.3235294117647	77.7777777777778	93.8181818181818	86.6920152091255	89.4736842105263	86.9565217391304	80.5860805860806	85.6060606060606	84.2911877394636	94.5054945054945	92.7536231884058	87.8228782287823	78.2608695652174	50.9433962264151	62.0689655172414	65.1685393258427	68.1318681318681	59.5744680851064	67.4698795180723	42.8571428571429	66.6666666666667	70.4545454545454	71.4285714285714	77.1084337349398	24	CRTX
STACK_FIR_VXCT_200	1	615112835	BAvx	0.634567901234568	0.511111111111111	63.3087552359504	51.2683084496123	59.3155893536122	52.34375	69.4029850746269	44.6096654275093	78.3216783216783	54.275092936803	70.0729927007299	66.6666666666667	58.1132075471698	65.2920962199313	72	69.2913385826772	49.0196078431373	25.2873563218391	66.6666666666667	45.6140350877193	53.7634408602151	46.6666666666667	60.4166666666667	44.1558441558442	53.4883720930233	56.6037735849057	60.7594936708861	52.7777777777778	86704	CRTX
STACK_FIR_VXCT_200	1	615112835	BAvx_null	0.0771604938271605	0.0962962962962963	7.67547998251424	10.322606195386	13.5849056603774	12.3188405797101	6.52173913043478	6.4	5.05415162454874	6.06060606060606	7.38255033557047	11.0344827586207	6.47773279352227	5.62248995983936	7.22021660649819	4.4280442804428	9.70873786407767	10.752688172043	11.3821138211382	14.2857142857143	7.31707317073171	4.70588235294118	10.8108108108108	11.3636363636364	13.7931034482759	10.126582278481	NaN	9.30232558139535	86704	CRTX
STACK_FIR_VXCT_200	1	615112835	dFC	0.738271604938272	0.72037037037037	73.6215830950653	72.0381029857529	86.231884057971	51.3833992094862	74.9063670411985	75.6363636363636	78.030303030303	74.1007194244604	64.1221374045802	65.4135338345865	75.6554307116105	85.1985559566787	79.8561151079137	72.9241877256318	83.8709677419355	45.7831325301205	80	78.6516853932584	71.7391304347826	77.6470588235294	63.1578947368421	60.2150537634409	65.3465346534654	87.9120879120879	79.5454545454545	70.5882352941176	19900	CRTX
STACK_FIR_VXCT_200	1	615112835	dFC_null	0.0796296296296296	0.0666666666666667	7.93514101594845	6.52899092808248	9.375	2.23880597014925	12.5461254612546	11.1940298507463	11.4285714285714	6.71641791044776	7.38007380073801	6.08365019011407	5.44747081712062	8.87372013651877	7.2463768115942	6.6914498141264	7.92079207920792	7.76699029126214	7.14285714285714	16.8421052631579	7.79220779220779	2.5	8	2.77777777777778	4.76190476190476	4.93827160493827	4.16666666666667	3.73831775700935	19900	CRTX
STACK_FIR_VXCT_200	1	615112835	Stack	0.827160493827161	0.757407407407407	82.6126891406202	75.7650529871888	90.9747292418773	70.1195219123506	80.7272727272727	78.1021897810219	88.5714285714286	80.2973977695167	76.2962962962963	78.030303030303	84.7583643122677	89.3772893772894	89.7338403041825	84.3636363636364	80.8510638297872	52.3809523809524	83.3333333333333	81.9277108433735	69.3069306930693	83.1460674157303	74.7474747474747	64.367816091954	65.2173913043478	92.3076923076923	78.2608695652174	83.3333333333333	24	CRTX
STACK_FIR_VXCT_200	1	194926141	BAvx	0.623456790123457	0.514814814814815	62.3304426704339	51.0696087810359	57.5539568345324	52.0446096654275	66.1764705882353	40.9090909090909	72.791519434629	54.6125461254613	70.6827309236948	66.9201520912547	59.3984962406015	60.2836879432624	73.3096085409253	73.2824427480916	46.7741935483871	35.2941176470588	57.5	36.3636363636364	65.9574468085107	48.7804878048781	52.1739130434783	40.5797101449275	50.6024096385542	66.6666666666667	57.4257425742574	54.7169811320755	86704	CRTX
STACK_FIR_VXCT_200	1	194926141	BAvx_null	0.0802469135802469	0.0703703703703704	8.02980418537176	7.05800549280499	2.91970802919708	6.89655172413793	9.81132075471698	12.6865671641791	8.27067669172932	6.10687022900763	11.2781954887218	5.71428571428571	5.90405904059041	9.48905109489051	6.64206642066421	10.6382978723404	6.45161290322581	8.16326530612245	9.9009900990099	5.88235294117647	10	8.33333333333333	1.96078431372549	6.52173913043478	4.08163265306123	8.82352941176471	4.93827160493827	9.63855421686747	86704	CRTX
STACK_FIR_VXCT_200	1	194926141	dFC	0.730864197530864	0.711111111111111	73.061910884599	71.4075095678903	85.4961832061069	53.0769230769231	73.4545454545455	72.9323308270677	80.4511278195489	70.6293706293706	67.6470588235294	62.7306273062731	73.8461538461539	90.1818181818182	77.2058823529412	69.0909090909091	87.5	45.7142857142857	75.2475247524753	75.5102040816326	70.4545454545454	84.3373493975904	62.0689655172414	55.421686746988	67.4157303370786	80.952380952381	82.5	69.7674418604651	19900	CRTX
STACK_FIR_VXCT_200	1	194926141	dFC_null	0.0808641975308642	0.0888888888888889	8.05094630065378	8.34796942871926	5.81818181818182	7.82918149466192	12.781954887218	2.32558139534884	8	13.2841328413284	3.67647058823529	6.66666666666667	7.25806451612903	6.6914498141264	9.55882352941176	12.7208480565371	8.84955752212389	4.81927710843374	20	11.2676056338028	6.2992125984252	3.125	5.33333333333333	5	7.59493670886076	2.94117647058824	15.6862745098039	9.25925925925926	19900	CRTX
STACK_FIR_VXCT_200	1	194926141	Stack	0.812962962962963	0.751851851851852	81.1930071426113	74.6617579823634	86.2453531598513	69.0196078431372	82.051282051282	76.2264150943396	86.7383512544803	76.6423357664234	78.8321167883212	79.8479087452472	79.8479087452472	88.9679715302491	86.1423220973783	83.7545126353791	81.9047619047619	52.2727272727273	86.8686868686869	78.3505154639175	73.9130434782609	72.9411764705882	68.9655172413793	52.6315789473684	75.2941176470588	88.3720930232558	81.8181818181818	82.6086956521739	24	CRTX
STACK_FIR_VXCT_200	1	495128125	BAvx	0.621604938271605	0.501851851851852	62.1433722062015	49.6428355096523	57.7617328519855	50.7352941176471	70.631970260223	41.9847328244275	71.2230215827338	57.7777777777778	65.4411764705882	59.7014925373134	58.9147286821705	65.3198653198653	73.0769230769231	73.1517509727626	45.6521739130435	33.3333333333333	56.5217391304348	39.5604395604396	59.5744680851064	44.1860465116279	59.1836734693877	47.887323943662	43.0379746835443	55.6701030927835	51.9230769230769	59.1836734693877	86704	CRTX
STACK_FIR_VXCT_200	1	495128125	BAvx_null	0.0845679012345679	0.0740740740740741	8.45091081555083	7.40964944724826	8.72727272727273	9.02777777777778	8.42911877394636	6.42857142857143	4.52830188679245	9.45454545454546	11.1111111111111	10.7692307692308	6.79245283018868	8.06451612903226	9.12280701754386	8.95522388059701	6.66666666666667	8.42105263157895	9.61538461538461	8.24742268041237	6.74157303370786	11.4285714285714	7.2289156626506	13.0434782608696	4.95867768595041	3.88349514563107	5.55555555555556	3.125	86704	CRTX
STACK_FIR_VXCT_200	1	495128125	dFC	0.740740740740741	0.731481481481482	73.9379481328732	73.2804084997879	86.9565217391304	55.5555555555556	76.5799256505576	75.1824817518248	78.2287822878229	72.4014336917563	63.4686346863469	65.9259259259259	73.6059479553903	88.7272727272727	78.030303030303	72.5925925925926	81.6326530612245	52.6315789473684	70.5882352941176	78.5714285714286	78.5714285714286	72.289156626506	70.5882352941176	61.3636363636364	71.0280373831776	89.6551724137931	84.0909090909091	68.3544303797468	19900	CRTX
STACK_FIR_VXCT_200	1	495128125	dFC_null	0.0765432098765432	0.0666666666666667	7.65054805141258	6.61730834534452	5.75539568345324	6.71641791044776	11.8081180811808	9.88593155893536	4.3956043956044	4.7244094488189	2.91970802919708	10.1083032490975	9.62962962962963	8.88888888888889	8.11808118081181	8.85608856088561	7.61904761904762	12.6126126126126	2.1978021978022	4.76190476190476	11.1111111111111	6.59340659340659	3.80952380952381	2.77777777777778	4.44444444444444	16.2162162162162	2.32558139534884	4.93827160493827	19900	CRTX
STACK_FIR_VXCT_200	1	495128125	Stack	0.828395061728395	0.783333333333333	82.7230694014404	78.3892649462035	89.5306859205776	70.5882352941176	83.271375464684	81.3688212927757	85.7142857142857	80.14440433213	76.5151515151515	78.4905660377359	83.8709677419355	89.9280575539568	84.8484848484848	88.4057971014493	87.2340425531915	62.3655913978495	75.7894736842105	83.3333333333333	85.7142857142857	74.6987951807229	76.1904761904762	72.093023255814	71.4285714285714	90.6976744186046	82.4742268041237	78.6516853932584	24	CRTX
STACK_FIR_VXCT_200	1	542289765	BAvx	0.681481481481481	0.481481481481481	68.1458160620726	48.1320284323264	55.9701492537313	62.2222222222222	82.8358208955224	48.6486486486487	80.8823529411765	65.7039711191336	74.0157480314961	68.3274021352313	66.4150943396226	65.0847457627119	73.2075471698113	74.4360902255639	50.3703703703704	26.6666666666667	60.7594936708861	43.5897435897436	53.7634408602151	35.8974358974359	55.5555555555556	42.3529411764706	40.5405405405405	53.6082474226804	61.7021276595745	52.7777777777778	86704	CRTX
STACK_FIR_VXCT_200	1	542289765	BAvx_null	0.0654320987654321	0.0777777777777778	6.50107768441534	7.61416856859971	6.45161290322581	5.22388059701493	8.95522388059701	6.71641791044776	5.83941605839416	10.6761565836299	6.45161290322581	3.23886639676113	7.04225352112676	7.49063670411985	3.03030303030303	6.89655172413793	8.62068965517241	6.97674418604651	11.8811881188119	7.2289156626506	7.2289156626506	8.21917808219178	4.59770114942529	9.25925925925926	5.79710144927536	7.47663551401869	8.88888888888889	5.19480519480519	86704	CRTX
STACK_FIR_VXCT_200	1	542289765	dFC	0.789506172839506	0.674074074074074	78.8942480818221	67.3643365010346	89.9628252788104	64.8648648648649	83.9416058394161	78.5714285714286	80.7547169811321	77.4907749077491	66.6666666666667	73.2075471698113	78.1954887218045	89.7058823529412	86.6666666666667	76.7025089605735	76.0869565217391	46.8468468468468	71.7391304347826	73.3333333333333	67.3913043478261	73.9130434782609	59.7701149425287	52.6315789473684	69.2307692307692	79.1208791208791	80.8080808080808	57.5	19900	CRTX
STACK_FIR_VXCT_200	1	542289765	dFC_null	0.0895061728395062	0.0685185185185185	8.91909909079727	6.98572641172756	6.64206642066421	7.54716981132075	10.6060606060606	10.8949416342412	4.65116279069767	6.64206642066421	7.09219858156028	11.3207547169811	11.8881118881119	6.89655172413793	12.0567375886525	10.7913669064748	2.63157894736842	2.04081632653061	3.88349514563107	5.06329113924051	6.38297872340426	8.21917808219178	2.40963855421687	8.69565217391304	14.7368421052632	NaN	18.1818181818182	4.59770114942529	19900	CRTX
STACK_FIR_VXCT_200	1	542289765	Stack	0.872222222222222	0.703703703703704	87.220078208259	70.1928080613301	94.1176470588235	73.4082397003745	92.5373134328358	84.5878136200717	88.9679715302491	85.3932584269663	83.3948339483395	82.3970037453183	86.7647058823529	94.0298507462686	91.7293233082707	89.3129770992367	82.9787234042553	48.936170212766	81.3186813186813	66.6666666666667	68.8172043010753	72.7272727272727	66.6666666666667	57.8947368421053	70.7317073170732	78.7234042553191	75.2475247524753	71.6049382716049	24	CRTX
STACK_FIR_VXCT_200	1	387771164	BAvx	0.66358024691358	0.511111111111111	66.4724576300331	51.1012082884724	53.7634408602151	55.8823529411765	77.4907749077491	47.940074906367	81.021897810219	60.4477611940298	70.5882352941176	63.7992831541219	65.0980392156863	63.2996632996633	78.8104089219331	79.5275590551181	50.5050505050505	44.4444444444444	58.5365853658537	41.025641025641	58.252427184466	40	60.5263157894737	32.967032967033	53.8461538461538	52.5423728813559	57.7777777777778	62.7906976744186	86704	CRTX
STACK_FIR_VXCT_200	1	387771164	BAvx_null	0.0777777777777778	0.0907407407407407	7.78976805087653	9.26643575272176	10.1449275362319	5.49019607843137	10.8303249097473	7.78210116731517	9.30232558139535	8.72727272727273	8.95522388059701	4.6875	7.63888888888889	8.2089552238806	8.36501901140684	3.34448160535117	7.2289156626506	2.27272727272727	7.79220779220779	5.71428571428571	19.047619047619	NaN	10.989010989011	2.5	13.0434782608696	12.7272727272727	9.9009900990099	10.7142857142857	86704	CRTX
STACK_FIR_VXCT_200	1	387771164	dFC	0.75	0.694444444444444	74.8835696606083	69.4688034119222	86.7383512544803	51.685393258427	78.1021897810219	73.1884057971015	75.3731343283582	74.6376811594203	65.9003831417625	65.6488549618321	74.7169811320755	89.2193308550186	87.2727272727273	76.1194029850746	78.6516853932584	50.5747126436782	65.8536585365854	76.9230769230769	77.6470588235294	72.7272727272727	61.0526315789474	58.0645161290323	72.3404255319149	84.0909090909091	77.2727272727273	58.4269662921348	19900	CRTX
STACK_FIR_VXCT_200	1	387771164	dFC_null	0.0685185185185185	0.0666666666666667	6.79579508945791	7.26498032397576	1.5625	4.58015267175572	7.46268656716418	5.97014925373134	5.88235294117647	6.61764705882353	15.7534246575342	9.02255639097744	5.67375886524823	10.1167315175097	6.06060606060606	2.84697508896797	3.77358490566038	10.3092783505155	9.9009900990099	15.5172413793103	11.3207547169811	5.12820512820513	NaN	1.96078431372549	3.2258064516129	NaN	6.25	5.26315789473684	19900	CRTX
STACK_FIR_VXCT_200	1	387771164	Stack	0.848765432098765	0.744444444444444	84.7426056114305	74.5649039827766	90.1098901098901	69.3227091633466	88.4057971014493	78.6259541984733	88.7323943661972	79.4223826714802	83.0882352941176	82.1292775665399	85.0746268656716	89.4545454545455	91.6363636363636	90.9090909090909	84.7058823529412	57.1428571428571	79.5180722891566	78.6516853932584	76.0869565217391	81.8181818181818	70.5882352941176	64.2857142857143	76.7441860465116	78	74.5098039215686	72.7272727272727	24	CRTX
STACK_FIR_VXCT_200	1	500368721	BAvx	0.65679012345679	0.474074074074074	65.6128909848468	46.549243511505	57.9925650557621	54.6816479400749	75.3731343283582	50.5836575875486	72.9241877256318	62.3655913978495	69.7674418604651	67.6258992805755	59.9221789883268	64.6258503401361	76.1194029850746	75.3731343283582	46.2962962962963	29.1666666666667	53.1645569620253	24.6153846153846	59.0476190476191	51.685393258427	49.3506493506493	29.6296296296296	51.7647058823529	58.1818181818182	56.25	49.438202247191	86704	CRTX
STACK_FIR_VXCT_200	1	500368721	BAvx_null	0.0709876543209877	0.0851851851851852	7.13771393735581	8.23836596414402	6.99300699300699	10.5263157894737	6.33802816901408	3.55871886120996	7.57575757575758	7.43494423791821	7.46268656716418	6.2992125984252	10.9803921568627	7.03125	5.22388059701493	6.22837370242214	14.2857142857143	7.79220779220779	2.1505376344086	14.2857142857143	4.59770114942529	7.69230769230769	10.6382978723404	12.6582278481013	11.6279069767442	2.53164556962025	2.38095238095238	8.21917808219178	86704	CRTX
STACK_FIR_VXCT_200	1	500368721	dFC	0.759876543209877	0.644444444444444	75.7883783351187	65.0956672569079	90.2527075812275	53.0120481927711	78.9855072463768	76.4912280701754	77.2200772200772	75.735294117647	68.6346863468635	65.9259259259259	77.9026217228464	90.4411764705882	85.7142857142857	69.1449814126394	70.5882352941176	44.2477876106195	60.7594936708861	69.6629213483146	73.3333333333333	58.252427184466	63.6363636363636	64.9350649350649	61.5384615384615	80	72.289156626506	61.9047619047619	19900	CRTX
STACK_FIR_VXCT_200	1	500368721	dFC_null	0.0759259259259259	0.101851851851852	7.60444462557267	10.8498624999992	4.47761194029851	7.00389105058366	5.51181102362205	8.33333333333333	10.9803921568627	10.4895104895105	6.49819494584837	3.54609929078014	10.7692307692308	5.75539568345324	8.60215053763441	9.28571428571428	6.31578947368421	6.34920634920635	18.4210526315789	9.83606557377049	NaN	11.5942028985507	16.0714285714286	5.8252427184466	10.989010989011	7.69230769230769	15.3846153846154	10.8695652173913	19900	CRTX
STACK_FIR_VXCT_200	1	500368721	Stack	0.844444444444444	0.687037037037037	84.3241128098318	68.7797921795825	91.1764705882353	67.7290836653386	87.3646209386281	80.8823529411765	89.2086330935252	84.1328413284133	80.9160305343512	78.7003610108303	86.2453531598513	90.2527075812275	91.3857677902622	83.8951310861423	62.3655913978495	54.9019607843137	62.6506024096386	71.4285714285714	76.4705882352941	73.1182795698925	65.0602409638554	63.8888888888889	64.1509433962264	82.7586206896552	75	73.5632183908046	24	CRTX
STACK_FIR_VXCT_200	1	271037089	BAvx	0.654938271604938	0.451851851851852	65.441941677386	45.3688410326606	55.7971014492754	54.1984732824427	76.5151515151515	44.1860465116279	79.136690647482	60.9318996415771	70.631970260223	67.6691729323308	63.9097744360902	63.481228668942	76.7527675276753	72.093023255814	43.1372549019608	33.0097087378641	55	40.5405405405405	51.4851485148515	36.2204724409449	46.1538461538462	44.4444444444444	34.7826086956522	52.7272727272727	48.1012658227848	58.8235294117647	86704	CRTX
STACK_FIR_VXCT_200	1	271037089	BAvx_null	0.0839506172839506	0.0814814814814815	8.37779681491324	8.17695637661272	8.72727272727273	10.15625	7.40740740740741	10.2739726027397	4.7808764940239	11.4285714285714	10.8949416342412	6.49819494584837	11.0294117647059	10.4089219330855	3.584229390681	5.34351145038168	16.1616161616162	10.126582278481	5.17241379310345	2.27272727272727	7.59493670886076	7.14285714285714	12.1951219512195	9.87654320987654	14.7368421052632	4.25531914893617	2.27272727272727	6.31578947368421	86704	CRTX
STACK_FIR_VXCT_200	1	271037089	dFC	0.781481481481481	0.592592592592593	78.0665679156104	59.802272940356	91.1764705882353	62.8352490421456	77.3234200743494	81.9787985865724	78.9272030651341	80.4347826086957	66.6666666666667	70.1107011070111	79.3893129770992	89.4545454545455	85.2941176470588	73.2075471698113	73.3333333333333	34.6153846153846	65.1685393258427	75	60.7594936708861	61.1764705882353	54.320987654321	45.2380952380952	53.2258064516129	67.5	62.9213483146067	64.367816091954	19900	CRTX
STACK_FIR_VXCT_200	1	271037089	dFC_null	0.0820987654320988	0.0944444444444444	8.24276604567746	9.20718793562523	6.10169491525424	11.3636363636364	9.4488188976378	6.6914498141264	6.71641791044776	6.99300699300699	11.8081180811808	8.11808118081181	9.48616600790514	6.79245283018868	10.9489051094891	4.44444444444444	16.5289256198347	5.8252427184466	6.74157303370786	9.52380952380952	8.10810810810811	10.1010101010101	14.8936170212766	7.3394495412844	13.1147540983607	5.40540540540541	10.126582278481	2.77777777777778	19900	CRTX
STACK_FIR_VXCT_200	1	271037089	Stack	0.853086419753086	0.635185185185185	85.2249362777404	64.0368034182518	91.1764705882353	72.65625	88.1720430107527	81.3688212927757	88.9705882352941	83.2116788321168	81.1808118081181	83.8951310861423	84.0148698884758	90.9090909090909	89.5522388059702	87.5912408759124	83.5443037974684	44	60.4651162790698	67.5	70.2127659574468	70.7317073170732	57.4712643678161	53.0120481927711	58.1196581196581	75.2941176470588	59.3406593406593	68.75	24	CRTX
STACK_FIR_VXCT_200	1	551106619	BAvx	0.659259259259259	0.464814814814815	65.9442219109651	45.8143931090401	55.7142857142857	59.7785977859779	74.9063670411985	45.8646616541353	77.7777777777778	59.2592592592593	73.2283464566929	69.7318007662835	61.7760617760618	66.4406779661017	70.5882352941176	76.2645914396887	49.5867768595041	20.253164556962	62.3655913978495	45.8333333333333	59.0909090909091	34.5679012345679	58.0645161290323	38.2352941176471	33.7078651685393	48.5436893203883	46.5116279069767	53.0120481927711	86704	CRTX
STACK_FIR_VXCT_200	1	551106619	BAvx_null	0.0882716049382716	0.105555555555556	8.81681073882478	10.475055503241	7.40740740740741	6.13026819923372	10.5660377358491	4.63320463320463	5.81818181818182	8.42911877394636	8.30449826989619	10.5263157894737	11.5942028985507	10.2362204724409	10.2040816326531	11.9521912350598	21.7391304347826	11.6504854368932	8.69565217391304	6.89655172413793	2.40963855421687	6.52173913043478	17.1428571428571	12.5	11.7647058823529	5.06329113924051	9.19540229885058	12.1212121212121	86704	CRTX
STACK_FIR_VXCT_200	1	551106619	dFC	0.777777777777778	0.648148148148148	77.7120191274173	64.9792440203745	90.1098901098901	53.9325842696629	78.5454545454545	82.051282051282	81.5384615384615	77.0909090909091	66.4179104477612	70.6766917293233	77.992277992278	92.3636363636364	87.9120879120879	73.9130434782609	80	44.6428571428571	65.9574468085107	68.1318681318681	69.3069306930693	62.6506024096386	61.9047619047619	50	62.1359223300971	74.6987951807229	74.468085106383	65.8536585365854	19900	CRTX
STACK_FIR_VXCT_200	1	551106619	dFC_null	0.0820987654320988	0.0703703703703704	8.20447096037267	7.46117090199337	3.584229390681	8.66425992779783	8.95522388059701	12.2137404580153	6.17760617760618	11.0726643598616	8.92193308550186	7.78210116731517	9.84848484848485	5.34351145038168	8.69565217391304	7.19424460431655	7.47663551401869	10.7142857142857	12.2448979591837	8.10810810810811	NaN	8.10810810810811	6.59340659340659	9.87654320987654	3.7037037037037	8	2.24719101123596	5	19900	CRTX
STACK_FIR_VXCT_200	1	551106619	Stack	0.851234567901235	0.688888888888889	85.0335141291126	68.5285747365604	93.3823529411765	70.3125	87.4524714828897	82.4372759856631	86.6425992779783	82.7838827838828	81.5094339622642	78.3582089552239	84.0909090909091	94.1176470588235	90.9090909090909	88.4057971014493	72.5274725274725	53.0120481927711	77.8947368421052	65.2173913043478	76.2886597938144	66.6666666666667	73.3333333333333	52.1739130434783	58.7155963302752	79.5454545454545	72.5490196078431	74.4186046511628	24	CRTX
STACK_FIR_VXCT_200	1	717780717	BAvx	0.646913580246914	0.538888888888889	64.7587531947021	53.6593988246414	56.7375886524823	49.6296296296296	78.9272030651341	46.3235294117647	71.830985915493	63.5036496350365	70.9677419354839	65.2173913043478	59.6078431372549	69.2307692307692	72.4014336917563	72.7272727272727	48.0769230769231	51.8518518518518	62.3655913978495	51.219512195122	67.3469387755102	34.5679012345679	64.4444444444444	50	46.6666666666667	54.8387096774194	55	57.5342465753425	86704	CRTX
STACK_FIR_VXCT_200	1	717780717	BAvx_null	0.0746913580246914	0.0925925925925926	7.46167004754804	8.90785099810044	10.1449275362319	4.37956204379562	7.72200772200772	5.63380281690141	4.56273764258555	9.52380952380952	7.5187969924812	5.94795539033457	9.23076923076923	9.1254752851711	10.5263157894737	5.22388059701493	10.0840336134454	11.214953271028	9.23076923076923	8.98876404494382	10	9.63855421686747	3.17460317460317	14.2857142857143	8.21917808219178	8.57142857142857	5.40540540540541	8.08080808080808	86704	CRTX
STACK_FIR_VXCT_200	1	717780717	dFC	0.769135802469136	0.701851851851852	76.8006271503652	70.2229807153909	92.6470588235294	53.3834586466165	81.3186813186813	81.3186813186813	75	76.5799256505576	65.3696498054475	67.4074074074074	76.0869565217391	91.9117647058824	84.6715328467153	75.9124087591241	80.4597701149425	58.3333333333333	68.041237113402	67.4157303370786	73.9130434782609	71.1111111111111	68.6868686868687	59.2592592592593	70.1030927835051	79.0697674418605	80.4597701149425	65.8227848101266	19900	CRTX
STACK_FIR_VXCT_200	1	717780717	dFC_null	0.0796296296296296	0.0703703703703704	7.99704584662689	7.15139797907403	4.61538461538462	11.6788321167883	3.50877192982456	7.22021660649819	3.6231884057971	9.02777777777778	9.77443609022556	8.60215053763441	10.3174603174603	9.09090909090909	9.4488188976378	9.05660377358491	10.6666666666667	5	4.87804878048781	14.6341463414634	3.6697247706422	8.51063829787234	6.66666666666667	8.60215053763441	5	5.21739130434783	7.84313725490196	5.12820512820513	19900	CRTX
STACK_FIR_VXCT_200	1	717780717	Stack	0.83641975308642	0.744444444444444	83.4725811190264	74.3852005720511	93.040293040293	62.7906976744186	88.6524822695035	81.5602836879433	86.9565217391304	81.8532818532819	78.2945736434108	75.5725190839695	83.8235294117647	93.4306569343066	90.5109489051095	85.1851851851852	82.2222222222222	61.5384615384615	75	71.1111111111111	82.6086956521739	70.5882352941176	69.2307692307692	63.2911392405063	76.9230769230769	80	82.6086956521739	77.5	24	CRTX
STACK_FIR_VXCT_200	1	352763802	BAvx	0.687654320987654	0.414814814814815	68.6979419600701	41.7186485209564	62.0938628158845	59.0405904059041	78.8321167883212	55.7251908396946	81.0035842293907	60.7407407407407	74.4360902255639	66.147859922179	62.7906976744186	66.4359861591695	79.5620437956204	77.5665399239544	34.2465753424658	27.1604938271605	51.1627906976744	24.390243902439	46.3157894736842	41.6666666666667	50.6024096385542	42.3529411764706	37.2093023255814	48.1481481481481	50	47.3684210526316	86704	CRTX
STACK_FIR_VXCT_200	1	352763802	BAvx_null	0.0820987654320988	0.0981481481481482	8.15577558828424	9.72743893045725	7.03125	4.56273764258555	9.9236641221374	9.59409594095941	5.0179211469534	9.1254752851711	7.27272727272727	5.55555555555556	11.1498257839721	8.42911877394636	8.75912408759124	11.4478114478114	10.8695652173913	4.44444444444444	7.61904761904762	11.1111111111111	8.08080808080808	14	8.60215053763441	10.989010989011	11.6279069767442	5.79710144927536	10.126582278481	13.4615384615385	86704	CRTX
STACK_FIR_VXCT_200	1	352763802	dFC	0.798148148148148	0.618518518518518	79.6858313189262	62.4374018606832	88.8086642599278	59.6078431372549	78.9667896678967	80.4270462633452	86.0377358490566	78.8321167883212	72.3880597014925	74.4360902255639	81.3688212927757	92.3076923076923	87.5912408759124	75.4578754578755	79.0697674418605	40	66.6666666666667	76.5432098765432	57.1428571428571	65.0602409638554	51.6129032258065	47.6190476190476	53.5714285714286	82.6086956521739	68.8888888888889	60.4651162790698	19900	CRTX
STACK_FIR_VXCT_200	1	352763802	dFC_null	0.0851851851851852	0.087037037037037	8.5607131331395	8.51153810887268	8.02919708029197	5.20446096654275	7.06713780918728	8.62745098039215	12.3076923076923	6.40569395017794	9.16030534351145	7.66283524904215	6.22837370242214	9.48905109489051	10.6060606060606	11.9402985074627	6.66666666666667	7.69230769230769	9.75609756097561	5.35714285714286	8.92857142857143	5.33333333333333	13.7254901960784	6.74157303370786	5.97014925373134	4.76190476190476	15.8415841584158	11.3636363636364	19900	CRTX
STACK_FIR_VXCT_200	1	352763802	Stack	0.864814814814815	0.688888888888889	86.3453374231366	69.0450289679934	91.2408759124088	69.1056910569106	86.8327402135231	84.4765342960289	90.5263157894737	83.0188679245283	80.14440433213	86.0377358490566	89.3939393939394	92.7007299270073	94.0298507462686	88.6363636363636	77.7777777777778	50.5747126436782	77.4193548387097	70	67.4157303370786	68.2926829268293	67.3684210526316	61.5384615384615	62.0689655172414	83.1460674157303	69.7674418604651	73.1707317073171	24	CRTX
STACK_FIR_VXCT_200	1	677369118	BAvx	0.653703703703704	0.496296296296296	65.2922729226802	49.7151666137911	55.8303886925795	59.5419847328244	78.1954887218045	49.6062992125984	73.4265734265734	63.6704119850187	64.9056603773585	64.4194756554307	63.8783269961977	66.2251655629139	73.6462093862816	70.1612903225806	48	22.5	66.6666666666667	41.3043478260869	63.1578947368421	44.9612403100775	60.2409638554217	42.2222222222222	39.0243902439024	59.6153846153846	53.3333333333333	55.5555555555556	86704	CRTX
STACK_FIR_VXCT_200	1	677369118	BAvx_null	0.0722222222222222	0.0722222222222222	7.21224763138421	7.13316379518873	9.1254752851711	9.31899641577061	7.14285714285714	7.06713780918728	9.02255639097744	3.77358490566038	8.92193308550186	8.27067669172932	5.76131687242798	6.59340659340659	6.38297872340426	5.1660516605166	7.59493670886076	2.1505376344086	9.83606557377049	9.30232558139535	5.06329113924051	4.54545454545455	7.59493670886076	9.19540229885058	7.69230769230769	2.08333333333333	8.88888888888889	11.6504854368932	86704	CRTX
STACK_FIR_VXCT_200	1	677369118	dFC	0.769753086419753	0.638888888888889	76.915516511953	64.0806374516904	90.3703703703704	55.8490566037736	78.9473684210526	79.136690647482	82.1292775665399	77.9411764705882	67.1586715867159	67.4074074074074	76.6917293233083	89.9280575539568	81.021897810219	76.4044943820225	86.3157894736842	43.1372549019608	65.8823529411765	63.4146341463415	68.1318681318681	62.7450980392157	48.8372093023256	51.7647058823529	63.5294117647059	84.7826086956522	75.3246753246753	55.1020408163265	19900	CRTX
STACK_FIR_VXCT_200	1	677369118	dFC_null	0.0938271604938272	0.0888888888888889	9.33315294200153	8.6492292200375	5.3030303030303	8.97959183673469	8.92193308550186	5.81818181818182	12.8113879003559	4.3956043956044	8.52713178294574	10.752688172043	11.8081180811808	16.1971830985916	9.59409594095941	8.88888888888889	7.05882352941176	9.34579439252336	9.87654320987654	4.81927710843374	12.8571428571429	2.08333333333333	2.77777777777778	12.987012987013	5.26315789473684	16.6666666666667	10.4166666666667	9.63855421686747	19900	CRTX
STACK_FIR_VXCT_200	1	677369118	Stack	0.835802469135802	0.711111111111111	83.513159304099	70.9334816076105	90.2985074626866	69.7674418604651	85.7142857142857	82.5278810408922	83.8028169014084	84.8708487084871	79.5539033457249	77.4436090225564	85.3932584269663	90.8424908424908	87.7323420074349	84.2105263157895	85.7142857142857	43.0379746835443	81.3186813186813	70.7317073170732	77.4193548387097	61.4035087719298	64.2857142857143	60	73.9130434782609	80.8988764044944	76.9230769230769	75.5555555555556	24	CRTX
STACK_FIR_VXCT_200	1	465006824	BAvx	0.643827160493827	0.546296296296296	64.2339955861822	54.5011593228361	57.4545454545454	55.1724137931034	76.1194029850746	42.5196850393701	71.8120805369128	64	66.1417322834646	64.6840148698885	61.1320754716981	66.4429530201342	71.4828897338403	73.8461538461539	59.5744680851064	44.8979591836735	61.1764705882353	48.8372093023256	57.4712643678161	53.2110091743119	59.0909090909091	46.1538461538462	45.9459459459459	56.0747663551402	63.0434782608696	58.5365853658537	86704	CRTX
STACK_FIR_VXCT_200	1	465006824	BAvx_null	0.0783950617283951	0.0703703703703704	7.84207615244081	6.80976549230119	7.54716981132075	11.3207547169811	5.17799352750809	6.47482014388489	7.5187969924812	12.3552123552124	10.4529616724739	8.72727272727273	7.57575757575758	4.76190476190476	3.95256916996047	8.23970037453183	8.24742268041237	5.21739130434783	2.94117647058824	9.63855421686747	8.51063829787234	12.0481927710843	13.6752136752137	2.56410256410256	11.9047619047619	2.1978021978022	2.10526315789474	2.66666666666667	86704	CRTX
STACK_FIR_VXCT_200	1	465006824	dFC	0.757407407407407	0.711111111111111	75.6536155953292	71.1323506674709	89.6057347670251	56.2737642585551	75.9124087591241	75.9856630824373	79.3774319066148	78.2287822878229	66.4179104477612	68.6567164179104	77.3946360153257	91.2408759124088	78.6764705882353	70.0729927007299	86.3636363636364	47.9166666666667	75	78.1609195402299	73.3333333333333	70.7317073170732	64.4444444444444	57.1428571428571	73.469387755102	83.5164835164835	86.6666666666667	56.8421052631579	19900	CRTX
STACK_FIR_VXCT_200	1	465006824	dFC_null	0.0734567901234568	0.0666666666666667	7.37124261532859	6.63716388199951	6.96864111498258	10.1083032490975	10.6060606060606	8.62745098039215	5.28301886792453	4.3956043956044	7.49063670411985	4.36363636363636	10.03861003861	7.14285714285714	5.12820512820513	8.30188679245283	2.02020202020202	10.8695652173913	12.9032258064516	4.76190476190476	9.41176470588235	2.46913580246914	2.40963855421687	2.22222222222222	7.54716981132075	6.31578947368421	14.1176470588235	4.59770114942529	19900	CRTX
STACK_FIR_VXCT_200	1	465006824	Stack	0.824691358024691	0.77962962962963	82.2824968717323	77.9461750307791	90.7142857142857	65	85	80.14440433213	83.5714285714286	82.962962962963	76.2962962962963	79.2592592592593	79.8507462686567	90.7749077490775	86.0294117647059	87.7862595419847	86.3636363636364	65.9574468085107	81.6326530612245	74.1573033707865	84.4444444444444	75.5555555555556	75	66.6666666666667	80	83.8709677419355	88.3720930232558	73.3333333333333	24	CRTX
STACK_FIR_VXCT_200	1	105789564	BAvx	0.672839506172839	0.468518518518519	67.3567864318527	46.6656402454851	63.5714285714286	56.8345323741007	81.9548872180451	50.1845018450184	74.1007194244604	66.4233576642336	71.09375	61.0294117647059	59.9221789883268	68.3274021352313	77.5665399239544	77.2727272727273	48.2142857142857	28.5714285714286	60	25	68.1318681318681	35.1648351648352	56.7567567567567	42.1052631578947	41.7582417582418	56.8627450980392	44.2307692307692	53.1914893617021	86704	CRTX
STACK_FIR_VXCT_200	1	105789564	BAvx_null	0.0950617283950617	0.0833333333333333	9.49677395058392	7.84108054943927	7.40740740740741	10	7.72200772200772	8.30449826989619	9.66542750929368	9.26640926640927	12.8113879003559	8.60215053763441	7.80141843971631	6.56934306569343	14.5038167938931	11.3074204946996	6.12244897959184	4.76190476190476	2.7027027027027	8.33333333333333	18.4615384615385	8.08080808080808	7.40740740740741	7.69230769230769	5.33333333333333	7.3394495412844	9.63855421686747	8.21917808219178	86704	CRTX
STACK_FIR_VXCT_200	1	105789564	dFC	0.776543209876543	0.677777777777778	77.5203901443425	67.9064444116356	90.3703703703704	55.5133079847909	80.9859154929577	82.4817518248175	79.3893129770992	78.6516853932584	64.6616541353384	70.5882352941176	77.2727272727273	91.3669064748202	85.1985559566787	73.7642585551331	78.7234042553191	50	70.9677419354839	66.6666666666667	68.8888888888889	66.6666666666667	62.6506024096386	58.5365853658537	65.9090909090909	83.7209302325581	82.3529411764706	59.7938144329897	19900	CRTX
STACK_FIR_VXCT_200	1	105789564	dFC_null	0.0771604938271605	0.0777777777777778	7.71722068743048	7.49225427681231	5.03597122302158	7.84313725490196	10.8527131782946	4.36363636363636	9.1254752851711	11.6788321167883	6.6914498141264	8.21917808219178	7.53424657534247	4.47761194029851	11.070110701107	5.71428571428571	7.40740740740741	9.4488188976378	4.3010752688172	9.19540229885058	4.81927710843374	9.87654320987654	4.59770114942529	13.7254901960784	5.19480519480519	2.7027027027027	11.3207547169811	7.31707317073171	19900	CRTX
STACK_FIR_VXCT_200	1	105789564	Stack	0.843827160493827	0.701851851851852	84.2934782316995	70.1816814756101	90.7749077490775	65.3846153846154	89.2193308550186	82.5278810408922	88.4057971014493	83.3948339483395	80	79.5454545454545	84.7826086956522	91.3669064748202	87.3134328358209	88.8059701492537	76.5957446808511	52.2727272727273	75.2688172043011	68.235294117647	77.2727272727273	63.6363636363636	70.8333333333333	61.1764705882353	63.9175257731959	82.7586206896552	81.3953488372093	68.8172043010753	24	CRTX
STACK_FIR_VXCT_200	1	716247432	BAvx	0.631481481481482	0.494444444444444	63.1596887148471	49.2644528050644	56.3176895306859	52.0754716981132	71.3754646840149	44.2028985507246	76.7123287671233	55.0943396226415	69.0476190476191	62.3076923076923	64.1221374045802	62.876254180602	71.969696969697	71.8146718146718	52	36.9565217391304	55.1020408163265	46.7532467532468	55.3191489361702	49.5575221238938	51.9480519480519	36.7816091954023	34.5679012345679	62.9213483146067	54.9450549450549	54.320987654321	86704	CRTX
STACK_FIR_VXCT_200	1	716247432	BAvx_null	0.0716049382716049	0.0666666666666667	7.11621463956581	6.45086519927514	12.5461254612546	7.01754385964912	3.93700787401575	4.8	4.6875	4.3956043956044	9.35251798561151	8.42911877394636	10.1449275362319	5.97014925373134	7.38007380073801	6.73400673400673	11.4754098360656	6.81818181818182	7.31707317073171	6.59340659340659	8.7719298245614	9.75609756097561	2.5	7.59493670886076	4.59770114942529	7.05882352941176	2.98507462686567	1.94174757281553	86704	CRTX
STACK_FIR_VXCT_200	1	716247432	dFC	0.753703703703704	0.65	75.3078483787165	64.6640103031135	88.7218045112782	57.1428571428571	74.4360902255639	75.4448398576512	79.2727272727273	75.5395683453237	66.4233576642336	65.3992395437263	76.9230769230769	88.9679715302491	84.2105263157895	71.2121212121212	80.4347826086957	27.5862068965517	74.4186046511628	77.6470588235294	67.3913043478261	70.2127659574468	52.6315789473684	53.6585365853659	57.6271186440678	79.0123456790123	77.9220779220779	57.4257425742574	19900	CRTX
STACK_FIR_VXCT_200	1	716247432	dFC_null	0.0783950617283951	0.0944444444444444	7.77647519590803	9.04522498218486	9.38628158844766	4.4280442804428	12.5	8.05860805860806	3.23886639676113	8.75912408759124	7.8125	5.3639846743295	5.94795539033457	11.3475177304965	10	6.47482014388489	12	2.63157894736842	5.06329113924051	6.31578947368421	7.92079207920792	15.5555555555556	6.81818181818182	10.5263157894737	12.6315789473684	17.3913043478261	9.09090909090909	2.5974025974026	19900	CRTX
STACK_FIR_VXCT_200	1	716247432	Stack	0.828395061728395	0.716666666666667	82.7630963413604	71.7221441457552	90.6474820143885	71.9367588932806	82.1818181818182	79.2727272727273	90.1098901098901	82.4427480916031	75.0902527075812	78.4905660377359	86.0377358490566	86.7383512544803	88.5608856088561	81.6479400749064	86.046511627907	48	81.7204301075269	80.4878048780488	63.5514018691589	76.0869565217391	61.5384615384615	63.5294117647059	62.6086956521739	87.3563218390805	68.4210526315789	81.3186813186813	24	CRTX
STACK_FIR_VXCT_200	1	638905160	BAvx	0.617901234567901	0.518518518518518	61.7769101238328	51.8685772847974	45.8181818181818	56.1538461538462	72.5190839694657	43.5114503816794	71.6845878136201	56.1797752808989	67.4074074074074	64.2335766423358	61.4232209737828	62	71.6417910447761	68.75	57.1428571428571	34.2342342342342	63.1578947368421	34.4086021505376	60	51.063829787234	57.1428571428571	41.5584415584416	40	61.7283950617284	55.3191489361702	66.6666666666667	86704	CRTX
STACK_FIR_VXCT_200	1	638905160	BAvx_null	0.0839506172839506	0.0888888888888889	8.3374674867741	8.92789065438846	9.66542750929368	7.60456273764259	9.59409594095941	10.5960264900662	3.90625	5.20446096654275	11.1940298507463	5.80912863070539	8.85608856088561	12.0754716981132	8.19112627986348	7.35294117647059	6.83760683760684	5.71428571428571	9.43396226415094	5.97014925373134	2.63157894736842	8.47457627118644	11.9047619047619	6.55737704918033	11.4285714285714	10.3896103896104	20	7.79220779220779	86704	CRTX
STACK_FIR_VXCT_200	1	638905160	dFC	0.741358024691358	0.725925925925926	74.1601770729066	72.3238371542639	89.9628252788104	53.4798534798535	76.6283524904214	75.0902527075812	75.4716981132076	72.0588235294118	65.1851851851852	64	75.735294117647	90.1818181818182	79.4007490636704	72.7272727272727	79.5698924731183	53.8461538461538	74.5454545454545	80	81.3186813186813	82.0512820512821	66.6666666666667	59.7402597402597	58.4269662921348	82.9268292682927	84.2105263157895	64.5833333333333	19900	CRTX
STACK_FIR_VXCT_200	1	638905160	dFC_null	0.0820987654320988	0.0888888888888889	8.17719377159212	8.62506613849783	11.5107913669065	9.05660377358491	7.78210116731517	7.40740740740741	9.9290780141844	8.69565217391304	10.2564102564103	2.36220472440945	7.74647887323944	3.63636363636364	13.6363636363636	6.10687022900763	11.5702479338843	5.40540540540541	2.38095238095238	8.98876404494382	13.4831460674157	4.49438202247191	6.38297872340426	6.89655172413793	9.87654320987654	14	5.12820512820513	14.8936170212766	19900	CRTX
STACK_FIR_VXCT_200	1	638905160	Stack	0.812962962962963	0.790740740740741	81.2011272063154	78.9697457680815	91.304347826087	62.8352490421456	83.3948339483395	78.1021897810219	82.7338129496403	78.6516853932584	75.4578754578755	76.1538461538462	83.7037037037037	88.4892086330935	84.9420849420849	88.6446886446886	86.3157894736842	66.6666666666667	81.7204301075269	84.7058823529412	85.0574712643678	80	77.4193548387097	68.3544303797468	68.0851063829787	86.046511627907	81.6326530612245	81.6326530612245	24	CRTX
STACK_FIR_VXCT_200	1	721555344	BAvx	0.64320987654321	0.5	64.2390204758443	49.6753419269587	61.9926199261993	52.5096525096525	77.4907749077491	45.5223880597015	70.2508960573477	63.6704119850187	67.6470588235294	62.453531598513	58.8235294117647	64.6464646464646	72.992700729927	72.8682170542636	42.8571428571429	31.8181818181818	43.1818181818182	34.2105263157895	56.3106796116505	48.4210526315789	67.4418604651163	49.3506493506493	54.9450549450549	58.7155963302752	56.4705882352941	52.3809523809524	86704	CRTX
STACK_FIR_VXCT_200	1	721555344	BAvx_null	0.0876543209876543	0.0888888888888889	8.77570749967943	9.43080454975248	10.3703703703704	9.88593155893536	11.5523465703971	7.2463768115942	6.38297872340426	8.3969465648855	10.8949416342412	11.0294117647059	6.6914498141264	6.01503759398496	8.17843866171004	8.66425992779783	8.10810810810811	NaN	4.81927710843374	9.52380952380952	15.6862745098039	9.00900900900901	10.6666666666667	9.80392156862745	8.16326530612245	10.752688172043	10.3092783505155	6.89655172413793	86704	CRTX
STACK_FIR_VXCT_200	1	721555344	dFC	0.766049382716049	0.651851851851852	76.5053307363692	65.7228981866354	90.4411764705882	58.1132075471698	81.3186813186813	78.6516853932584	76.3636363636364	77.1428571428572	65.9176029962547	66.1596958174905	77.992277992278	89.5306859205776	81.6176470588235	74.8148148148148	75.7894736842105	43.5643564356436	65	76.7441860465116	74.3589743589744	60.4651162790698	59.8130841121495	53.7634408602151	63.9175257731959	82.7586206896552	72.5	60	19900	CRTX
STACK_FIR_VXCT_200	1	721555344	dFC_null	0.0820987654320988	0.105555555555556	8.21173743242877	10.3577671084964	4.31654676258993	7.32600732600733	7.2	8.58085808580858	7.32600732600733	8.29875518672199	9.62962962962963	5.14705882352941	8.95522388059701	16.5467625899281	5.0179211469534	10.1960784313726	2.24719101123596	12.1951219512195	8	6.12244897959184	11.4942528735632	15.929203539823	21.1764705882353	11.6666666666667	8.10810810810811	4.81927710843374	15.2173913043478	7.31707317073171	19900	CRTX
STACK_FIR_VXCT_200	1	721555344	Stack	0.832098765432099	0.703703703703704	83.0640458775483	70.0949475204133	92.1428571428571	65.6126482213439	89.1304347826087	79.2727272727273	82.6568265682657	82.8897338403042	75.7575757575758	79.5620437956204	85.2941176470588	91.5750915750916	84.9624060150376	87.9120879120879	80	49.438202247191	66.6666666666667	71.4285714285714	77.8947368421052	60.7594936708861	68.75	48.2758620689655	75.7894736842105	88.6363636363636	77.5	76	24	CRTX
STACK_FIR_VXDM_MD	1	335985609	BAvx	0.57037037037037	0.438888888888889	57.0922922978012	44.8434612292018	43.6619718309859	51.3207547169811	68.8405797101449	41.9117647058824	72.9241877256318	55.3505535055351	64.2570281124498	58.5185185185185	54.8872180451128	56.9444444444444	58.9147286821705	57.5757575757576	46.1538461538462	33.6633663366337	50	31.25	56	30.7692307692308	56.7901234567901	33.6448598130841	43.8356164383562	43.010752688172	55.1724137931034	57.8313253012048	31973	MDDM
STACK_FIR_VXDM_MD	1	335985609	BAvx_null	0.091358024691358	0.0907407407407407	9.12877909818959	8.75261103232882	15.2727272727273	9.18727915194346	5.44747081712062	7.66283524904215	13.4453781512605	10.1449275362319	5.18518518518519	10.4166666666667	12.0754716981132	3.87596899224806	9.68858131487889	7.14285714285714	12	9.70873786407767	8.42105263157895	9.52380952380952	10.8695652173913	11.9047619047619	6.97674418604651	10.1010101010101	12.0689655172414	3.03030303030303	7.89473684210526	2.53164556962025	31973	MDDM
STACK_FIR_VXDM_MD	1	335985609	dFC	0.480246913580247	0.416666666666667	47.8611182959792	41.9685526963342	72.5978647686833	30.8270676691729	44.3579766536965	54.0925266903915	46.9750889679715	46.5648854961832	36.5671641791045	38.8278388278388	41.1764705882353	63.1578947368421	64.7058823529412	34.4827586206897	58.695652173913	29.4736842105263	38.4615384615385	45.5696202531646	42.5925925925926	34.6938775510204	39.1304347826087	25.8823529411765	34.5454545454545	63.4146341463415	51.1627906976744	40	1326	MDDM
STACK_FIR_VXDM_MD	1	335985609	dFC_null	0.0827160493827161	0.118518518518519	8.22160018102424	11.8028698359457	9.79020979020979	11.3879003558719	11.1498257839721	9.55882352941176	9.25266903914591	2.99625468164794	10.8108108108108	8.05860805860806	10.3585657370518	4.52830188679245	5.94795539033457	4.81927710843374	25	13.0434782608696	17.5824175824176	7.69230769230769	8.98876404494382	7.79220779220779	17.0731707317073	7.40740740740741	15.9090909090909	7.5	11.2359550561798	2.40963855421687	1326	MDDM
STACK_FIR_VXDM_MD	1	335985609	Stack	0.674074074074074	0.574074074074074	67.3396022106251	57.6388680275276	78.8104089219331	31.3868613138686	74.3682310469314	66.6666666666667	77.6978417266187	63.6363636363636	68.8644688644689	63.7362637362637	67.8966789667897	72.9824561403509	75.3623188405797	66.6666666666667	61.7283950617284	27.3684210526316	55.9139784946237	57.8313253012048	63.9175257731959	51.0204081632653	63.7362637362637	43.1818181818182	57.4712643678161	75.2941176470588	73.3333333333333	60.8695652173913	24	MDDM
STACK_FIR_VXDM_MD	1	392132296	BAvx	0.53641975308642	0.425925925925926	53.6857729227827	42.0807648834876	45.4237288135593	48.8549618320611	58.2375478927203	40.4494382022472	65.5052264808362	52.3297491039426	60.8695652173913	51.1278195488722	51.5384615384615	51.7730496453901	54.9618320610687	63.1578947368421	47.5247524752475	27.5	56.0975609756098	31.9148936170213	52.9411764705882	34.8623853211009	53.4883720930233	22.5352112676056	30.7692307692308	43.3734939759036	48.1481481481481	55.8139534883721	31973	MDDM
STACK_FIR_VXDM_MD	1	392132296	BAvx_null	0.0777777777777778	0.0981481481481482	7.75918585109878	10.484955912103	6.76691729323308	6.79245283018868	5.5944055944056	10.727969348659	12.0141342756184	5.28301886792453	7.40740740740741	7.56302521008403	8.21917808219178	8.63309352517986	7.60456273764259	6.50406504065041	NaN	2.4390243902439	12.2448979591837	8.45070422535211	13.0434782608696	12.6315789473684	12.6126126126126	11.1111111111111	17.3913043478261	4.3956043956044	6.89655172413793	14.1176470588235	31973	MDDM
STACK_FIR_VXDM_MD	1	392132296	dFC	0.458024691358025	0.47037037037037	45.6970161387318	47.2406246549755	67.1586715867159	29.2134831460674	42.2222222222222	55.4054054054054	41.06463878327	42.4908424908425	35.8778625954198	34.1637010676157	39.8467432950192	60.431654676259	63.5658914728682	36.9230769230769	66.6666666666667	23.3009708737864	45.3333333333333	63.9175257731959	42.3529411764706	45.5696202531646	35.7894736842105	35	40.8163265306122	58.695652173913	63.2911392405063	46.1538461538462	1326	MDDM
STACK_FIR_VXDM_MD	1	392132296	dFC_null	0.0864197530864197	0.0740740740740741	8.62116062360624	7.59962804432941	6.92307692307692	8.51063829787234	9.52380952380952	8.60215053763441	11.8518518518519	7.08661417322835	7.46268656716418	9.48905109489051	9.6551724137931	8.42911877394636	8.59375	7.32600732600733	5.33333333333333	14.4578313253012	4.81927710843374	10.8695652173913	4.12371134020619	6.38297872340426	3.80952380952381	13.6986301369863	5.88235294117647	10.5263157894737	6.25	5.04201680672269	1326	MDDM
STACK_FIR_VXDM_MD	1	392132296	Stack	0.638888888888889	0.592592592592593	64.4506156063661	59.4178449112993	73.5294117647059	22.7848101265823	72.1189591078067	62.0967741935484	71.3235294117647	63.4538152610442	70.4545454545454	61.5916955017301	59.0551181102362	70.5882352941176	75.9124087591241	70.4980842911878	70.2127659574468	22.2222222222222	67.4418604651163	65.8227848101266	68.0851063829787	60.4651162790698	56.4102564102564	42.6666666666667	50.9090909090909	78.2608695652174	64.5833333333333	65.9340659340659	24	MDDM
STACK_FIR_VXDM_MD	1	478724514	BAvx	0.516666666666667	0.448148148148148	51.8505498592404	44.9407490350327	44.6043165467626	43.010752688172	58.2375478927203	27.6595744680851	64.6840148698885	53.9007092198582	61.9607843137255	50.3703703703704	49.0118577075099	51.7985611510791	61.0294117647059	55.9386973180077	48.4848484848485	33.7078651685393	53.4883720930233	35	57.4468085106383	45.6521739130435	47.6190476190476	32.4324324324324	50	45.8333333333333	45.9459459459459	43.6781609195402	31973	MDDM
STACK_FIR_VXDM_MD	1	478724514	BAvx_null	0.0851851851851852	0.0888888888888889	8.51048922307189	8.69841713391735	6.08365019011407	7.27272727272727	10.5633802816901	4.66926070038911	7.88530465949821	8.73015873015873	14.760147601476	8.14814814814815	10.4417670682731	8.63309352517986	7.66550522648084	7.27272727272727	10	15.0943396226415	9.9009900990099	7.47663551401869	11.9047619047619	6.89655172413793	5.63380281690141	6.45161290322581	6.59340659340659	6.59340659340659	12.1212121212121	5.71428571428571	31973	MDDM
STACK_FIR_VXDM_MD	1	478724514	dFC	0.466049382716049	0.464814814814815	46.5469242402707	46.3104232362742	63.768115942029	36.0902255639098	45.3531598513011	49.2857142857143	45.2107279693487	43.5424354243542	34.8148148148148	38.8278388278388	40.2985074626866	62.453531598513	62.962962962963	35.9550561797753	65.9574468085107	32.4324324324324	37.037037037037	52.3809523809524	40.8602150537634	44.4444444444444	39.1752577319588	40.8163265306122	45.5445544554455	62.7906976744186	64.2857142857143	30	1326	MDDM
STACK_FIR_VXDM_MD	1	478724514	dFC_null	0.0802469135802469	0.0685185185185185	7.99349016461754	6.68854797422995	7.38007380073801	5.38461538461539	3.80228136882129	6.42857142857143	5.46875	9.79020979020979	10.4	9.12280701754386	6.97674418604651	13.8181818181818	10.3321033210332	7.01754385964912	8	8	7.84313725490196	2.40963855421687	7.5	4.93827160493827	4.93827160493827	8	8.88888888888889	8.60215053763441	8.51063829787234	2.63157894736842	1326	MDDM
STACK_FIR_VXDM_MD	1	478724514	Stack	0.629012345679012	0.601851851851852	63.0811393002497	60.2645896255289	75.6554307116105	21.6949152542373	70.631970260223	53.3898305084746	71.0622710622711	58.5365853658537	68.7943262411347	61.5384615384615	62.0938628158845	69.5970695970696	78.8104089219331	65.1685393258427	68.75	20.4545454545455	60.8695652173913	60	63.6363636363636	64.8648648648649	58.8235294117647	48.1481481481481	61.2244897959184	74.468085106383	75.2688172043011	66.6666666666667	24	MDDM
STACK_FIR_VXDM_MD	1	995715647	BAvx	0.611728395061728	0.361111111111111	61.202531350502	37.0218578627022	51.5901060070671	55.1470588235294	69.1176470588235	44.1947565543071	72.992700729927	61.6487455197133	63.3744855967078	57.3529411764706	60.4651162790698	62.2377622377622	70.8955223880597	65.4135338345865	28.9855072463768	23.6559139784946	39.5348837209302	27.8481012658228	33.3333333333333	28.3464566929134	53.1645569620253	27.8481012658228	43.9024390243902	46.9387755102041	50.7042253521127	40	31973	MDDM
STACK_FIR_VXDM_MD	1	995715647	BAvx_null	0.087037037037037	0.0759259259259259	8.6649190251433	7.59816242213133	8.52713178294574	7.69230769230769	8.66425992779783	9.84848484848485	9.05660377358491	10.7142857142857	11.8466898954704	7.14285714285714	4.65116279069767	7.78210116731517	9.05660377358491	8.99653979238754	4.34782608695652	11.1111111111111	4.49438202247191	5.06329113924051	5.19480519480519	8.45070422535211	6.61157024793388	14.6341463414634	4.70588235294118	9.30232558139535	8.33333333333333	8.92857142857143	31973	MDDM
STACK_FIR_VXDM_MD	1	995715647	dFC	0.519135802469136	0.409259259259259	51.9261036055175	41.1908580866783	75.6554307116105	32.3529411764706	46.3878326996198	58.955223880597	52.8301886792453	52.2968197879859	38.0228136882129	43.0656934306569	47.2727272727273	69.5035460992908	68.9922480620155	37.7777777777778	58.8235294117647	31.5789473684211	46.5116279069767	44.1176470588235	35	42.1052631578947	32	28.5714285714286	28.0373831775701	53.7634408602151	48.8372093023256	44.9438202247191	1326	MDDM
STACK_FIR_VXDM_MD	1	995715647	dFC_null	0.0901234567901235	0.0685185185185185	9.00218935019951	6.76944671872601	8.66425992779783	7.5	13.5714285714286	7.04225352112676	5.75539568345324	8.21917808219178	3.89105058365759	12.9277566539924	8.14814814814815	10.4477611940299	9.7378277153558	12.1212121212121	15.2173913043478	6.06060606060606	2.5974025974026	3.80952380952381	6.31578947368421	4.54545454545455	6.66666666666667	4.21052631578947	3.03030303030303	8.08080808080808	10.3092783505155	10.3896103896104	1326	MDDM
STACK_FIR_VXDM_MD	1	995715647	Stack	0.742592592592593	0.496296296296296	74.2073505892546	49.6051614320998	83.6501901140685	61.4173228346457	77.2058823529412	73.1182795698925	81.3186813186813	72.8571428571428	67.1814671814672	62.3188405797101	73.4545454545455	81.3186813186813	82.962962962963	73.6842105263158	53.6082474226804	27.8481012658228	47.5247524752475	46.5753424657534	55	46.2809917355372	50	39.4366197183099	38.7755102040816	69.6629213483146	70	50.5494505494505	24	MDDM
STACK_FIR_VXDM_MD	1	560742251	BAvx	0.56358024691358	0.407407407407407	56.4265640370515	40.8466894863356	47.0175438596491	55.0387596899225	64.3939393939394	33.3333333333333	67.6258992805755	51.063829787234	62.7906976744186	62.6865671641791	50.7692307692308	51.7006802721088	66.6666666666667	64.0316205533597	38.4615384615385	32.6530612244898	44.1860465116279	39.1304347826087	43.5643564356436	32.8767123287671	46.5116279069767	31.5789473684211	37.5	55.421686746988	40	48.2758620689655	31973	MDDM
STACK_FIR_VXDM_MD	1	560742251	BAvx_null	0.0858024691358025	0.0777777777777778	8.58649523223433	8.05306867919509	6.45161290322581	10.15625	5.92592592592593	10.1818181818182	9.05349794238683	13.768115942029	8.27067669172932	6.94980694980695	11.4285714285714	6.6914498141264	9.9644128113879	4.1958041958042	5.71428571428571	11.214953271028	6.38297872340426	4.81927710843374	2.66666666666667	11.0091743119266	15.3846153846154	NaN	4.54545454545455	6.45161290322581	7.89473684210526	12.5	31973	MDDM
STACK_FIR_VXDM_MD	1	560742251	dFC	0.483950617283951	0.387037037037037	48.4410958881877	39.3387238523125	68.9393939393939	36.0902255639098	45.3846153846154	55.5555555555556	43.8848920863309	47.6868327402135	36.4312267657993	41.6961130742049	38.5826771653543	65.9259259259259	62.406015037594	38.7096774193548	57.7777777777778	27.1844660194175	32.258064516129	51.1627906976744	46.9135802469136	29.8850574712644	38.8888888888889	20	27.9569892473118	56.4102564102564	55.421686746988	28.2051282051282	1326	MDDM
STACK_FIR_VXDM_MD	1	560742251	dFC_null	0.0660493827160494	0.0907407407407407	6.60239659437271	8.84205889025655	2.75862068965517	3.64963503649635	7.63358778625954	4.54545454545455	8.72727272727273	5.42635658914729	11.2280701754386	8.79120879120879	6.92307692307692	7.05882352941176	8.05860805860806	4.4280442804428	5.94059405940594	2.08333333333333	16.4948453608247	4.81927710843374	12.8440366972477	6.97674418604651	11.1111111111111	13.1868131868132	9.30232558139535	13.0434782608696	7.31707317073171	2.98507462686567	1326	MDDM
STACK_FIR_VXDM_MD	1	560742251	Stack	0.690123456790123	0.535185185185185	68.9551138305725	53.3896405500259	75.2688172043011	58.0152671755725	70.7581227436823	62.6865671641791	74.2647058823529	67.1641791044776	65.1515151515151	65.4275092936803	65.7039711191336	76.8060836501901	78.5454545454545	67.6691729323308	56.5217391304348	42.8571428571429	54.1176470588235	48.8888888888889	60.6741573033708	42.6666666666667	58.8235294117647	42.8571428571429	48.4848484848485	65.1685393258427	59.6153846153846	60	24	MDDM
STACK_FIR_VXDM_MD	1	368489606	BAvx	0.569135802469136	0.407407407407407	56.9730686710729	40.7292278800132	47.4576271186441	56.5217391304348	63.8783269961977	41.1985018726592	70.1107011070111	59.2057761732852	59.0038314176245	52.6315789473684	52.9644268774704	57.1428571428571	63.6363636363636	59.9250936329588	36.9747899159664	25	49.4623655913978	37.5	47.3684210526316	40.3846153846154	50.5050505050505	32.3529411764706	46.8085106382979	41.3793103448276	42.5531914893617	38.4615384615385	31973	MDDM
STACK_FIR_VXDM_MD	1	368489606	BAvx_null	0.0808641975308642	0.0759259259259259	8.0595059314861	8.11492073870729	7.09219858156028	7.97101449275362	5.3030303030303	6.55737704918033	7.04225352112676	5.81818181818182	9.4488188976378	5.86080586080586	8.02919708029197	5.92592592592593	15.807560137457	11.8577075098814	5.97014925373134	12.2448979591837	5.55555555555556	8.88888888888889	9.30232558139535	13.4831460674157	2.4390243902439	6.81818181818182	11.2676056338028	NaN	10.3092783505155	2.98507462686567	31973	MDDM
STACK_FIR_VXDM_MD	1	368489606	dFC	0.469753086419753	0.416666666666667	46.917861646311	41.9803916901345	69.3140794223827	30.3030303030303	44.9438202247191	49.0974729241877	50	43.5714285714286	34.9090909090909	39.8523985239852	38.0597014925373	64	62.1212121212121	36.8421052631579	58.5365853658537	23.6559139784946	37.037037037037	53.6585365853659	40	33.6842105263158	31.8840579710145	31.1111111111111	36.697247706422	58.3333333333333	66.6666666666667	32.5	1326	MDDM
STACK_FIR_VXDM_MD	1	368489606	dFC_null	0.0845679012345679	0.0944444444444444	8.43087583590976	9.47641896088732	13.1782945736434	6.6914498141264	8.79120879120879	13.4275618374558	9.45454545454546	8.60215053763441	4.54545454545455	6.66666666666667	7.43494423791821	10.2564102564103	6.71641791044776	5.40540540540541	14.4144144144144	14.1176470588235	8.33333333333333	6.95652173913043	12.987012987013	4.54545454545455	10.2564102564103	9.30232558139535	2.38095238095238	6.59340659340659	14.6341463414634	9.19540229885058	1326	MDDM
STACK_FIR_VXDM_MD	1	368489606	Stack	0.699382716049383	0.540740740740741	69.781333925483	53.7472718373112	81.0408921933085	63.3962264150943	72.5274725274725	60	75.0902527075812	69.0909090909091	64.0926640926641	61.5384615384615	61.4814814814815	79.2857142857143	80.7142857142857	69.1176470588235	62.7906976744186	32.5	49.1803278688525	51.4285714285714	58.8235294117647	52.1739130434783	58.695652173913	42.5	45.8333333333333	68.041237113402	68	55	24	MDDM
STACK_FIR_VXDM_MD	1	494486230	BAvx	0.564197530864198	0.438888888888889	56.4837776526479	43.5817478428688	48.3985765124555	46.6165413533835	63.0769230769231	39.8467432950192	65.2631578947368	53.2846715328467	62.9482071713147	57.1428571428571	59.6899224806202	48.9795918367347	66.6666666666667	65.8914728682171	43.4782608695652	37.037037037037	47.8260869565217	29.2682926829268	50.9090909090909	39.2523364485981	48.1012658227848	38.7096774193548	42.4242424242424	58	50	37.9746835443038	31973	MDDM
STACK_FIR_VXDM_MD	1	494486230	BAvx_null	0.0833333333333333	0.0851851851851852	8.33258400497174	8.039487143549	11.1111111111111	6.22837370242214	7.06713780918728	10.6463878326996	5.73476702508961	6.10687022900763	7.14285714285714	10.727969348659	6.15384615384616	10.989010989011	8.73015873015873	9.35251798561151	9.70873786407767	16.6666666666667	5.71428571428571	5.06329113924051	8.08080808080808	5.97014925373134	2.7027027027027	5	6.25	12.5	2.1505376344086	16.6666666666667	31973	MDDM
STACK_FIR_VXDM_MD	1	494486230	dFC	0.484567901234568	0.459259259259259	48.4680607080839	45.4344951833796	70.8487084870849	32.9588014981273	47.940074906367	48.936170212766	46.7153284671533	44.4444444444444	45.3531598513011	37.6811594202898	41.6058394160584	60.377358490566	63.6704119850187	41.0852713178295	61.2244897959184	30.379746835443	44.4444444444444	60.377358490566	39.2523364485981	41.7582417582418	37.6470588235294	30.2325581395349	41.8604651162791	57.8947368421053	68.8172043010753	31.3253012048193	1326	MDDM
STACK_FIR_VXDM_MD	1	494486230	dFC_null	0.0938271604938272	0.0759259259259259	9.34565975282373	8.07879148061211	8.95522388059701	6.08365019011407	6.87022900763359	9.23076923076923	7.43494423791821	9.9290780141844	10.6312292358804	12.3552123552124	11.2449799196787	16.9014084507042	5.18518518518519	7.32600732600733	7.40740740740741	NaN	8.16326530612245	5.33333333333333	11.4285714285714	7.63358778625954	4.81927710843374	8.82352941176471	10.4166666666667	4.65116279069767	8.69565217391304	11.4942528735632	1326	MDDM
STACK_FIR_VXDM_MD	1	494486230	Stack	0.658641975308642	0.577777777777778	66.010582055495	57.4567187118284	76.1904761904762	33.5616438356164	71.2727272727273	62.6984126984127	73.6462093862816	61.9047619047619	67.870036101083	60.6741573033708	63.4686346863469	74.8148148148148	75.8364312267658	70.188679245283	71.7391304347826	20.2247191011236	63.4615384615384	50	60	53.0120481927711	53.9325842696629	51.1111111111111	57.4712643678161	75.5555555555556	78.6516853932584	54.320987654321	24	MDDM
STACK_FIR_VXDM_MD	1	484311148	BAvx	0.574074074074074	0.407407407407407	57.4849771771136	40.1978441990097	46.2068965517241	53.4798534798535	67.9389312977099	47.2727272727273	67.870036101083	58.4269662921348	61.5384615384615	60.6741573033708	53.4798534798535	53.4296028880866	64.808362369338	54.6938775510204	39.622641509434	32.7272727272727	47.9166666666667	21.7391304347826	45.4545454545455	48.2758620689655	43.6781609195402	20	44.7058823529412	53.3333333333333	50	34.9206349206349	31973	MDDM
STACK_FIR_VXDM_MD	1	484311148	BAvx_null	0.091358024691358	0.0833333333333333	9.12076625126005	8.48376302268644	12.1863799283154	8.69565217391304	7.46268656716418	8.51063829787234	6.74157303370786	7.5187969924812	7.85714285714286	10.3703703703704	8.30188679245283	10.077519379845	8.73015873015873	12.9963898916967	3.77358490566038	NaN	11.4285714285714	7.59493670886076	11.214953271028	5.40540540540541	5	15.0375939849624	6	16.8674698795181	4.93827160493827	6.06060606060606	31973	MDDM
STACK_FIR_VXDM_MD	1	484311148	dFC	0.506172839506173	0.433333333333333	50.5684062223519	43.1576465148016	70.3703703703704	32.0610687022901	50.179211469534	55.5160142348754	48.8721804511278	51.8518518518519	40.1433691756272	41.4035087719298	36.8627450980392	70.0361010830325	64.3137254901961	45.2107279693487	55.3191489361702	29.8850574712644	33.7078651685393	47.9166666666667	44.7058823529412	44.4444444444444	42.7350427350427	22.7272727272727	48.1927710843373	56.8181818181818	59.3406593406593	32.0987654320988	1326	MDDM
STACK_FIR_VXDM_MD	1	484311148	dFC_null	0.091358024691358	0.0851851851851852	9.07243456471525	8.41821397970922	10	10.4166666666667	11.5107913669065	5.32319391634981	2.40963855421687	7.11462450592885	7.88530465949821	8.2089552238806	13.2841328413284	14.1732283464567	10.9090909090909	7.63358778625954	2.46913580246914	10.1694915254237	4.70588235294118	6.52173913043478	10.126582278481	12.1212121212121	9.75609756097561	8.24742268041237	11.1111111111111	8.88888888888889	12.1951219512195	4.70588235294118	1326	MDDM
STACK_FIR_VXDM_MD	1	484311148	Stack	0.70679012345679	0.538888888888889	70.6055070653041	53.2874911502797	77.3049645390071	60.6741573033708	75	68.6567164179104	74.6478873239437	70.722433460076	65.9090909090909	66.4150943396226	63.9705882352941	76.8115942028985	77.1535580524345	70	56.8421052631579	43.5643564356436	59.7938144329897	50.5747126436782	57.7777777777778	52.8735632183908	52.5252525252525	25.3521126760563	58.3333333333333	67.3684210526316	64.4444444444444	50	24	MDDM
STACK_FIR_VXDM_MD	1	608047020	BAvx	0.588888888888889	0.394444444444444	58.8318711327231	39.5670565761984	49.438202247191	54.8042704626334	65.9340659340659	42.2641509433962	64.4927536231884	63.7037037037037	63.5658914728682	60.0760456273764	54.5454545454545	61.5894039735099	63.3962264150943	62.1722846441948	40.3361344537815	27.6595744680851	45.5696202531646	27.2727272727273	42.5	33.3333333333333	49.3506493506493	29.7297297297297	35	48.1481481481481	50.6666666666667	45.2380952380952	31973	MDDM
STACK_FIR_VXDM_MD	1	608047020	BAvx_null	0.0728395061728395	0.087037037037037	7.21850886393937	8.5037575452545	11.6040955631399	6.73400673400673	9.35251798561151	7.75193798449612	6.66666666666667	3.87596899224806	8.08823529411765	2.27272727272727	8.14814814814815	10.8527131782946	7.14285714285714	4.13223140495868	8.40336134453782	18.3673469387755	12.5	2.5	6.83760683760684	9.41176470588235	5.40540540540541	8.69565217391304	4.87804878048781	12.6582278481013	9.75609756097561	2.63157894736842	31973	MDDM
STACK_FIR_VXDM_MD	1	608047020	dFC	0.494444444444444	0.418518518518519	49.4276697109542	42.5550391519871	72.463768115942	30.8219178082192	46.2686567164179	64.7058823529412	42.8015564202335	49.6240601503759	38.5454545454545	33.4600760456274	42.8571428571429	61.8705035971223	64.9253731343284	44.7876447876448	55.5555555555556	32.0987654320988	46.9135802469136	45.5696202531646	37.1681415929203	31.3725490196078	35.2941176470588	38.5542168674699	39.6396396396396	60.2409638554217	54.5454545454545	33.7078651685393	1326	MDDM
STACK_FIR_VXDM_MD	1	608047020	dFC_null	0.0734567901234568	0.0851851851851852	7.29110622505551	8.39047666700504	3.26530612244898	8.3969465648855	10.2739726027397	5.38461538461539	8.52713178294574	7.40740740740741	10.5660377358491	7.19424460431655	6.49350649350649	5.99250936329588	9.28571428571428	4.70588235294118	6.50406504065041	7.14285714285714	5.26315789473684	9.61538461538461	9.63855421686747	12.5	5.26315789473684	11.214953271028	8.24742268041237	14.2857142857143	2.4390243902439	8.57142857142857	1326	MDDM
STACK_FIR_VXDM_MD	1	608047020	Stack	0.710493827160494	0.533333333333333	70.8592021013405	53.9277241629193	76.2962962962963	41.1522633744856	74.4525547445256	72.4014336917563	74.1573033707865	75.3731343283582	65.9498207885305	63.1578947368421	75.6554307116105	77.9026217228464	82.962962962963	70.8487084870849	56.8181818181818	26.1904761904762	56.5217391304348	59.4594594594595	62.0689655172414	43.2835820895522	50	46.1538461538462	53.7634408602151	67.4698795180723	71.7948717948718	53.6082474226804	24	MDDM
STACK_FIR_VXDM_MD	1	709837956	BAvx	0.56358024691358	0.442592592592593	56.5286531019525	45.026624290643	40.1408450704225	52.2388059701493	66.147859922179	36.3636363636364	68.5920577617329	53.5714285714286	61.3026819923372	59.2857142857143	58.3333333333333	56.2277580071174	67.175572519084	58.9641434262948	45.2830188679245	21.8181818181818	44.0366972477064	42.3529411764706	54.5454545454546	51.219512195122	55.5555555555556	40	41.6666666666667	57.5	40	46.3414634146341	31973	MDDM
STACK_FIR_VXDM_MD	1	709837956	BAvx_null	0.0919753086419753	0.1	9.15459189285956	10.3817887197455	10.3703703703704	7.80141843971631	12.2743682310469	9.9236641221374	8	11.0726643598616	9.7378277153558	11.0294117647059	10.752688172043	8.36501901140684	6.66666666666667	3.86100386100386	7.40740740740741	12.9032258064516	9.87654320987654	11.1111111111111	15.0537634408602	NaN	8.7719298245614	13.6363636363636	17.0940170940171	5.33333333333333	2.7027027027027	10.3092783505155	31973	MDDM
STACK_FIR_VXDM_MD	1	709837956	dFC	0.477777777777778	0.409259259259259	47.7478478939963	40.8624720415937	64.9819494584838	32.3741007194245	47.0588235294118	55.3505535055351	47.1042471042471	44.1947565543071	35.7414448669202	36.2962962962963	42.7480916030534	63.768115942029	62.6415094339623	40.7142857142857	56.5217391304348	24.4444444444444	41.3793103448276	50	45.4545454545455	30.7692307692308	34.7826086956522	28.9156626506024	26.0869565217391	56.8421052631579	62.5	32.6530612244898	1326	MDDM
STACK_FIR_VXDM_MD	1	709837956	dFC_null	0.0728395061728395	0.0592592592592593	7.26902649457284	6.18444293166463	6.87022900763359	4.7808764940239	7.66550522648084	6.08108108108108	7.71929824561404	7.43494423791821	8.27067669172932	9.1254752851711	5.51181102362205	9.59409594095941	7.40740740740741	6.76691729323308	6.12244897959184	NaN	4.25531914893617	2.53164556962025	5.55555555555556	2.63157894736842	4.25531914893617	4.49438202247191	10.6382978723404	6.89655172413793	15.3846153846154	5.26315789473684	1326	MDDM
STACK_FIR_VXDM_MD	1	709837956	Stack	0.672839506172839	0.561111111111111	67.0524101222881	55.9379010691598	70.3703703703704	52.3809523809524	71.5789473684211	59.8425196850394	74.4525547445256	64.7058823529412	64.1791044776119	58.5551330798479	67.3992673992674	74.7330960854093	81.0035842293907	65.4275092936803	65.2173913043478	38.7755102040816	59.1836734693877	50.6024096385542	57.4257425742574	54.7619047619048	60.7594936708861	42.1052631578947	53.6082474226804	68.9655172413793	68.6868686868687	51.1627906976744	24	MDDM
STACK_FIR_VXDM_MD	1	578931135	BAvx	0.535802469135802	0.435185185185185	53.5689407296952	43.1593821713758	44.6808510638298	47.2222222222222	60.3053435114504	38.3141762452107	64.2599277978339	50.9225092250923	55.7377049180328	49.8054474708171	55.3846153846154	53.9249146757679	65.017667844523	57.2519083969466	46.4285714285714	27.5862068965517	50	30.7692307692308	49.3150684931507	47.8260869565217	56.8627450980392	33.8028169014084	36.9747899159664	52.0833333333333	45.2380952380952	41.025641025641	31973	MDDM
STACK_FIR_VXDM_MD	1	578931135	BAvx_null	0.0783950617283951	0.0666666666666667	7.79252027395321	6.5623154023476	9.38628158844766	4.56273764258555	8.27067669172932	3.71747211895911	9.82456140350877	4.46096654275093	8.8	13.8686131386861	5.32319391634981	5.32319391634981	10.752688172043	9.21985815602837	5.60747663551402	8.69565217391304	9.9009900990099	4.87804878048781	6.38297872340426	3.125	7.05882352941176	2.56410256410256	6.97674418604651	5.12820512820513	9.63855421686747	8.79120879120879	31973	MDDM
STACK_FIR_VXDM_MD	1	578931135	dFC	0.458641975308642	0.453703703703704	45.9113293970589	45.7454196579984	65.9420289855072	32.0284697508897	39.84375	49.469964664311	42.2641509433962	44.043321299639	37.3626373626374	35.5400696864112	35.6589147286822	65.4135338345865	65.3846153846154	37.984496124031	68.2926829268293	21.0526315789474	43.956043956044	55.421686746988	44.1860465116279	41.3793103448276	36.5591397849462	37.5	39.6396396396396	62.0689655172414	60	38.8888888888889	1326	MDDM
STACK_FIR_VXDM_MD	1	578931135	dFC_null	0.0919753086419753	0.087037037037037	9.09774909528647	8.54882585589332	13.1868131868132	5.14705882352941	6.32411067193676	11.3475177304965	6.84410646387833	10.0719424460432	6.74157303370786	6.13026819923372	5.66801619433198	12.5925925925926	14.0845070422535	11.0344827586207	10.4166666666667	8.57142857142857	9.9009900990099	9.19540229885058	6.89655172413793	6.97674418604651	10.1694915254237	4.49438202247191	4.87804878048781	15.3846153846154	5.06329113924051	10.6382978723404	1326	MDDM
STACK_FIR_VXDM_MD	1	578931135	Stack	0.632098765432099	0.562962962962963	63.2052316782237	55.7963029110977	73.8007380073801	25.9927797833935	67.6156583629893	58.4	74.9090909090909	64.367816091954	62.5	55.6776556776557	61.4814814814815	74.6376811594203	73.1884057971015	65.8914728682171	71.7391304347826	19.2771084337349	63.0434782608696	43.4782608695652	56.7901234567901	55.2631578947368	55.6521739130435	44.7368421052632	49.1803278688525	72.5274725274725	71.9101123595506	65.9574468085107	24	MDDM
STACK_FIR_VXDM_MD	1	485600562	BAvx	0.568518518518519	0.374074074074074	56.9479032999581	37.1362074762283	48.7455197132617	54.9450549450549	64.8854961832061	40.5693950177936	69.0391459074733	48.3018867924528	65.3386454183267	55.1470588235294	52.8735632183908	55.1971326164875	65.9259259259259	62.406015037594	33.6633663366337	29.2682926829268	43.8095238095238	19.3548387096774	57.8947368421053	42.8571428571429	52	23.0769230769231	28.5714285714286	48.8888888888889	29.6296296296296	36.6197183098592	31973	MDDM
STACK_FIR_VXDM_MD	1	485600562	BAvx_null	0.0814814814814815	0.0907407407407407	8.11176636362913	9.05701205261457	10.0719424460432	7.2289156626506	11.0671936758893	6.31578947368421	7.63888888888889	8.14814814814815	9.12280701754386	6.0377358490566	12.0996441281139	5.44747081712062	10.2564102564103	3.90625	6.45161290322581	13.8888888888889	7.59493670886076	7.61904761904762	11.4942528735632	9.09090909090909	11.1111111111111	12.9032258064516	8.51063829787234	6.55737704918033	11.214953271028	2.24719101123596	31973	MDDM
STACK_FIR_VXDM_MD	1	485600562	dFC	0.461111111111111	0.45	46.1814000829829	45.1216343834939	71.7391304347826	27.8195488721805	42.7480916030534	53.9568345323741	40.1486988847584	43.7956204379562	34.2857142857143	29.7872340425532	42.8571428571429	60.4477611940298	65.3696498054475	41.2213740458015	62.9213483146067	34	44.4444444444444	58.9473684210526	43.5897435897436	36.3636363636364	37.2549019607843	36.5853658536585	29.5454545454545	60.2150537634409	57.1428571428571	40.4494382022472	1326	MDDM
STACK_FIR_VXDM_MD	1	485600562	dFC_null	0.0907407407407407	0.0888888888888889	9.03951570521503	8.82432468462074	5.42635658914729	8.60215053763441	7.40740740740741	9.9644128113879	7.96812749003984	12.7208480565371	10.5660377358491	10.2189781021898	10.6463878326996	7.35294117647059	6.6914498141264	10.9090909090909	4.70588235294118	16.4705882352941	4.34782608695652	8.84955752212389	7.05882352941176	13.4831460674157	6.89655172413793	7.40740740740741	10	7.40740740740741	11.7647058823529	7.5	1326	MDDM
STACK_FIR_VXDM_MD	1	485600562	Stack	0.662345679012346	0.557407407407407	65.9131063414846	55.6375970692505	75.886524822695	52.2088353413655	70.8955223880597	56.4885496183206	72	56.6929133858268	68.8888888888889	55.9055118110236	65.9574468085107	69.5035460992908	77.4647887323944	69.0647482014389	69.1358024691358	31.5789473684211	57.4468085106383	56.3106796116505	63.4146341463415	52.0833333333333	53.3333333333333	39.4736842105263	46.1538461538462	77.2727272727273	62.5	58.9473684210526	24	MDDM
STACK_FIR_VXDM_MD	1	507013459	BAvx	0.57283950617284	0.388888888888889	57.4243489849192	38.7484944746955	49.8194945848375	51.8518518518519	62.453531598513	38.2352941176471	69.1449814126394	51.6363636363636	68.4824902723735	60.2150537634409	57.3584905660377	53.7931034482759	63.6015325670498	62.5	38.4615384615385	27.1844660194175	46.8085106382979	25	50.9803921568627	45.8333333333333	51.2820512820513	32.8358208955224	28.9855072463768	47.7272727272727	42.1052631578947	27.7777777777778	31973	MDDM
STACK_FIR_VXDM_MD	1	507013459	BAvx_null	0.091358024691358	0.0777777777777778	9.07117533429271	8.00419689497932	7.97101449275362	8.85608856088561	11.9718309859155	10.0358422939068	9.77443609022556	8.33333333333333	3.90625	6.92640692640693	9.62199312714777	11.3636363636364	8.54092526690391	11.5523465703971	3.6697247706422	4.3956043956044	10.2564102564103	2.08333333333333	15.7894736842105	7.69230769230769	5.63380281690141	2.85714285714286	12.3893805309735	14.5833333333333	NaN	8.69565217391304	31973	MDDM
STACK_FIR_VXDM_MD	1	507013459	dFC	0.479012345679012	0.398148148148148	47.9112725627713	39.6604133858205	69.9248120300752	32.6086956521739	46.9230769230769	55.8490566037736	46.3878326996198	43.9024390243902	31.5384615384615	42.7046263345196	37.1747211895911	61.3718411552346	64.4444444444444	42.1052631578947	67.3267326732673	18.6046511627907	37.5	43.6781609195402	48.7804878048781	35.4166666666667	35.2941176470588	20.4081632653061	34.0909090909091	51.1627906976744	52.0833333333333	31.5789473684211	1326	MDDM
STACK_FIR_VXDM_MD	1	507013459	dFC_null	0.0765432098765432	0.0703703703703704	7.63414297161993	6.65741764929645	8.69565217391304	6.59340659340659	7.54716981132075	8.63309352517986	9.7378277153558	7.16845878136201	7.80141843971631	6.76691729323308	5.51181102362205	8.23970037453183	8.66425992779783	6.25	2.5974025974026	7.59493670886076	2.4390243902439	10.6194690265487	4.25531914893617	15.2542372881356	6.97674418604651	4.95867768595041	6.38297872340426	7.79220779220779	7.79220779220779	3.2258064516129	1326	MDDM
STACK_FIR_VXDM_MD	1	507013459	Stack	0.670987654320988	0.544444444444444	67.024606965824	53.555238258072	75.2767527675277	42.1455938697318	71.3235294117647	67.1641791044776	74.7252747252747	62.5	67.9389312977099	65.4545454545454	62.5454545454545	72.4014336917563	76.4044943820225	66.4150943396226	70.5882352941176	27.8481012658228	57.7319587628866	51.1627906976744	63.0434782608696	59.3406593406593	62.5	33.7662337662338	40.9638554216867	65.9340659340659	58.6206896551724	51.1627906976744	24	MDDM
STACK_FIR_VXDM_MD	1	809941961	BAvx	0.562962962962963	0.4	56.4477956576322	39.8307523727376	48.0565371024735	53.3834586466165	59.5419847328244	37.5451263537906	62.3655913978495	54.4117647058824	62.4505928853755	56.8493150684932	60.4651162790698	55.0522648083624	67.4157303370786	59.8360655737705	46.551724137931	18.9189189189189	51.219512195122	25.5813953488372	46.5753424657534	39.344262295082	54.320987654321	37.8378378378378	23.3766233766234	40.9090909090909	40	53.3333333333333	31973	MDDM
STACK_FIR_VXDM_MD	1	809941961	BAvx_null	0.0691358024691358	0.0611111111111111	6.87871158443386	6.98090436733524	7.14285714285714	8.95522388059701	12.7659574468085	8.95522388059701	5.46875	3.7037037037037	9.38628158844766	6.45161290322581	6.54545454545454	7.11743772241993	3.84615384615385	2.20588235294118	2.04081632653061	13.5338345864662	NaN	6.95652173913043	6.15384615384615	3.7037037037037	6.89655172413793	6.38297872340426	15.5844155844156	NaN	3.07692307692308	5.47945205479452	31973	MDDM
STACK_FIR_VXDM_MD	1	809941961	dFC	0.479012345679012	0.485185185185185	47.9328469814693	48.6605081584103	64.7272727272727	32.5423728813559	50	49.6124031007752	45.9143968871595	42.8571428571429	41.6058394160584	39.1304347826087	38.7596899224806	60.0706713780919	67.910447761194	42.0634920634921	76.4044943820225	34.1463414634146	39.1752577319588	66.6666666666667	47.4226804123711	50	38.961038961039	32.9411764705882	41.8604651162791	66	57.4712643678161	32.8767123287671	1326	MDDM
STACK_FIR_VXDM_MD	1	809941961	dFC_null	0.0888888888888889	0.0814814814814815	8.92493101844676	8.54438221968865	8.95522388059701	8.95522388059701	9.375	15.4440154440154	7.11462450592885	7.85714285714286	9.35251798561151	7.35294117647059	6.96864111498258	5.79710144927536	6.59340659340659	13.3333333333333	11.965811965812	11.8811881188119	8	14.7368421052632	NaN	5	4.44444444444444	6.18556701030928	7.89473684210526	2.27272727272727	9.41176470588235	12.1951219512195	1326	MDDM
STACK_FIR_VXDM_MD	1	809941961	Stack	0.645061728395062	0.574074074074074	64.8331479536209	58.0629774307846	70.0729927007299	26.7100977198697	66.4150943396226	56.0669456066946	71.8518518518519	64.2570281124498	69.7841726618705	65.2631578947368	69.5340501792115	70.8487084870849	80	67.193675889328	80	19.047619047619	65.2631578947368	55	66.6666666666667	52.7472527472528	65.0602409638554	45.0980392156863	48.2758620689655	68.8888888888889	70.9677419354839	59.7402597402597	24	MDDM
STACK_FIR_VXDM_MD	1	352668552	BAvx	0.541358024691358	0.444444444444444	54.2909758226933	43.5528383978284	43.0034129692833	53.5315985130112	61.8867924528302	34.2205323193916	64.7482014388489	54.0740740740741	66.40625	53.125	48.4615384615385	47.8688524590164	63.3962264150943	60.7692307692308	37.7777777777778	37.5	43.6781609195402	29.2134831460674	66.6666666666667	36.5591397849462	47.3684210526316	39.4736842105263	50.4854368932039	56.25	45.1612903225806	32.5	31973	MDDM
STACK_FIR_VXDM_MD	1	352668552	BAvx_null	0.0895061728395062	0.0777777777777778	8.88003665128428	8.26345355384442	7.32600732600733	12.6760563380282	7.19424460431655	10.2564102564103	7.78210116731517	13.2404181184669	9.16030534351145	7.19424460431655	8.30188679245283	8.72727272727273	5	9.70149253731343	5.19480519480519	7.76699029126214	5.12820512820513	8.60215053763441	6.74157303370786	11.5942028985507	10	10.8695652173913	12.2448979591837	7.69230769230769	NaN	5.06329113924051	31973	MDDM
STACK_FIR_VXDM_MD	1	352668552	dFC	0.485185185185185	0.42037037037037	48.3262754717456	41.8712147030317	69.8181818181818	37.3134328358209	41.2451361867704	54.2124542124542	39.5348837209302	45.8015267175573	41.635687732342	43.010752688172	41.7910447761194	62.7177700348432	65.9340659340659	36.90036900369	62.5	23.8095238095238	42.8571428571429	45.5696202531646	48.4848484848485	37.037037037037	24.4444444444444	35.5140186915888	30.7692307692308	62.962962962963	55.1724137931034	33.3333333333333	1326	MDDM
STACK_FIR_VXDM_MD	1	352668552	dFC_null	0.0771604938271605	0.0685185185185185	7.7177581960156	7.23342298774928	9.9644128113879	7.54716981132075	8.79120879120879	6.13026819923372	6.74157303370786	9.35251798561151	9.09090909090909	6.59340659340659	10.2362204724409	5.67375886524823	7.16845878136201	5.32319391634981	7.5	12.6126126126126	12.9032258064516	2.22222222222222	2.63157894736842	6.89655172413793	8.24742268041237	6.97674418604651	6.52173913043478	NaN	4.16666666666667	8.88888888888889	1326	MDDM
STACK_FIR_VXDM_MD	1	352668552	Stack	0.670987654320988	0.557407407407407	66.9503873315043	54.9834713503939	75.4578754578755	58.4	71.830985915493	56.7049808429119	71.2230215827338	64.8648648648649	72.1804511278196	60	59.6363636363636	68.5714285714286	76.5957446808511	67.9389312977099	68.235294117647	38.5542168674699	60	38.4615384615385	74	54.5454545454545	58.974358974359	37.9746835443038	48.1481481481481	71.0280373831776	67.3267326732673	42.5531914893617	24	MDDM
STACK_FIR_VXDM_MD	1	569640196	BAvx	0.553703703703704	0.448148148148148	55.3559113903843	44.6437390569101	49.6551724137931	51.2455516014235	60.0790513833992	41.5384615384615	65.2920962199313	45.985401459854	68.235294117647	54.6875	49.1803278688525	53.6082474226804	62.4561403508772	62.3076923076923	41.8604651162791	24.0963855421687	51.9480519480519	42.8571428571429	58.4269662921348	46.6666666666667	43.1372549019608	28.9156626506024	46.2962962962963	56.8421052631579	47.6190476190476	47.0588235294118	31973	MDDM
STACK_FIR_VXDM_MD	1	569640196	BAvx_null	0.0802469135802469	0.0759259259259259	8.02773322141748	7.40679815559314	8.79120879120879	8.30670926517572	5.90405904059041	6.81818181818182	5.97014925373134	6.64206642066421	10.9803921568627	8.36501901140684	4.63320463320463	8.88888888888889	15.7894736842105	5.24344569288389	8.60215053763441	9.9009900990099	2.35294117647059	4.87804878048781	7.92079207920792	13.5922330097087	7.79220779220779	5.06329113924051	14.4329896907216	8	2.22222222222222	4.12371134020619	31973	MDDM
STACK_FIR_VXDM_MD	1	569640196	dFC	0.45	0.457407407407407	44.9653544788162	45.3092084047362	65.9340659340659	36.0902255639098	41.9475655430712	49.438202247191	45.6747404844291	44.2105263157895	34.5588235294118	34.7169811320755	31.9391634980989	59.4795539033457	59.2307692307692	36.3636363636364	54.5454545454546	30.9523809523809	45.4545454545455	59.6153846153846	37.9746835443038	36.1111111111111	38.4615384615385	35.5555555555556	41.2371134020619	62.6262626262626	61.1764705882353	40	1326	MDDM
STACK_FIR_VXDM_MD	1	569640196	dFC_null	0.0981481481481482	0.0796296296296296	9.80498597487497	8.46354887795905	11.2280701754386	11.3074204946996	13.8181818181818	8.05860805860806	7.27272727272727	11.4068441064639	9.49152542372881	8.85608856088561	7.43494423791821	8.76494023904382	8.73015873015873	11.2903225806452	5.88235294117647	10.2040816326531	11.7647058823529	4.81927710843374	11.4285714285714	2.17391304347826	4.12371134020619	4.70588235294118	15.7303370786517	11.6279069767442	10.6382978723404	NaN	1326	MDDM
STACK_FIR_VXDM_MD	1	569640196	Stack	0.637037037037037	0.6	63.3772345221658	59.5986504231215	69.0909090909091	39.8373983739837	68.8172043010753	44.4444444444444	76.0869565217391	65.1515151515151	66.9117647058823	59.3984962406015	61.6541353383459	68.5314685314685	74.9090909090909	65.6934306569343	68.3544303797468	29.4117647058824	56.7901234567901	56	69.6629213483146	67.5	61.3861386138614	45.6521739130435	54.1353383458647	77.2277227722772	69.8795180722892	59.1836734693877	24	MDDM
STACK_FIR_VXDM_MD	1	512003855	BAvx	0.587654320987654	0.431481481481481	58.7985489737952	42.9616856123312	55.0724637681159	47.6534296028881	68.7258687258687	41.044776119403	74.2857142857143	52.3297491039426	62.3481781376518	61.3636363636364	54.4	57.4257425742574	66.9014084507042	64.0316205533597	39.0243902439024	32.5	52.2727272727273	30.5882352941176	46.1538461538462	50	50	36.5384615384615	38.2352941176471	52.7272727272727	47.5	40	31973	MDDM
STACK_FIR_VXDM_MD	1	512003855	BAvx_null	0.0777777777777778	0.0907407407407407	7.79480820483099	9.0000081478556	4.63320463320463	7.11743772241993	7.69230769230769	5.77617328519856	8.36501901140684	12.8301886792453	7.71929824561404	8.33333333333333	7.5187969924812	5.53359683794466	12.0481927710843	5.97014925373134	6.18556701030928	13.0841121495327	12.7272727272727	8.88888888888889	10.752688172043	18.6666666666667	2.38095238095238	10.126582278481	8.21917808219178	2.53164556962025	7.84313725490196	6.59340659340659	31973	MDDM
STACK_FIR_VXDM_MD	1	512003855	dFC	0.514814814814815	0.416666666666667	51.5572148964613	41.8911070961959	74.6268656716418	27.007299270073	52.5179856115108	61.8320610687023	51.3409961685824	52.3636363636364	37.5478927203065	34.4322344322344	41.044776119403	69.7841726618705	74.0458015267176	42.1428571428571	62.5	24.1758241758242	40.4761904761905	55.6962025316456	37.6470588235294	40	42.4242424242424	23.3766233766234	27.1186440677966	54.7619047619048	55.5555555555556	38.961038961039	1326	MDDM
STACK_FIR_VXDM_MD	1	512003855	dFC_null	0.0654320987654321	0.105555555555556	6.55554329501156	10.5560983125555	9.25266903914591	8.33333333333333	4.3956043956044	7.94223826714801	6.17760617760618	8.83534136546185	5.5363321799308	6.15384615384616	8.2089552238806	2.97397769516729	6.42857142857143	4.4280442804428	3.63636363636364	9.63855421686747	14.1592920353982	7.89473684210526	8.79120879120879	10	10.2040816326531	15	15.2173913043478	14.4329896907216	12.8205128205128	4.87804878048781	1326	MDDM
STACK_FIR_VXDM_MD	1	512003855	Stack	0.726543209876543	0.562962962962963	72.5521869875881	55.8460015059015	82.051282051282	59.0909090909091	77.6556776556777	64.2066420664207	77.4193548387097	72.3880597014925	69.1729323308271	63.0769230769231	70.3703703703704	78.9855072463768	82.051282051282	74.1573033707865	67.3267326732673	36.3636363636364	53.9325842696629	49.4117647058824	60.6741573033708	53.7634408602151	55.9139784946237	44.7058823529412	60.2150537634409	69.5652173913043	66.6666666666667	51.6129032258065	24	MDDM
STACK_FIR_VXDM_MD	1	972319377	BAvx	0.570987654320988	0.394444444444444	57.1659923367657	39.0045551018229	46.2633451957295	49.2647058823529	66.1710037174721	36.5671641791045	69.3430656934306	54.4169611307421	61.3545816733068	57.8947368421053	58.4615384615385	57.243816254417	65.9340659340659	63.0769230769231	47.5247524752475	24.3243243243243	53.6585365853659	30.9278350515464	43.010752688172	46.3157894736842	42.6666666666667	26.7857142857143	39.5604395604396	46	42.7184466019417	24.5614035087719	31973	MDDM
STACK_FIR_VXDM_MD	1	972319377	BAvx_null	0.0746913580246914	0.0851851851851852	7.42089778947002	8.31242463964943	10	3.13725490196078	5.3030303030303	7.27272727272727	10.2941176470588	6.84410646387833	6.34920634920635	10.3806228373702	8.88888888888889	7.08661417322835	4.86111111111111	8.63309352517986	6.97674418604651	7.20720720720721	7.61904761904762	7.69230769230769	4.93827160493827	18.1818181818182	6.81818181818182	14.6788990825688	4.70588235294118	8.33333333333333	10	2.5974025974026	31973	MDDM
STACK_FIR_VXDM_MD	1	972319377	dFC	0.475308641975309	0.431481481481481	47.4843778194542	42.9716782600451	72.3880597014925	28.169014084507	40.6130268199234	57.2463768115942	45.3846153846154	44.1860465116279	36.9811320754717	36.0424028268551	37.984496124031	70.6713780918728	60	40.1459854014599	70.4545454545454	32.183908045977	41.3043478260869	48.2758620689655	50	45.1612903225806	26.5060240963855	22.7272727272727	40.9448818897638	57.5	48.7179487179487	31.8840579710145	1326	MDDM
STACK_FIR_VXDM_MD	1	972319377	dFC_null	0.0790123456790123	0.0962962962962963	7.88274872468084	9.53994148069885	7.19424460431655	8.23970037453183	9.30232558139535	11.1111111111111	7.71929824561404	8.23970037453183	3.86100386100386	5.38461538461539	8.63309352517986	8.54092526690391	7.57575757575758	8.79120879120879	10.6382978723404	10.1010101010101	6.66666666666667	11.1111111111111	9.1743119266055	16.2162162162162	5.12820512820513	13.6363636363636	9.52380952380952	2.7027027027027	11.0091743119266	8.57142857142857	1326	MDDM
STACK_FIR_VXDM_MD	1	972319377	Stack	0.66358024691358	0.511111111111111	66.2438746559635	50.5947451062039	76.9811320754717	30.7116104868914	68.0555555555556	64.5418326693227	76.9230769230769	61.3545816733068	64.2335766423358	64.5833333333333	63.1578947368421	79.136690647482	78.8321167883212	66.4150943396226	78.6516853932584	23.6559139784946	55.8139534883721	45.2380952380952	46.4285714285714	45	56.7901234567901	42.3076923076923	59.6153846153846	60.4651162790698	62.1359223300971	31.0344827586207	24	MDDM
STACK_FIR_VXDM_MD	1	875556297	BAvx	0.564814814814815	0.398148148148148	56.6421936930229	39.9095582701517	35.3356890459364	51.3409961685824	64.4444444444444	36.9565217391304	72.0848056537102	57.9505300353357	65.0793650793651	60.8058608058608	48.8	50	71.5384615384615	65.3696498054475	39.6551724137931	32.6923076923077	45.7831325301205	30.5882352941176	52.0833333333333	30.188679245283	51.2820512820513	27.8481012658228	37.037037037037	54.9450549450549	39.1304347826087	37.6811594202899	31973	MDDM
STACK_FIR_VXDM_MD	1	875556297	BAvx_null	0.087037037037037	0.0796296296296296	8.61354685138814	7.60323670967892	10.6870229007634	6.10687022900763	9.02255639097744	9.9290780141844	9.38628158844766	8.63309352517986	10.1449275362319	8.23970037453183	10.1010101010101	9.9236641221374	8.60215053763441	2.58620689655172	13.0434782608696	4.54545454545455	10.1010101010101	2.02020202020202	16.0714285714286	3.03030303030303	14.1414141414141	2.4390243902439	5.76923076923077	8	5.55555555555556	6.52173913043478	31973	MDDM
STACK_FIR_VXDM_MD	1	875556297	dFC	0.47962962962963	0.405555555555556	47.7711607329831	41.0975296222407	72.791519434629	33.6917562724014	42.6470588235294	59.8540145985401	37.5	46.4419475655431	35.2059925093633	41.4545454545455	37.6470588235294	69.5970695970696	62.2222222222222	34.2007434944238	58.2278481012658	27.906976744186	51.6129032258065	45.5696202531646	41.2371134020619	27.7777777777778	31.6831683168317	32.6086956521739	37.8947368421053	52.5	56.8181818181818	29.3333333333333	1326	MDDM
STACK_FIR_VXDM_MD	1	875556297	dFC_null	0.0919753086419753	0.12037037037037	9.14954462258242	11.9223470135628	9.05923344947735	8.95522388059701	16.4874551971326	4.56273764258555	8.05860805860806	8.92193308550186	9.42028985507246	5.40540540540541	7.75193798449612	9.16030534351145	13.2841328413284	8.72727272727273	14.8148148148148	15.929203539823	9.1743119266055	14.8148148148148	15.0943396226415	6.81818181818182	7.59493670886076	7.92079207920792	14.8148148148148	16.0919540229885	14.2857142857143	5.71428571428571	1326	MDDM
STACK_FIR_VXDM_MD	1	875556297	Stack	0.678395061728395	0.522222222222222	67.3490174587096	52.1321762039732	75.6363636363636	32.4786324786325	71.5328467153285	64.638783269962	76.2237762237762	70.4119850187266	71.1111111111111	64.0569395017794	62.3574144486692	73.1884057971015	81.5884476534296	64.963503649635	74.6987951807229	33.6448598130841	58.252427184466	50	51.3274336283186	37.9746835443038	56.4705882352941	38.961038961039	52.9411764705882	65.1685393258427	61.7021276595745	44.4444444444444	24	MDDM
STACK_FIR_VXDM_MD	1	995260565	BAvx	0.543827160493827	0.459259259259259	54.4513974910877	46.2477694666559	43.2835820895522	44.8669201520913	59.3155893536122	33.6996336996337	73.9130434782609	46.8531468531468	62.2568093385214	57.7777777777778	59.5238095238095	52.8813559322034	60.7773851590106	58.2677165354331	46.3157894736842	42.9906542056075	51.6129032258065	35.7894736842105	48.2758620689655	44.4444444444444	60.5263157894737	30.1075268817204	45.8333333333333	56.8181818181818	43.4782608695652	48.7804878048781	31973	MDDM
STACK_FIR_VXDM_MD	1	995260565	BAvx_null	0.0827160493827161	0.0555555555555556	8.29213840348602	5.48714550065523	10.6761565836299	6.40569395017794	5.07246376811594	10	7.14285714285714	7.5187969924812	11.0236220472441	6.59340659340659	9.02255639097744	7.08661417322835	8.72727272727273	10.2362204724409	3.63636363636364	5.06329113924051	5.8252427184466	6.83760683760684	2.56410256410256	10.2040816326531	4.54545454545455	2.63157894736842	9.63855421686747	2.29885057471264	4.70588235294118	7.89473684210526	31973	MDDM
STACK_FIR_VXDM_MD	1	995260565	dFC	0.475925925925926	0.438888888888889	47.6082096732956	44.0927680821934	69.1176470588235	30.2816901408451	40.2985074626866	56.1151079136691	42.4908424908425	50	35.4243542435424	32.5925925925926	44.1767068273092	67.8966789667897	65.1685393258427	37.7358490566038	57.7777777777778	33.7349397590361	46.1538461538462	53.3333333333333	40	40.3846153846154	37.2881355932203	39.0804597701149	39.0804597701149	55.421686746988	60.9756097560976	25.8823529411765	1326	MDDM
STACK_FIR_VXDM_MD	1	995260565	dFC_null	0.0839506172839506	0.0666666666666667	8.37840509249198	6.86863349541933	8.85608856088561	5.86080586080586	9.4488188976378	11.3879003558719	9.85915492957746	9.09090909090909	11.1940298507463	5.26315789473684	6.34920634920635	8.19112627986348	6.54545454545454	8.49420849420849	4.54545454545455	6.66666666666667	NaN	15.0943396226415	3.84615384615385	4.08163265306123	2.4390243902439	12.8440366972477	7.89473684210526	9.30232558139535	6.59340659340659	2.24719101123596	1326	MDDM
STACK_FIR_VXDM_MD	1	995260565	Stack	0.640123456790124	0.574074074074074	64.2895311016459	57.7301499143516	73.6434108527132	22.2972972972973	68.1481481481482	60.2510460251046	72.202166064982	64.2570281124498	60.2836879432624	57.2463768115942	73.4545454545455	77.2058823529412	76.3250883392226	66.1596958174905	68.9655172413793	20.8333333333333	70.1030927835051	60.4651162790698	58.3333333333333	55.5555555555556	60.4166666666667	46.3414634146341	50	71.4285714285714	75	55.3191489361702	24	MDDM
STACK_FIR_VXDM_MD	1	297502957	BAvx	0.559876543209877	0.407407407407407	56.1524463336287	40.7293916054143	43.1654676258993	52.8985507246377	66.6666666666667	35.7664233576642	66.1818181818182	54.6712802768166	60.9375	57.4626865671642	55.6862745098039	54.1095890410959	65.4135338345865	60.8695652173913	33.3333333333333	27.2727272727273	48.3516483516484	30.7692307692308	51.063829787234	33.7349397590361	61.3636363636364	28.2352941176471	39.5604395604396	46.8085106382979	46.1538461538462	42.1052631578947	31973	MDDM
STACK_FIR_VXDM_MD	1	297502957	BAvx_null	0.0691358024691358	0.0722222222222222	6.90567079121502	7.37271608478254	7.5187969924812	7.5187969924812	8.56031128404669	7.09219858156028	6.52173913043478	10.1083032490975	6.47482014388489	6.15384615384616	7.85714285714286	8.2089552238806	0.746268656716418	6.10687022900763	10.958904109589	7.2289156626506	9.63855421686747	6.31578947368421	8.42105263157895	2.40963855421687	3.53982300884956	16.6666666666667	9.4488188976378	6	2.4390243902439	5.40540540540541	31973	MDDM
STACK_FIR_VXDM_MD	1	297502957	dFC	0.472222222222222	0.455555555555556	47.1703074714643	46.1999609247209	66.9039145907473	27.9245283018868	46.7432950191571	56.3380281690141	44.6215139442231	44.3661971830986	35.4716981132075	36.1702127659574	36.4312267657993	66.1818181818182	67.7165354330709	37.1747211895911	63.3663366336634	32.4786324786325	33.6842105263158	55.8139534883721	44.9438202247191	39.2523364485981	40.8602150537634	36.7816091954023	37.5	65	60.2739726027397	44.4444444444444	1326	MDDM
STACK_FIR_VXDM_MD	1	297502957	dFC_null	0.0765432098765432	0.0648148148148148	7.61663157590889	6.53135840276616	9.75609756097561	6.64206642066421	6.2015503875969	8.88888888888889	7.05882352941176	7.80141843971631	8.88888888888889	6.27450980392157	6.64206642066421	5.3030303030303	10	7.94223826714801	4.49438202247191	2.27272727272727	8.51063829787234	16.2790697674419	5.88235294117647	6.97674418604651	5.88235294117647	8.51063829787234	4.65116279069767	2.35294117647059	7.5	5.06329113924051	1326	MDDM
STACK_FIR_VXDM_MD	1	297502957	Stack	0.684567901234568	0.585185185185185	68.2749447077739	58.4450537239231	75.8364312267658	53.125	72.7272727272727	62.1722846441948	74.6376811594203	62.043795620438	66.4092664092664	58.6872586872587	69.3726937269373	75.4325259515571	79.7101449275362	69.1449814126394	68.0851063829787	37.8947368421053	56.5656565656566	59.2592592592593	70.3296703296703	56.5656565656566	60.8695652173913	47.5	55.8139534883721	63.1578947368421	68.8888888888889	56.4102564102564	24	MDDM
STACK_FIR_VXDM_MD	1	222218259	BAvx	0.525925925925926	0.437037037037037	52.5495107023221	43.674141033843	42.5992779783394	44.1176470588235	56.2248995983936	37.0656370656371	64.0287769784173	51.2280701754386	60.377358490566	50.5576208178439	49.802371541502	55.5183946488294	60.7407407407407	58.3333333333333	48.8372093023256	34.6938775510204	56.1797752808989	26.530612244898	44.9438202247191	47.7272727272727	51.0204081632653	34.2105263157895	36.5853658536585	45.360824742268	50	48	31973	MDDM
STACK_FIR_VXDM_MD	1	222218259	BAvx_null	0.087037037037037	0.0777777777777778	8.59243568281053	8.83903431577071	11.1498257839721	8.33333333333333	13.0584192439863	3.17460317460317	14.6153846153846	7.08661417322835	9.55882352941176	8.36236933797909	8.27586206896552	4.8	9.89399293286219	4.8	11.965811965812	NaN	6.06060606060606	4.93827160493827	9.63855421686747	12.7272727272727	7.05882352941176	11.2359550561798	11.7647058823529	5.40540540540541	7.59493670886076	NaN	31973	MDDM
STACK_FIR_VXDM_MD	1	222218259	dFC	0.442592592592593	0.472222222222222	44.2134117464419	47.7383032456118	66.1971830985916	27.3037542662116	41.7322834645669	52.9411764705882	42.911877394636	42.6573426573427	35.2059925093633	27.536231884058	38.2470119521912	59.4795539033457	59.3406593406593	37.007874015748	78.0487804878049	28.5714285714286	41.5841584158416	48.8372093023256	43.010752688172	41.4634146341463	35.7142857142857	41.3793103448276	45.4545454545455	67.5	70.1030927835051	31.1926605504587	1326	MDDM
STACK_FIR_VXDM_MD	1	222218259	dFC_null	0.0728395061728395	0.0611111111111111	7.22799720085707	6.52621226900335	7.71929824561404	7.38007380073801	6.74157303370786	9.48905109489051	1.50943396226415	7.57575757575758	10.0358422939068	7.9136690647482	11.1111111111111	5.34351145038168	4.11522633744856	7.80141843971631	2.24719101123596	15.6862745098039	5.63380281690141	8	4.59770114942529	3.92156862745098	4.76190476190476	6.12244897959184	NaN	7.59493670886076	10.8695652173913	2.35294117647059	1326	MDDM
STACK_FIR_VXDM_MD	1	222218259	Stack	0.621604938271605	0.55	62.3134369869568	54.5031609465058	72.9241877256318	24.3243243243243	66.9064748201439	55.9670781893004	73.3333333333333	62.3481781376518	66.6666666666667	57.7777777777778	59.3984962406015	71.0144927536232	74.5519713261649	62.5482625482625	71.7391304347826	17.2043010752688	54.7368421052632	53.3333333333333	64.7619047619048	50	59.5744680851064	39.4736842105263	49.4623655913978	72.093023255814	69.1588785046729	52.5	24	MDDM
STACK_FIR_VXDM_MD	1	939032641	BAvx	0.579012345679012	0.431481481481481	57.8641932791862	42.7862759664689	47.7941176470588	53.5211267605634	71.1610486891386	41.3793103448276	69.3140794223827	58.6872586872587	59.2307692307692	58.2456140350877	50.78125	55.8139534883721	71.6417910447761	56.8	39.0243902439024	32.5581395348837	35.7142857142857	32.5581395348837	57.1428571428571	44.0366972477064	52.5	25	54.7368421052632	50.9433962264151	44.7761194029851	44.4444444444444	31973	MDDM
STACK_FIR_VXDM_MD	1	939032641	BAvx_null	0.0802469135802469	0.0666666666666667	7.88104962232645	6.99132738610722	13.986013986014	6.74157303370786	12.8571428571429	3.05343511450382	10.8695652173913	4.3956043956044	7.05882352941176	4.11522633744856	12.8813559322034	5.99250936329588	8.05860805860806	4.56273764258555	4.49438202247191	4.44444444444444	6.89655172413793	12.5	9.70873786407767	7.07964601769911	2.85714285714286	NaN	5.76923076923077	11.7647058823529	2.29885057471264	9.09090909090909	31973	MDDM
STACK_FIR_VXDM_MD	1	939032641	dFC	0.506172839506173	0.405555555555556	50.6067346707946	40.6869842839648	71.3754646840149	33.9483394833948	46.4419475655431	59.1240875912409	46.09375	53.8181818181818	40.1408450704225	40.590405904059	44.3609022556391	67.6470588235294	68.4014869888476	35.3383458646617	62.7906976744186	25	31.25	51.219512195122	34.6938775510204	38.3838383838384	30	27.906976744186	34.3434343434343	61.7021276595745	56.4705882352941	34.4827586206897	1326	MDDM
STACK_FIR_VXDM_MD	1	939032641	dFC_null	0.0938271604938272	0.0648148148148148	9.36864575846157	6.3519720652418	5.24344569288389	13.3802816901408	5.3639846743295	8	8.99653979238754	15.8102766798419	11.4285714285714	7.90513833992095	8.66141732283465	9.18727915194346	8.30188679245283	10.1449275362319	12.5	2.46913580246914	6.74157303370786	7.05882352941176	4.49438202247191	9.09090909090909	2.1505376344086	2.4390243902439	8.33333333333333	8.33333333333333	7.20720720720721	5.40540540540541	1326	MDDM
STACK_FIR_VXDM_MD	1	939032641	Stack	0.698765432098765	0.564814814814815	69.8242761009287	56.3027269979836	81.1808118081181	56.2737642585551	73.8351254480287	65.6603773584906	69.8884758364312	71.0144927536232	64.7058823529412	64.9446494464945	69.4339622641509	76.5342960288809	80	64.4194756554307	57.1428571428571	42.2535211267606	49.0196078431373	55.8139534883721	61.7021276595745	57.1428571428571	55.8139534883721	45.3333333333333	52.4271844660194	73.9130434782609	71.6049382716049	53.4653465346535	24	MDDM
STACK_FIR_VXDM_MD	1	137991787	BAvx	0.555555555555556	0.431481481481481	55.6418593458643	42.8804114081651	45.5172413793103	49.6350364963504	56.3176895306859	41.2213740458015	66.4259927797834	52.3985239852399	62.0967741935484	54.4117647058824	51.1450381679389	56.8421052631579	69.4339622641509	62.2568093385214	34.8623853211009	27.906976744186	37.5	34.1463414634146	56.5217391304348	42.9906542056075	55.4455445544554	29.2682926829268	44.4444444444444	51.5463917525773	50.5494505494505	49.3827160493827	31973	MDDM
STACK_FIR_VXDM_MD	1	137991787	BAvx_null	0.0938271604938272	0.0796296296296296	9.41249519434501	9.01763752789745	7.54716981132075	5.63380281690141	9.19540229885058	7.94223826714801	14.3884892086331	10.4838709677419	5.10948905109489	11.6788321167883	10.6007067137809	14.9019607843137	6.89655172413793	8.57142857142857	8.88888888888889	NaN	9.52380952380952	9.25925925925926	4.54545454545455	NaN	16.8067226890756	4.3956043956044	8.79120879120879	9.30232558139535	14.1176470588235	4.54545454545455	31973	MDDM
STACK_FIR_VXDM_MD	1	137991787	dFC	0.484567901234568	0.418518518518519	48.2662875997982	42.4004840448898	71.0801393728223	33.2129963898917	44.4444444444444	54.1984732824427	45.9259259259259	41.4545454545455	37.984496124031	40.590405904059	41.1985018726592	63.859649122807	66.1654135338346	39.0804597701149	66.6666666666667	19.2307692307692	45.5445544554455	51.7647058823529	40	40.4761904761905	38.4615384615385	28.2051282051282	30.4347826086957	58.5365853658537	64.1975308641975	25.2873563218391	1326	MDDM
STACK_FIR_VXDM_MD	1	137991787	dFC_null	0.0814814814814815	0.0740740740740741	8.08431074553146	8.33998837642014	8.63309352517986	4.8780487804878	7.8125	7.2289156626506	8.33333333333333	5.97014925373134	10.8108108108108	7.11743772241993	14.7368421052632	3.81679389312977	4.61538461538462	13.0584192439863	12.1951219512195	6.95652173913043	6.81818181818182	1.85185185185185	6.38297872340426	10.6666666666667	8.16326530612245	NaN	12.9032258064516	10.752688172043	6.06060606060606	8.98876404494382	1326	MDDM
STACK_FIR_VXDM_MD	1	137991787	Stack	0.654938271604938	0.531481481481481	65.3201843595312	53.0596018411097	75.9856630824373	36.0902255639098	65.4676258992806	63.9705882352941	73.992673992674	60.2409638554217	65.9340659340659	61.4840989399293	60.7287449392713	75.7142857142857	77.8181818181818	66.4150943396226	66.6666666666667	14.1176470588235	56.25	54.7619047619048	61.5384615384615	54.1176470588235	53.448275862069	32.183908045977	56.4102564102564	70.1298701298701	59.2592592592593	57.8313253012048	24	MDDM
STACK_FIR_VXDM_MD	1	264171116	BAvx	0.577160493827161	0.438888888888889	57.8020983752769	43.5030359166282	51.006711409396	48.5294117647059	60.7692307692308	45.2107279693487	69.3140794223827	57.3529411764706	64.1975308641975	53.6764705882353	58.498023715415	56.271186440678	65.2329749103943	63.5658914728682	38.5964912280702	36.8421052631579	51.6129032258065	17.283950617284	58.0645161290323	42.3076923076923	56.7901234567901	46.3157894736842	45.7831325301205	45.0980392156863	34.9206349206349	48.4210526315789	31973	MDDM
STACK_FIR_VXDM_MD	1	264171116	BAvx_null	0.0771604938271605	0.0777777777777778	7.69485799856593	7.44226800426032	4.61538461538462	7.09219858156028	13.6690647482014	7.69230769230769	7.25806451612903	8.08823529411765	7.58620689655172	5.28301886792453	7.2992700729927	5.83941605839416	9.88593155893536	8.02919708029197	2.40963855421687	11.4285714285714	12.3456790123457	6.38297872340426	8.69565217391304	4.08163265306123	5.40540540540541	6.06060606060606	11.864406779661	9.1743119266055	8.33333333333333	3.125	31973	MDDM
STACK_FIR_VXDM_MD	1	264171116	dFC	0.485802469135802	0.468518518518519	48.5755327818452	46.5345520609191	68.3823529411765	31.4176245210728	45.2830188679245	51.9298245614035	44.1947565543071	49.6296296296296	39.8523985239852	40.418118466899	44.2748091603053	63.6363636363636	62.406015037594	41.4814814814815	67.3913043478261	25.8823529411765	45.5696202531646	61.3861386138614	50	47.7272727272727	35.4430379746835	30.1075268817204	35.6435643564356	67.4418604651163	60.8695652173913	30.9523809523809	1326	MDDM
STACK_FIR_VXDM_MD	1	264171116	dFC_null	0.0907407407407407	0.087037037037037	9.06267106588205	9.8300669755382	9.81132075471698	7.32600732600733	6.50406504065041	8.69565217391304	9.1254752851711	13.6882129277567	7.9136690647482	11.1111111111111	8.8235294117647	9.9236641221374	9.18727915194346	6.64206642066421	11.6279069767442	11.1111111111111	6.66666666666667	15.5339805825243	5.76923076923077	9.80392156862745	2.98507462686567	NaN	12.1951219512195	6.81818181818182	15.7894736842105	NaN	1326	MDDM
STACK_FIR_VXDM_MD	1	264171116	Stack	0.66358024691358	0.583333333333333	66.2970600437593	58.3279863872024	72.8624535315985	31.4606741573034	70.2508960573477	61.7100371747212	74.1818181818182	64.0316205533597	70.0729927007299	61.9718309859155	63.8461538461539	75.2767527675277	77.037037037037	72.8624535315985	75.5102040816326	10.8695652173913	62.6506024096386	61.3636363636364	68.1818181818182	59.0909090909091	59.0909090909091	48.8372093023256	54.1176470588235	72.1649484536082	72.289156626506	55.7692307692308	24	MDDM
STACK_FIR_VXDM_MD	1	262250904	BAvx	0.551234567901235	0.438888888888889	55.223393817032	43.6400403658468	46.8965517241379	46.5648854961832	62.3076923076923	38.3763837638376	66.4259927797834	55.7971014492754	57.3643410852713	55.5956678700361	57.03125	52.8428093645485	65.4135338345865	58.0645161290323	36.3636363636364	40	46.7532467532468	38.7096774193548	48.4848484848485	52.5252525252525	54.5454545454546	27.2727272727273	41.025641025641	50	40	48	31973	MDDM
STACK_FIR_VXDM_MD	1	262250904	BAvx_null	0.0740740740740741	0.0740740740740741	7.38514778450679	7.23484367482382	6.17760617760618	6.2992125984252	9.12280701754386	12.5	11.1524163568773	5.69395017793594	8.69565217391304	6.47482014388489	5.65371024734982	4.65116279069767	5.92592592592593	6.27450980392157	5.47945205479452	5.55555555555556	6.97674418604651	6.15384615384615	2.10526315789474	9.63855421686747	2.56410256410256	10.2564102564103	9.87654320987654	4.87804878048781	9.1743119266055	14.1592920353982	31973	MDDM
STACK_FIR_VXDM_MD	1	262250904	dFC	0.485185185185185	0.416666666666667	48.4417990597296	41.3423941510329	75.6554307116105	25.8064516129032	47.3282442748092	54.6099290780142	42.911877394636	47.9704797047971	32.7272727272727	37.3540856031128	43.1226765799257	68.5121107266436	63.6363636363636	41.6666666666667	55.045871559633	30.4347826086957	40	58.695652173913	44.4444444444444	35.5555555555556	37.1134020618557	36.3636363636364	34.4262295081967	48.1012658227848	58.5365853658537	17.3913043478261	1326	MDDM
STACK_FIR_VXDM_MD	1	262250904	dFC_null	0.0845679012345679	0.0944444444444444	8.44007430905074	10.132444550149	8.85608856088561	9.25266903914591	5.46875	9.55882352941176	13.1868131868132	8.48056537102473	8.23970037453183	5.94795539033457	6.56934306569343	7.5187969924812	9.96168582375479	8.23970037453183	8.7719298245614	9.61538461538461	5.94059405940594	17.0212765957447	9.09090909090909	14.8148148148148	10.6666666666667	11.6279069767442	7.40740740740741	NaN	14	2.5	1326	MDDM
STACK_FIR_VXDM_MD	1	262250904	Stack	0.65	0.551851851851852	65.1106593824823	55.6879680150807	78.3882783882784	27.3684210526316	74.2647058823529	59.349593495935	72.5978647686833	62.5	60.2316602316602	60.5442176870748	63.003663003663	77.037037037037	75	71.042471042471	66.6666666666667	21.8181818181818	50.5494505494505	56.8181818181818	53.1914893617021	58.695652173913	65.2173913043478	49.3827160493827	52.5	67.4418604651163	71.4285714285714	54.5454545454545	24	MDDM
STACK_FIR_VXDM_MD	1	765096273	BAvx	0.542592592592593	0.45	54.3285059350772	45.6004671325116	39.2156862745098	49.8054474708171	60.4651162790698	32.5581395348837	70	46.1538461538462	62.015503875969	57.5438596491228	53.3333333333333	53.3807829181495	67.3913043478261	60.0790513833992	39.6551724137931	35	56.0975609756098	32	65.1162790697674	45.360824742268	59.7402597402597	21.6216216216216	44.4444444444444	40.9090909090909	51.1627906976744	56.0975609756098	31973	MDDM
STACK_FIR_VXDM_MD	1	765096273	BAvx_null	0.0882716049382716	0.105555555555556	8.8232666243694	10.5193063320902	9.05660377358491	11.9850187265918	6.33802816901408	8.30188679245283	13.7184115523466	8.8235294117647	6.10687022900763	7.75193798449612	7.27272727272727	8.27586206896552	7.72200772200772	10.5263157894737	3.80952380952381	15.3846153846154	18.6046511627907	13.1868131868132	12.6582278481013	6.59340659340659	5.26315789473684	9.41176470588235	11.7647058823529	5.88235294117647	12.9032258064516	10.7692307692308	31973	MDDM
STACK_FIR_VXDM_MD	1	765096273	dFC	0.45679012345679	0.457407407407407	45.6559814058724	45.8816517187652	69.3430656934306	28.4697508896797	41.0852713178295	50	43.5424354243542	40.4411764705882	35.3383458646617	32.9588014981273	40	66.6666666666667	63.3962264150943	36.6300366300366	65.9574468085107	33.7349397590361	43.956043956044	61.5384615384615	40	36.1904761904762	38.2608695652174	31.7073170731707	42.6666666666667	57.5	60.6060606060606	38.4615384615385	1326	MDDM
STACK_FIR_VXDM_MD	1	765096273	dFC_null	0.0759259259259259	0.0888888888888889	7.59758461450842	8.84877866354354	11.6788321167883	6.87022900763359	9.96168582375479	7.40740740740741	4.52830188679245	7.88530465949821	4.1958041958042	9.30232558139535	9.12280701754386	8.05860805860806	5.26315789473684	6.89655172413793	8.24742268041237	13.953488372093	7.14285714285714	10.3092783505155	7.47663551401869	6.97674418604651	11.5384615384615	8.79120879120879	8.45070422535211	8.21917808219178	9.52380952380952	5.55555555555556	1326	MDDM
STACK_FIR_VXDM_MD	1	765096273	Stack	0.630864197530864	0.587037037037037	63.2671006739324	58.9068467263865	73.758865248227	25.5892255892256	63.9705882352941	56.5400843881857	73.4848484848485	61.4754098360656	64.4688644688645	63.6363636363636	63.1578947368421	74.3494423791822	78.7003610108303	60.0732600732601	71.5789473684211	24.2990654205607	60.8695652173913	59.2592592592593	68.8888888888889	52.8735632183908	79.1208791208791	38.961038961039	61.7647058823529	62.2222222222222	60.377358490566	66.6666666666667	24	MDDM
STACK_FIR_VXDM_MD	1	870718970	BAvx	0.529012345679012	0.468518518518519	52.9675343451898	46.6241718408374	43.5424354243542	46.6666666666667	61.3636363636364	38.0597014925373	71.3235294117647	51.3618677042802	57.3584905660377	51.4084507042254	50	45.8471760797342	61.0909090909091	57.5875486381323	42.2222222222222	42.7184466019417	43.8356164383562	32.5581395348837	51.4851485148515	47.0588235294118	46.8085106382979	45.045045045045	44.7368421052632	60.377358490566	55.421686746988	47.2222222222222	31973	MDDM
STACK_FIR_VXDM_MD	1	870718970	BAvx_null	0.0827160493827161	0.107407407407407	8.26878047819852	11.5765711340061	6.42857142857143	8.57142857142857	9.05349794238683	8.72727272727273	3.90625	5.40540540540541	8.48056537102473	6.27177700348432	10.1167315175097	9.52380952380952	12.2137404580153	10.5263157894737	12.2448979591837	6.12244897959184	12.8205128205128	26.0869565217391	15.1898734177215	2.29885057471264	NaN	7.14285714285714	15.7894736842105	13.4831460674157	8	8.16326530612245	31973	MDDM
STACK_FIR_VXDM_MD	1	870718970	dFC	0.47716049382716	0.409259259259259	47.8224223256097	40.5358695407932	70.4119850187266	28.4644194756554	46.8253968253968	47.6190476190476	49.2537313432836	47.0149253731343	32.5925925925926	35.4948805460751	42.0664206642066	61.0909090909091	68.1818181818182	44.8529411764706	61.2244897959184	24.6575342465753	42.2222222222222	50.5494505494505	29.8850574712644	35.6164383561644	31.4606741573034	33.0275229357798	33.9622641509434	61.7283950617284	58	24.0963855421687	1326	MDDM
STACK_FIR_VXDM_MD	1	870718970	dFC_null	0.0820987654320988	0.0722222222222222	8.12806000809973	7.38427605851447	6.06060606060606	9.77443609022556	5.66801619433198	4.61538461538462	10.7913669064748	6.71641791044776	6.37450199203187	7.69230769230769	7.69230769230769	12.4542124542125	13.7931034482759	5.90405904059041	6.06060606060606	10.4166666666667	2.08333333333333	3.96039603960396	6.97674418604651	7.31707317073171	2.8169014084507	15.3846153846154	7.69230769230769	4.3956043956044	15.3846153846154	6.12244897959184	1326	MDDM
STACK_FIR_VXDM_MD	1	870718970	Stack	0.650617283950617	0.614814814814815	65.066282080939	61.0201719025248	71.2121212121212	41.6961130742049	69.8884758364312	54.4061302681992	74.5644599303136	62.5482625482625	67.6579925650557	57.3643410852713	63.8297872340425	69.3726937269373	80.5970149253731	67.6579925650557	71.4285714285714	49.4117647058824	57.1428571428571	59.0909090909091	64.8648648648649	51.2820512820513	62.7450980392157	64.4444444444444	54.7619047619048	79.1208791208791	66.6666666666667	51.2820512820513	24	MDDM
STACK_FIR_VXDM_MD	1	110774896	BAvx	0.55679012345679	0.427777777777778	55.5933823343503	42.8433570119307	44.7653429602888	45.8015267175573	64.6840148698885	44.3609022556391	70.1388888888889	52.4344569288389	61.4232209737828	56.4885496183206	52.1400778210117	53.4246575342466	65.1851851851852	56.2737642585551	40	40	48.0769230769231	31.7757009345794	48.7804878048781	48.2758620689655	36.5853658536585	39.1752577319588	35.1351351351351	48.2142857142857	48.1012658227848	50	31973	MDDM
STACK_FIR_VXDM_MD	1	110774896	BAvx_null	0.0808641975308642	0.0666666666666667	8.06699188877061	6.38565036937681	8.03212851405622	8.11808118081181	6.08365019011407	8.51063829787234	8.27067669172932	7.63888888888889	11.4503816793893	9.33852140077821	7.80141843971631	3.95256916996047	10.4895104895105	7.11743772241993	6.18556701030928	5.55555555555556	9.70873786407767	13.3333333333333	3.84615384615385	8.62068965517241	7.31707317073171	7.2289156626506	6.97674418604651	2.24719101123596	2.66666666666667	2.94117647058824	31973	MDDM
STACK_FIR_VXDM_MD	1	110774896	dFC	0.469135802469136	0.435185185185185	46.8671089457393	43.8248444918055	71.830985915493	36.4285714285714	43.5424354243542	53.5849056603774	42.5855513307985	46.3235294117647	36.1538461538462	34.0740740740741	34.6863468634686	61.7100371747212	62.0689655172414	39.4160583941606	62.5	28.0373831775701	45.9770114942529	60	41.3793103448276	32.967032967033	27.9569892473118	29.3333333333333	39.5833333333333	61.3636363636364	60.2409638554217	36.5591397849462	1326	MDDM
STACK_FIR_VXDM_MD	1	110774896	dFC_null	0.0820987654320988	0.107407407407407	8.21408641165749	11.5761946561382	8.42911877394636	5.97014925373134	8.42911877394636	6.22568093385214	9.45454545454546	9.23076923076923	10.3321033210332	10.7142857142857	8.33333333333333	5.77617328519856	5.67375886524823	10	8.69565217391304	9.83606557377049	13.6363636363636	13.0434782608696	14.8148148148148	9.43396226415094	14.6341463414634	15.3846153846154	NaN	7.31707317073171	13.4831460674157	7.05882352941176	1326	MDDM
STACK_FIR_VXDM_MD	1	110774896	Stack	0.646296296296296	0.575925925925926	64.4079380311121	58.1034603189029	74.8201438848921	27.3764258555133	71.8861209964413	60.7003891050584	73.6111111111111	64.8854961832061	65.4275092936803	63.0824372759857	63.2727272727273	69.5652173913043	77.6119402985075	60.655737704918	73.1707317073171	24	60.4166666666667	56.1797752808989	58.1395348837209	54.5454545454546	54.3478260869565	50.5494505494505	54.1666666666667	80	69.3877551020408	62.3376623376623	24	MDDM
STACK_FIR_VXDM_MD	1	212823496	BAvx	0.553086419753086	0.435185185185185	55.2956619046481	43.3146908816001	45.7142857142857	54.5454545454545	60.2316602316602	37.5478927203065	69.7841726618705	56.4102564102564	55.7768924302789	52.1428571428571	51.9083969465649	56.8493150684932	58.8235294117647	63.8132295719844	46.8085106382979	35.6164383561644	50.5263157894737	28	48.8888888888889	40.4761904761905	59.2592592592593	48.1481481481481	30.379746835443	46.7289719626168	44.9438202247191	40	31973	MDDM
STACK_FIR_VXDM_MD	1	212823496	BAvx_null	0.0876543209876543	0.0777777777777778	8.78726169756685	8.17565820028361	9.09090909090909	7.94223826714801	5.92592592592593	8.36501901140684	11.6788321167883	6.71641791044776	6.31578947368421	9.96168582375479	12.2605363984674	8.92193308550186	9.41176470588235	8.85608856088561	10.989010989011	15.0943396226415	11.3636363636364	8.33333333333333	NaN	4.08163265306123	4.25531914893617	8.16326530612245	8	2.94117647058824	12.5	4.21052631578947	31973	MDDM
STACK_FIR_VXDM_MD	1	212823496	dFC	0.489506172839506	0.427777777777778	48.9753680557614	42.9288541031999	70.2898550724638	32.6241134751773	51.8796992481203	62.453531598513	45.3531598513011	50.1901140684411	35.6060606060606	31.6176470588235	42.4242424242424	65.9259259259259	63.7037037037037	35.6363636363636	55.8139534883721	25.8823529411765	36.3636363636364	44.7058823529412	38.0952380952381	47.0588235294118	40.4255319148936	33.3333333333333	32.9896907216495	59.2592592592593	67.4157303370786	33.8028169014084	1326	MDDM
STACK_FIR_VXDM_MD	1	212823496	dFC_null	0.087037037037037	0.0462962962962963	8.68961423091954	4.58912270209585	10.6761565836299	9.16030534351145	11.5384615384615	7.88530465949821	6.81818181818182	9.9644128113879	8.11808118081181	11.3879003558719	8.59375	2.96296296296296	7.57575757575758	9.59409594095941	4.49438202247191	2.46913580246914	7.14285714285714	2.40963855421687	4.3010752688172	2.29885057471264	6.18556701030928	7.14285714285714	4.76190476190476	3.84615384615385	2.17391304347826	7.84313725490196	1326	MDDM
STACK_FIR_VXDM_MD	1	212823496	Stack	0.685185185185185	0.575925925925926	68.3995125503013	57.1505058476563	76.0147601476015	49.21875	70.7581227436823	68.4410646387833	72.9241877256318	72.7969348659004	62.2710622710623	62.015503875969	65.7243816254417	74.3682310469314	77.3722627737226	68.8888888888889	61.3636363636364	25.6410256410256	61.7021276595745	57.5	70.3296703296703	49.4623655913978	66.6666666666667	46.8085106382979	54.7368421052632	74.2268041237113	67.3684210526316	50	24	MDDM
STACK_FIR_VXDM_MD	1	697505036	BAvx	0.574691358024691	0.409259259259259	57.6843273780405	41.1955522561704	46.4285714285714	52.5179856115108	63.6015325670498	45.8181818181818	65.4135338345865	52.054794520548	63.7795275590551	56	56.1264822134387	55.9440559440559	69.1729323308271	65.3543307086614	35.8490566037736	27.9569892473118	40.3846153846154	30.6122448979592	56.8181818181818	42.3076923076923	45.0704225352113	29.2682926829268	45.9770114942529	50.5050505050505	48.5714285714286	41.025641025641	31973	MDDM
STACK_FIR_VXDM_MD	1	697505036	BAvx_null	0.091358024691358	0.0981481481481482	9.15420834355142	10.382169364571	6.27177700348432	8.85608856088561	10	12.5	11.9402985074627	10.0358422939068	12.5490196078431	8.11808118081181	8.23970037453183	5.12820512820513	10.2189781021898	5.99250936329588	4.3010752688172	10.8108108108108	10.8695652173913	20.1834862385321	6.66666666666667	NaN	10.752688172043	12.6582278481013	8.69565217391304	4.44444444444444	9.09090909090909	15.7303370786517	31973	MDDM
STACK_FIR_VXDM_MD	1	697505036	dFC	0.497530864197531	0.405555555555556	49.6428878410964	40.9420893206831	72.5978647686833	30.7142857142857	48.1751824817518	57.7777777777778	45.3531598513011	48.7632508833922	41.4545454545455	41.3284132841328	45.7142857142857	63.2727272727273	63.9097744360902	36.6533864541833	45.7831325301205	21.9512195121951	40.4255319148936	49.3150684931507	39.5604395604396	46.7289719626168	42.2222222222222	24.7422680412371	30.9278350515464	60.7594936708861	54.5454545454546	34.3434343434343	1326	MDDM
STACK_FIR_VXDM_MD	1	697505036	dFC_null	0.0771604938271605	0.0777777777777778	7.70978143084004	7.62269315802814	7.27272727272727	7.35294117647059	7.43494423791821	11.6788321167883	6.87285223367697	6.0377358490566	6.5843621399177	5.0179211469534	8.98876404494382	9.59409594095941	6.92307692307692	8.75912408759124	2.53164556962025	5.94059405940594	8.69565217391304	11.2	4.16666666666667	10.3092783505155	8.16326530612245	8.10810810810811	10.1010101010101	6.25	9.75609756097561	6.25	1326	MDDM
STACK_FIR_VXDM_MD	1	697505036	Stack	0.695061728395062	0.525925925925926	69.3768024665832	52.9819836913055	76.0147601476015	52.6717557251908	68.1481481481482	64.2857142857143	77.4436090225564	67.910447761194	65.6826568265683	60.9022556390977	69.5340501792115	77.037037037037	77.6223776223776	75.2688172043011	54.1176470588235	27.906976744186	48.1481481481481	56.7901234567901	63.6363636363636	56.25	54.320987654321	44.1860465116279	48.2142857142857	69.2307692307692	66.6666666666667	46.3157894736842	24	MDDM
STACK_FIR_VXDM_MD	1	106356896	BAvx	0.57037037037037	0.411111111111111	57.09213381815	41.1991213435831	42.5531914893617	56.4705882352941	61.4232209737828	38.0597014925373	70.2127659574468	54.6125461254613	62.5	60.2836879432624	57.4803149606299	52	72.5925925925926	56.9169960474308	47.3118279569892	22.7272727272727	46.9387755102041	32.0754716981132	50	41.1764705882353	44.7058823529412	32.6530612244898	38.3561643835616	51.063829787234	43.9024390243902	43.4782608695652	31973	MDDM
STACK_FIR_VXDM_MD	1	106356896	BAvx_null	0.0740740740740741	0.0685185185185185	7.41718330759686	7.27930610108887	11.7216117216117	5.69395017793594	9.35251798561151	6.06060606060606	4.56273764258555	5.10948905109489	10.03861003861	7.88530465949821	3.87596899224806	11.1553784860558	7.77385159010601	5.77617328519856	11.5384615384615	4.54545454545455	8.69565217391304	4.51127819548872	6.97674418604651	2.1978021978022	5.55555555555556	NaN	11.1111111111111	5.19480519480519	4.65116279069767	15.0943396226415	31973	MDDM
STACK_FIR_VXDM_MD	1	106356896	dFC	0.475308641975309	0.424074074074074	47.4050104630436	42.2741185605623	63.8297872340425	32.089552238806	43.9393939393939	56.3176895306859	42.8044280442804	44.6886446886447	42.0664206642066	36.5671641791045	43.9393939393939	63.7992831541219	63.0769230769231	35.7414448669202	61.9047619047619	38.8349514563107	43.75	47.0588235294118	43.1818181818182	44.4444444444444	23.0769230769231	34.4827586206897	29.5454545454545	61.7021276595745	53.3333333333333	25.974025974026	1326	MDDM
STACK_FIR_VXDM_MD	1	106356896	dFC_null	0.0808641975308642	0.0944444444444444	8.08339649358133	9.04462078243051	5.20446096654275	5.18518518518519	8.59375	8.41423948220065	8.72727272727273	8.63309352517986	11.1111111111111	10.1960784313726	9.81132075471698	8.42911877394636	5.57768924302789	7.11743772241993	5.06329113924051	13.0841121495327	6.97674418604651	8.79120879120879	8.79120879120879	4.3010752688172	2.77777777777778	10.752688172043	4.93827160493827	17.2043010752688	9.63855421686747	16.2162162162162	1326	MDDM
STACK_FIR_VXDM_MD	1	106356896	Stack	0.675308641975309	0.553703703703704	67.3446288802114	55.6525869807774	74.4525547445256	46.1538461538461	69.7183098591549	62.992125984252	74.2647058823529	64.2570281124498	67.1428571428571	65.2173913043478	67.8082191780822	75.2767527675277	78.7003610108303	62.1513944223108	78.0487804878049	32.5581395348837	63.8297872340425	46.8085106382979	60.4166666666667	55.6962025316456	55	41.1214953271028	47.9166666666667	72.7272727272727	61.8556701030928	51.8518518518518	24	MDDM
STACK_FIR_VXDM_MD	1	120237785	BAvx	0.553703703703704	0.418518518518519	55.4049778998913	42.0248084231218	44.043321299639	50.187265917603	66.1710037174721	42.2222222222222	67.3758865248227	50.5494505494505	61.6600790513834	51.2635379061372	54.7619047619048	53.1034482758621	65.9340659340659	57.5875486381323	44.2477876106195	36.5217391304348	51.8518518518518	27.1604938271605	46.1538461538462	34.2857142857143	48.1927710843373	33.3333333333333	40.9090909090909	52.0833333333333	40.9090909090909	48.6486486486487	31973	MDDM
STACK_FIR_VXDM_MD	1	120237785	BAvx_null	0.0858024691358025	0.0851851851851852	8.54768512124234	8.3483179570205	4.59770114942529	8.08823529411765	10	10.4166666666667	9.84848484848485	4.49438202247191	5.3639846743295	12.3188405797101	9.81132075471698	7.97101449275362	10.4089219330855	9.25266903914591	2.38095238095238	6.31578947368421	18.9473684210526	11.864406779661	4.21052631578947	9.87654320987654	8.60215053763441	9.87654320987654	5.26315789473684	8.88888888888889	9.30232558139535	4.65116279069767	31973	MDDM
STACK_FIR_VXDM_MD	1	120237785	dFC	0.49320987654321	0.401851851851852	49.3052837207081	40.6124558493835	73.5294117647059	32.089552238806	46.4419475655431	54.8736462093863	49.6296296296296	46.4944649446494	34.6863468634686	37.7224199288256	42.2641509433962	67.1532846715328	65.3992395437263	41.3793103448276	52.2727272727273	24.1758241758242	43.010752688172	57.8947368421053	31.4285714285714	46.3157894736842	28.8888888888889	39.1752577319588	26.0869565217391	48.8888888888889	50.5747126436782	38.6363636363636	1326	MDDM
STACK_FIR_VXDM_MD	1	120237785	dFC_null	0.0888888888888889	0.0851851851851852	8.87535790430688	8.52125726652332	10.6382978723404	8.17843866171004	9.79020979020979	6.25	6.4	7.74647887323944	11.6279069767442	8.36501901140684	9.55882352941176	13.1868131868132	7.8125	6.94980694980695	8	7.31707317073171	3.63636363636364	9.1743119266055	6.66666666666667	18.5567010309278	12.8205128205128	5.40540540540541	8.21917808219178	7.79220779220779	6.66666666666667	8	1326	MDDM
STACK_FIR_VXDM_MD	1	120237785	Stack	0.651234567901235	0.537037037037037	65.4451902423778	54.0277610774809	75.5555555555556	27.906976744186	69.0647482014389	65.1340996168582	78.1021897810219	63.2411067193676	61.4232209737828	61.3138686131387	64.1221374045802	74.9090909090909	77.9026217228464	66.6666666666667	69.8795180722892	14.8936170212766	57.4712643678161	56	53.1645569620253	53.2110091743119	52.1739130434783	55.3191489361702	46.3157894736842	65.8823529411765	65.9574468085107	58.0645161290323	24	MDDM
STACK_FIR_VXDM_MD	1	272473214	BAvx	0.55	0.398148148148148	55.1365706148709	39.4881383265722	43.2624113475177	55.4307116104869	60.2316602316602	39.7163120567376	66.1818181818182	54.0350877192982	61.71875	55.2727272727273	52.1739130434783	53.5714285714286	61.3138686131387	58.7301587301587	44.4444444444444	32.3809523809524	44.6601941747573	32.8767123287671	36.3636363636364	41.025641025641	44.6808510638298	24.3243243243243	34.5679012345679	47.1910112359551	42.8571428571429	48.4848484848485	31973	MDDM
STACK_FIR_VXDM_MD	1	272473214	BAvx_null	0.0827160493827161	0.0592592592592593	8.275041076138	5.85918426939232	5.73476702508961	7.5187969924812	8.8235294117647	9.88593155893536	10.752688172043	10.077519379845	5.09090909090909	8.46153846153846	10.4895104895105	7.11462450592885	7.96812749003984	7.38255033557047	2.22222222222222	6.77966101694915	2.53164556962025	7.5	2.63157894736842	6.31578947368421	7.27272727272727	6.12244897959184	7.76699029126214	9.23076923076923	5.19480519480519	6.74157303370786	31973	MDDM
STACK_FIR_VXDM_MD	1	272473214	dFC	0.488271604938272	0.409259259259259	48.732746156601	40.5019338205478	69.2857142857143	31.578947368421	44.0298507462687	50.7042253521127	48.5074626865672	50.8710801393728	36.9565217391304	32.183908045977	44.6153846153846	68.1481481481482	68.2170542635659	39.6946564885496	59.5744680851064	28.9156626506024	44.0366972477064	57.7777777777778	39.1304347826087	36.1702127659574	31.8181818181818	19.5652173913044	30.379746835443	53.9325842696629	62.2222222222222	22.5	1326	MDDM
STACK_FIR_VXDM_MD	1	272473214	dFC_null	0.0993827160493827	0.0851851851851852	9.87836902955641	8.20410000788714	4.8	7.97101449275362	10.2189781021898	9.26640926640927	12.4542124542125	15.1624548736462	12.781954887218	10.9965635738832	6.6914498141264	7.90513833992095	10.2564102564103	10.0358422939068	7.14285714285714	12.962962962963	8.60215053763441	2.46913580246914	11.3821138211382	10.989010989011	6.52173913043478	9.09090909090909	2.73972602739726	11.1111111111111	5.12820512820513	10.3092783505155	1326	MDDM
STACK_FIR_VXDM_MD	1	272473214	Stack	0.683950617283951	0.540740740740741	68.3165206040204	53.6165141907293	75.092936802974	62.5	69.5970695970696	60.377358490566	73.9130434782609	64.4927536231884	69.1729323308271	62.7306273062731	62.2222222222222	78.4172661870504	77.3722627737226	63.9097744360902	66.6666666666667	36.3636363636364	55.1724137931035	64.2857142857143	55.3191489361702	47.7272727272727	44.8598130841121	21.2121212121212	51.1111111111111	66.6666666666667	67.3469387755102	66.6666666666667	24	MDDM
STACK_FIR_VXDM_MD	1	108303931	BAvx	0.525308641975309	0.42962962962963	52.6213583025092	43.2100515670833	42.1052631578947	47.9704797047971	62.0689655172414	34.7826086956522	60.7773851590106	52.9411764705882	59.8425196850394	55.8823529411765	48.4126984126984	52.4137931034483	61.7100371747212	52.5490196078431	37.1134020618557	22.2222222222222	44.4444444444444	34.8623853211009	51.219512195122	40	56.8181818181818	33.3333333333333	47.6190476190476	47.3684210526316	46.3768115942029	57.1428571428571	31973	MDDM
STACK_FIR_VXDM_MD	1	108303931	BAvx_null	0.0895061728395062	0.0925925925925926	8.94822071870935	9.12329600234312	8.30188679245283	11.1524163568773	5.18518518518519	10.727969348659	11.1111111111111	9.30232558139535	11.4942528735632	9.35251798561151	8.69565217391304	6.6914498141264	8.57142857142857	6.79245283018868	12	4.65116279069767	7.69230769230769	4.59770114942529	8.24742268041237	12.1212121212121	6.18556701030928	9.87654320987654	11.2359550561798	10.126582278481	7.05882352941176	15.6862745098039	31973	MDDM
STACK_FIR_VXDM_MD	1	108303931	dFC	0.458024691358025	0.47037037037037	45.6457078793184	47.1295295834051	64.7887323943662	30.2325581395349	40.590405904059	54.7368421052632	42.911877394636	42.0289855072464	37.6923076923077	34.1637010676157	40.3162055335968	60.7407407407407	63.9097744360902	35.6363636363636	66.6666666666667	27.906976744186	55.3191489361702	51.1627906976744	40.8163265306122	51.7647058823529	30.7692307692308	42.3076923076923	38.4615384615385	63.1578947368421	62.3376623376623	34.8837209302326	1326	MDDM
STACK_FIR_VXDM_MD	1	108303931	dFC_null	0.0790123456790123	0.0703703703703704	7.92544739125619	7.62201274408815	6.15384615384616	12	6.15384615384616	7.27272727272727	6.56934306569343	8.05860805860806	7.85714285714286	10.5633802816901	10.4089219330855	4.77815699658703	8.11808118081181	7.17131474103586	8.24742268041237	7.31707317073171	8.7719298245614	7.89473684210526	6.38297872340426	NaN	10.1010101010101	5.06329113924051	2.40963855421687	11.1111111111111	12.1951219512195	4.34782608695652	1326	MDDM
STACK_FIR_VXDM_MD	1	108303931	Stack	0.626543209876543	0.598148148148148	62.5224279525378	60.0211860995837	70.6713780918728	31.2267657992565	66.6666666666667	59.7014925373134	70	47.6923076923077	62.8975265017668	67.8966789667897	61.9047619047619	69.8529411764706	78.8104089219331	62.9482071713147	81.8181818181818	27.2727272727273	67.4157303370786	50.9803921568627	61.1764705882353	56	63.8297872340425	45.5445544554455	58.8235294117647	76.0869565217391	61.5384615384615	69.7674418604651	24	MDDM
STACK_FIR_VXDM_MD	1	161077021	BAvx	0.541975308641975	0.466666666666667	54.2546585006564	46.7744683453845	40	52.1739130434783	56.7049808429119	35.9550561797753	64.5614035087719	52.5179856115108	60.4651162790698	55.3956834532374	53.90625	56.551724137931	65.1162790697674	57.7075098814229	42.9906542056075	30.9523809523809	65.1162790697674	35.2941176470588	61.1764705882353	42	63.1578947368421	31.7073170731707	37.6470588235294	51.063829787234	46.3414634146341	53.8461538461538	31973	MDDM
STACK_FIR_VXDM_MD	1	161077021	BAvx_null	0.0783950617283951	0.0574074074074074	7.80511598005888	5.6162654065431	7.63888888888889	10.6463878326996	6.74157303370786	1.55038759689922	7.2992700729927	9.02255639097744	10.6060606060606	6.10687022900763	6.40569395017794	7.43801652892562	8.27586206896552	11.9298245614035	6.66666666666667	2.63157894736842	2.22222222222222	4.70588235294118	10.1010101010101	4.65116279069767	11.4942528735632	2.1505376344086	7.92079207920792	4.12371134020619	2.56410256410256	8.16326530612245	31973	MDDM
STACK_FIR_VXDM_MD	1	161077021	dFC	0.462962962962963	0.481481481481481	46.0949831595143	48.3774939063321	69.5035460992908	29.520295202952	44.8669201520913	55.1236749116608	40.9090909090909	40.7142857142857	36.8627450980392	39.7212543554007	37.3540856031128	61.5942028985507	63.6363636363636	33.3333333333333	70.9677419354839	28.5714285714286	42.4242424242424	45.9459459459459	47.0588235294118	46.1538461538462	37.2093023255814	45.4545454545455	47.7272727272727	68.2926829268293	65.1685393258427	35.5555555555556	1326	MDDM
STACK_FIR_VXDM_MD	1	161077021	dFC_null	0.0827160493827161	0.0851851851851852	8.31358448034369	8.51445348406917	6.74157303370786	8.30188679245283	11.0671936758893	8.69565217391304	11.2359550561798	8.88888888888889	6.71641791044776	5.99250936329588	7.27272727272727	5.49828178694158	6.52173913043478	12.8301886792453	7.05882352941176	17.3913043478261	10.2040816326531	12	2.4390243902439	4.44444444444444	12.5	4.70588235294118	3.96039603960396	11.7647058823529	4.21052631578947	11.4942528735632	1326	MDDM
STACK_FIR_VXDM_MD	1	161077021	Stack	0.628395061728395	0.583333333333333	62.6761682038182	58.468264225905	71.2121212121212	23.1046931407942	64.7058823529412	60.6299212598425	69.7508896797153	52.5423728813559	66.4206642066421	64.0845070422535	63.4686346863469	72.280701754386	79.2982456140351	64.6153846153846	77.2727272727273	19.2307692307692	70.7070707070707	49.4117647058824	68.8888888888889	49.3150684931507	62	45.2380952380952	59.7701149425287	71.7391304347826	64.5161290322581	63.5294117647059	24	MDDM
STACK_FIR_VXDM_MD	1	543190552	BAvx	0.551851851851852	0.4	55.1241240204712	39.9952629751866	46.5454545454545	45.3846153846154	60.6060606060606	32.7272727272727	70.3448275862069	51.4705882352941	58.7301587301587	56.5891472868217	54.6153846153846	58.1081081081081	64.9446494464945	61.4232209737828	42.3728813559322	31.3253012048193	46.1538461538462	30.188679245283	56.1797752808989	41.1764705882353	46.3414634146341	26.5060240963855	35.6164383561644	36.5217391304348	46.4646464646465	41.0958904109589	31973	MDDM
STACK_FIR_VXDM_MD	1	543190552	BAvx_null	0.0907407407407407	0.0814814814814815	9.08829356569444	7.91158422079112	8.17843866171004	5.3030303030303	6.84410646387833	8.48056537102473	13.0909090909091	10.9375	9.48616600790514	10.4868913857678	9.05660377358491	4.92957746478873	6.99300699300699	15.2727272727273	4.54545454545455	4.49438202247191	7.5	3.07692307692308	11.6666666666667	4.59770114942529	9.52380952380952	9.67741935483871	2.08333333333333	5.47945205479452	20.9302325581395	11.3636363636364	31973	MDDM
STACK_FIR_VXDM_MD	1	543190552	dFC	0.459876543209877	0.475925925925926	45.851883453861	47.8053527146655	70	32.5088339222615	45.5598455598456	51.9298245614035	38.7832699619772	44.6969696969697	31.0606060606061	33.457249070632	36.7647058823529	64.9819494584838	62.6415094339623	37.8378378378378	72.5274725274725	29.126213592233	43.6781609195402	49.4623655913978	54.1176470588235	50	27.8481012658228	36.7816091954023	42.1052631578947	66.6666666666667	65.9340659340659	35.4166666666667	1326	MDDM
STACK_FIR_VXDM_MD	1	543190552	dFC_null	0.0765432098765432	0.0740740740740741	7.64342965242893	7.40167625012299	7.72200772200772	7.35294117647059	8.08080808080808	10	10.752688172043	3.7037037037037	10.2941176470588	10.6870229007634	2.23880597014925	7.00389105058366	5.28301886792453	8.60215053763441	4.44444444444444	6.25	5.94059405940594	6.38297872340426	8.79120879120879	5.06329113924051	11.2359550561798	8.79120879120879	10.6666666666667	9.52380952380952	6.66666666666667	5.06329113924051	1326	MDDM
STACK_FIR_VXDM_MD	1	543190552	Stack	0.62037037037037	0.562962962962963	61.8445548861454	55.7391127028992	73.5714285714286	23.134328358209	66.9039145907473	59.1666666666667	71.7391304347826	56.4516129032258	59.4795539033457	60.4810996563574	60.377358490566	70.8029197080292	74.1007194244604	65.9259259259259	78.7234042553191	18.8235294117647	60.2150537634409	59.3406593406593	57.6923076923077	47.7611940298507	49.3827160493827	38.3838383838384	61.3636363636364	63.0434782608696	76	58.1395348837209	24	MDDM
STACK_FIR_VXDM_MD	1	186665887	BAvx	0.55	0.414814814814815	54.995641315171	41.1999309482802	42.3357664233577	50.5494505494505	56.6037735849057	37.2093023255814	66.9090909090909	53.2374100719424	60.15625	54.2124542124542	53.3333333333333	54.3046357615894	64.6840148698885	66.412213740458	41.1764705882353	34.6153846153846	59.0476190476191	36.144578313253	45.9459459459459	37.5	49.4117647058824	25.3521126760563	36.5079365079365	48.3516483516484	40.9090909090909	39.4366197183099	31973	MDDM
STACK_FIR_VXDM_MD	1	186665887	BAvx_null	0.0814814814814815	0.0648148148148148	8.12837684000361	7.25593290625357	7.32600732600733	11.3207547169811	5.88235294117647	9.59409594095941	10.7913669064748	9.21985815602837	11.0294117647059	7.03125	6.10687022900763	5.99250936329588	7.09219858156028	6.15384615384616	5.30973451327434	12.6315789473684	NaN	2.38095238095238	7.14285714285714	2.46913580246914	9.70873786407767	8	8.98876404494382	NaN	11.3821138211382	4.54545454545455	31973	MDDM
STACK_FIR_VXDM_MD	1	186665887	dFC	0.459876543209877	0.453703703703704	46.1372297142527	45.5440703180719	62.2710622710623	24.9056603773585	43.2432432432432	51.685393258427	47.6923076923077	43.1095406360424	36.2989323843416	35.5400696864112	39.426523297491	64.9056603773585	65.6370656370656	38.9312977099237	74.0740740740741	24.7422680412371	45.2830188679245	55.8139534883721	32.5	42.6966292134831	26.1904761904762	35.6435643564356	46.4646464646465	59.0909090909091	68.1318681318681	35.8974358974359	1326	MDDM
STACK_FIR_VXDM_MD	1	186665887	dFC_null	0.0802469135802469	0.0907407407407407	7.99163706484166	9.70093733475582	7.88530465949821	10.958904109589	8.98876404494382	8.85608856088561	7.72200772200772	6.40569395017794	8.02919708029197	10	6.61764705882353	5.3639846743295	7.84313725490196	7.2289156626506	5.66037735849057	13.5135135135135	6.66666666666667	19.2307692307692	9.09090909090909	12.8205128205128	15.5555555555556	7.47663551401869	7.84313725490196	NaN	2.66666666666667	6.18556701030928	1326	MDDM
STACK_FIR_VXDM_MD	1	186665887	Stack	0.654938271604938	0.542592592592593	65.0158433868391	53.8311281712398	70.1492537313433	40.1709401709402	67.6363636363636	53.6	72.108843537415	65.1685393258427	64.3356643356643	55.0943396226415	66.4206642066421	74.7330960854093	79.7101449275362	71.0622710622711	74.4186046511628	36.7816091954023	58.1196581196581	60.4651162790698	56.3380281690141	52.0547945205479	52.3809523809524	30.379746835443	47.3684210526316	70.2127659574468	63.5514018691589	43.9024390243902	24	MDDM
STACK_FIR_VXDM_MD	1	711783643	BAvx	0.579012345679012	0.387037037037037	57.9026784617533	38.1629706719284	48.7632508833922	53.2818532818533	68.9922480620155	40.7692307692308	73.1182795698925	55.9440559440559	59.504132231405	60.8365019011407	47.7611940298507	56.7656765676568	65.2173913043478	63.8783269961977	27.8481012658228	31.5789473684211	38.961038961039	19.7530864197531	54.9019607843137	34.5454545454545	53.6585365853659	35.1351351351351	45.1612903225806	43.859649122807	38.4615384615385	34.0909090909091	31973	MDDM
STACK_FIR_VXDM_MD	1	711783643	BAvx_null	0.0901234567901235	0.103703703703704	8.98530004841851	10.0253670224845	5.79710144927536	7.40740740740741	7.90513833992095	8.2089552238806	7.28744939271255	8.57142857142857	8.05860805860806	8.27067669172932	10.0358422939068	12.7340823970037	12.3188405797101	11.2280701754386	12.962962962963	19.8019801980198	10.989010989011	4.3010752688172	2.89855072463768	4.16666666666667	8.42105263157895	16.2162162162162	11.3636363636364	7.89473684210526	9.52380952380952	11.7647058823529	31973	MDDM
STACK_FIR_VXDM_MD	1	711783643	dFC	0.523456790123457	0.314814814814815	52.434354039826	31.9190740928337	80.4428044280443	37.7224199288256	52.1072796934866	59.0405904059041	41.3533834586466	51.5901060070671	42.8571428571429	43.5424354243542	45.3846153846154	70.9923664122137	64.1791044776119	40	41.4634146341463	25	26.3736263736264	30.1369863013699	41.025641025641	25	24	20.7792207792208	20	50	48	31.25	1326	MDDM
STACK_FIR_VXDM_MD	1	711783643	dFC_null	0.087037037037037	0.087037037037037	8.69444945023944	9.24950724696545	4.25531914893617	7.85714285714286	14.4927536231884	8.98876404494382	5.34351145038168	8.23970037453183	8.8235294117647	10.2766798418972	8.42911877394636	11.2280701754386	3.7593984962406	12.639405204461	11.3636363636364	7.92079207920792	14.6788990825688	7.40740740740741	12.1951219512195	7.31707317073171	6.72268907563025	2.66666666666667	NaN	6.59340659340659	17.283950617284	7.59493670886076	1326	MDDM
STACK_FIR_VXDM_MD	1	711783643	Stack	0.712962962962963	0.475925925925926	71.2222926938481	47.5019469222919	82.7838827838828	61.3636363636364	76.9230769230769	64.638783269962	73.6059479553903	71.1111111111111	63.1178707224335	66.9144981412639	68.3636363636364	75.9124087591241	80.3030303030303	69.6296296296296	47.2222222222222	35.1648351648352	46.9135802469136	31.4285714285714	56.4705882352941	44.8598130841121	59.4594594594595	37.037037037037	42.5196850393701	57.6923076923077	59.7701149425287	51.4851485148515	24	MDDM
STACK_FIR_VXDM_MD	1	379770919	BAvx	0.582098765432099	0.424074074074074	58.1855303062979	42.6179854435966	46.0992907801418	50.936329588015	65.9259259259259	44.1860465116279	71.9424460431655	53.8181818181818	63.2411067193676	57.2490706319703	56.8	56.0810810810811	71.2727272727273	60.6741573033708	35	31.9148936170213	44.1860465116279	38.4615384615385	45.9459459459459	42.1052631578947	52.5	28.9473684210526	46.5753424657534	54	43.6781609195402	48.1012658227848	31973	MDDM
STACK_FIR_VXDM_MD	1	379770919	BAvx_null	0.0765432098765432	0.0777777777777778	7.61686546793991	7.81579531204093	7.28744939271255	8.13559322033898	8.05860805860806	4.58015267175572	8.11808118081181	10.4895104895105	5.66801619433198	6.96864111498258	9.62962962962963	11.3207547169811	4.52830188679245	6.61764705882353	3.92156862745098	5.55555555555556	13.7931034482759	9.41176470588235	2.40963855421687	8.88888888888889	4.70588235294118	12	8	9.63855421686747	10.5263157894737	4.93827160493827	31973	MDDM
STACK_FIR_VXDM_MD	1	379770919	dFC	0.508024691358025	0.427777777777778	50.7939879509334	42.7400668056941	70.5882352941176	33.9350180505415	46.4944649446494	60.5166051660517	49.0421455938697	44.7761194029851	36.6300366300366	37.7224199288256	47.940074906367	70.9219858156028	68.4410646387833	42.5196850393701	65.1685393258427	36.8421052631579	37.1428571428571	52.7472527472528	37.6237623762376	43.6363636363636	34.7826086956522	32.6086956521739	36.3636363636364	55.421686746988	54.7368421052632	25.8064516129032	1326	MDDM
STACK_FIR_VXDM_MD	1	379770919	dFC_null	0.0746913580246914	0.0962962962962963	7.4217210224552	9.30320800725345	12.3636363636364	6.13026819923372	7.2992700729927	5.94795539033457	7.71929824561404	8.30188679245283	8.10810810810811	9.05660377358491	2.42914979757085	7.46268656716418	9.05660377358491	5.18518518518519	13.8888888888889	8.51063829787234	8.16326530612245	11.7647058823529	8.42105263157895	7.59493670886076	5.47945205479452	9.41176470588235	18.3908045977012	6.81818181818182	8	5.19480519480519	1326	MDDM
STACK_FIR_VXDM_MD	1	379770919	Stack	0.685185185185185	0.544444444444444	68.3980749582701	54.2682939647944	80.2973977695167	36.5758754863813	70.3296703296703	67.6691729323308	78.9473684210526	65.1685393258427	65.4411764705882	61.4840989399293	68.5920577617329	77.2058823529412	80.8664259927798	68.1992337164751	65.9090909090909	33.3333333333333	51.6129032258065	60.6741573033708	62.0689655172414	50.4201680672269	47.5247524752475	36.8421052631579	53.1645569620253	68.2926829268293	63.0434782608696	58.3333333333333	24	MDDM
STACK_FIR_VXDM_MD	1	626168236	BAvx	0.570987654320988	0.390740740740741	57.2176914623108	39.4511250514185	46.8531468531468	51.5873015873016	68.1818181818182	36.8231046931408	68.1318681318681	57.4545454545454	62.015503875969	61.6487455197133	50	55.4794520547945	67.4329501915709	61.003861003861	37.8947368421053	33.0275229357798	44.1558441558442	34.7826086956522	50	33.9622641509434	45.7142857142857	29.2134831460674	36.734693877551	46.4646464646465	40	41.4634146341463	31973	MDDM
STACK_FIR_VXDM_MD	1	626168236	BAvx_null	0.0827160493827161	0.0703703703703704	8.2636026729988	6.86153682118351	7.00389105058366	8.72727272727273	7.27272727272727	8.17843866171004	9.42028985507246	9.35251798561151	9.23076923076923	7.77385159010601	6.61764705882353	8.11808118081181	10.4089219330855	7.05882352941176	4.95867768595041	8.69565217391304	4.70588235294118	11.5384615384615	2.32558139534884	2.66666666666667	6.18556701030928	8.51063829787234	12.3076923076923	6.06060606060606	2.35294117647059	12.0300751879699	31973	MDDM
STACK_FIR_VXDM_MD	1	626168236	dFC	0.482716049382716	0.412962962962963	48.1873299715845	41.7769908386053	70.4225352112676	26.7175572519084	47.2324723247232	53.3333333333333	43.8461538461538	45.2554744525548	36.101083032491	39.426523297491	41.3533834586466	64.367816091954	65.6603773584906	44.53125	52.8735632183908	32.258064516129	48.2758620689655	55.1724137931034	41.025641025641	37.5	25.8064516129032	32.967032967033	31.9148936170213	55.3191489361702	57.1428571428571	31.0679611650485	1326	MDDM
STACK_FIR_VXDM_MD	1	626168236	dFC_null	0.0858024691358025	0.0703703703703704	8.58992714968881	6.92699714954189	7.75193798449612	6.79245283018868	9.42028985507246	12.6984126984127	8.3969465648855	7.35294117647059	13.5714285714286	8.05860805860806	9.45454545454546	7.01754385964912	6.76691729323308	5.79710144927536	4.54545454545455	8.98876404494382	4.81927710843374	2.40963855421687	14.9532710280374	5.40540540540541	6.31578947368421	4.65116279069767	7.89473684210526	4.3956043956044	9.75609756097561	8.98876404494382	1326	MDDM
STACK_FIR_VXDM_MD	1	626168236	Stack	0.664197530864198	0.488888888888889	66.3509885990482	49.2934636943602	73.6059479553903	29.3233082706767	74.4525547445256	61.4785992217899	74.8201438848921	70.1492537313433	63.6704119850187	60.6498194945848	64.4927536231884	73.0627306273063	77.4436090225564	73.0627306273063	54.7945205479452	25	48.1927710843373	56.4102564102564	56.5217391304348	48.4210526315789	45.4545454545455	42.6966292134831	45.3781512605042	62.9213483146067	54.1176470588235	51.6129032258065	24	MDDM
STACK_FIR_VXDM_MD	1	372066371	BAvx	0.55679012345679	0.446296296296296	55.8632572823665	44.659722613962	48.4210526315789	47.6868327402135	66.9201520912547	39.2857142857143	70.9433962264151	56.5055762081784	59.2	56.8265682656827	52.1739130434783	51.3888888888889	62.5454545454545	58.4615384615385	41.5094339622642	35.7142857142857	47.8260869565217	37.5	44.4444444444444	41.4634146341463	58.252427184466	38.7096774193548	38.3561643835616	46.7289719626168	49.4117647058824	56	31973	MDDM
STACK_FIR_VXDM_MD	1	372066371	BAvx_null	0.0864197530864197	0.0981481481481482	8.60272586171724	9.57419524857342	12.3552123552124	4.47761194029851	9.77443609022556	12.1212121212121	11.5523465703971	6.81818181818182	8.79120879120879	5.26315789473684	8.60215053763441	5.3639846743295	8.30188679245283	9.81132075471698	8.69565217391304	4.44444444444444	6.89655172413793	13.8613861386139	16.2162162162162	9.19540229885058	7.79220779220779	10.5263157894737	15.3846153846154	8	5.71428571428571	8.16326530612245	31973	MDDM
STACK_FIR_VXDM_MD	1	372066371	dFC	0.487037037037037	0.405555555555556	48.7837823407705	40.8482599130258	72.1804511278196	29.0780141843972	49.618320610687	57.8754578754579	45.8015267175573	48.1203007518797	29.6028880866426	37.0106761565836	43.3460076045627	69.7183098591549	64.1221374045802	38.9312977099237	53.9325842696629	37.2093023255814	34.4086021505376	57.1428571428571	40	35.4166666666667	37.1134020618557	24.6913580246914	35.593220338983	43.4782608695652	56.4102564102564	34.7826086956522	1326	MDDM
STACK_FIR_VXDM_MD	1	372066371	dFC_null	0.0851851851851852	0.0814814814814815	8.55157994627517	8.05541409395579	8.11808118081181	12.5	7.94223826714801	9.15492957746479	8.69565217391304	6.97674418604651	6.06060606060606	8.75912408759124	8.62745098039215	5.14705882352941	7.35294117647059	13.2841328413284	7.79220779220779	6.38297872340426	6.25	10	17.1428571428571	4.49438202247191	8.33333333333333	10.2564102564103	10.4166666666667	6.12244897959184	4.21052631578947	5.26315789473684	1326	MDDM
STACK_FIR_VXDM_MD	1	372066371	Stack	0.674074074074074	0.55	67.3462332995401	54.6831350902532	74.5387453874539	44.5283018867925	70.1107011070111	63.2411067193676	76.9230769230769	68.6346863468635	61.9402985074627	60.3636363636364	67.6470588235294	78.6764705882353	75.8364312267658	65.7142857142857	63.7362637362637	38.3838383838384	59.3406593406593	57.8313253012048	59.0909090909091	51.685393258427	58.7155963302752	25.974025974026	53.4883720930233	55.421686746988	68.0851063829787	64.4444444444444	24	MDDM
STACK_FIR_VXDM_MD	1	235803207	BAvx	0.539506172839506	0.446296296296296	54.0888993352623	44.5426838934221	37.6306620209059	53.4798534798535	62.2047244094488	35.2941176470588	66.4285714285714	52.4822695035461	61.8867924528302	57.5645756457565	46.692607003891	53.7931034482759	65.3846153846154	56.2248995983936	50.9433962264151	30.9278350515464	46.3157894736842	45.7831325301205	48.9795918367347	50.5494505494505	45.2380952380952	36.3636363636364	39.4366197183099	52.6315789473684	41.4414414414414	45.9016393442623	31973	MDDM
STACK_FIR_VXDM_MD	1	235803207	BAvx_null	0.0722222222222222	0.0777777777777778	7.21123554499923	7.82900928297927	7.94223826714801	5.24344569288389	10.6382978723404	8.56031128404669	5.63380281690141	5.32319391634981	8.51063829787234	8.48056537102473	7.65957446808511	5.03597122302158	7.35294117647059	6.15384615384616	8.98876404494382	10.9375	4.65116279069767	1.8018018018018	7.89473684210526	2.04081632653061	2.8169014084507	15.9090909090909	10.6666666666667	6.52173913043478	12.1951219512195	9.52380952380952	31973	MDDM
STACK_FIR_VXDM_MD	1	235803207	dFC	0.48641975308642	0.435185185185185	48.5779368737237	43.6863897435988	71.4801444043321	33.3333333333333	47.7272727272727	53.3834586466165	44.280442804428	48.7455197132617	32.9588014981273	39.4052044609665	39.6946564885496	67.6470588235294	68.4014869888476	35.8778625954198	60.4166666666667	36.2068965517241	40.4255319148936	53.3333333333333	44.4444444444444	34.5679012345679	32.4324324324324	31.6831683168317	38.7755102040816	54.7619047619048	58.2278481012658	38.961038961039	1326	MDDM
STACK_FIR_VXDM_MD	1	235803207	dFC_null	0.103086419753086	0.0925925925925926	10.2421933044108	9.27386218393471	13.0434782608696	11.8959107806691	9.70149253731343	11.2359550561798	10.5660377358491	12.0141342756184	11.4695340501792	11.9402985074627	5.02092050209205	10.2739726027397	9.77443609022556	5.97014925373134	5.76923076923077	9.19540229885058	4.81927710843374	15.6862745098039	2.46913580246914	7.2289156626506	8.24742268041237	15.1898734177215	15.2173913043478	5.71428571428571	12.6582278481013	9.09090909090909	1326	MDDM
STACK_FIR_VXDM_MD	1	235803207	Stack	0.673456790123457	0.577777777777778	67.198577838825	57.7877013475733	73.758865248227	56.4705882352941	63.8783269961977	59.3155893536122	72.4014336917563	65.1685393258427	64.4927536231884	66.4206642066421	61.1320754716981	75.1824817518248	79.2727272727273	68.8888888888889	67.4698795180723	45.8333333333333	65.9574468085107	63.265306122449	58.8235294117647	48	57.5	40.7766990291262	52.3809523809524	68.235294117647	66.0550458715596	59.1549295774648	24	MDDM
STACK_FIR_VXDM_MD	1	647230981	BAvx	0.54320987654321	0.42962962962963	54.4772564801443	42.7998115330448	47.2602739726027	51.3207547169811	61.8320610687023	33.3333333333333	67.1280276816609	51.7985611510791	59.4377510040161	59.9221789883268	50	48.135593220339	63.6363636363636	59.9221789883268	39.1752577319588	26.8292682926829	47.0588235294118	37.8378378378378	57.1428571428571	48.2758620689655	55.8139534883721	27.027027027027	41.9753086419753	45.1612903225806	48.2758620689655	39.0243902439024	31973	MDDM
STACK_FIR_VXDM_MD	1	647230981	BAvx_null	0.0796296296296296	0.101851851851852	7.99584885809794	9.78725902123587	8.02919708029197	7.74647887323944	3.54609929078014	9.56175298804781	12.0754716981132	6.6914498141264	7.38007380073801	8.95522388059701	8.72727272727273	7.60456273764259	8.33333333333333	7.2992700729927	11.7647058823529	9.19540229885058	6.52173913043478	14.2857142857143	5.63380281690141	11.0091743119266	7.69230769230769	8.45070422535211	2.7027027027027	12.3711340206186	12.7659574468085	15.0537634408602	31973	MDDM
STACK_FIR_VXDM_MD	1	647230981	dFC	0.461111111111111	0.425925925925926	46.212401730331	42.2108520072993	70.631970260223	30.3886925795053	45.985401459854	47.940074906367	44.7058823529412	43.5714285714286	33.2129963898917	37.1212121212121	38.8278388278388	63.5036496350365	61.5384615384615	37.1212121212121	62	37.7358490566038	41.025641025641	45.8333333333333	40	42.4242424242424	26.0869565217391	29.7872340425532	34.8837209302326	61.5384615384615	46.7532467532468	38.4615384615385	1326	MDDM
STACK_FIR_VXDM_MD	1	647230981	dFC_null	0.0876543209876543	0.0814814814814815	8.74433141110047	8.15043521777798	12.3552123552124	10.9090909090909	6.89655172413793	9.79020979020979	11.3207547169811	4.46096654275093	6.61764705882353	8.72727272727273	6.79245283018868	8.3969465648855	6.81818181818182	11.8466898954704	10.752688172043	13.6363636363636	4.3956043956044	7.5	9.87654320987654	12	6.18556701030928	4.44444444444444	6.59340659340659	9.30232558139535	6.45161290322581	6.66666666666667	1326	MDDM
STACK_FIR_VXDM_MD	1	647230981	Stack	0.640740740740741	0.575925925925926	64.1040873266859	57.8201807987923	74.8148148148148	31.9148936170213	70.0729927007299	58.7755102040816	71.7391304347826	59.4594594594595	63.3587786259542	61.4285714285714	64.6840148698885	68.5314685314685	75.5555555555556	68.9138576779026	71.9101123595506	36.734693877551	60	50.6024096385542	73.4177215189873	62.7906976744186	63.6363636363636	40.9090909090909	52.8301886792453	65.4867256637168	62.6506024096386	52.8735632183908	24	MDDM
STACK_FIR_VXDM_MD	1	117414457	BAvx	0.552469135802469	0.414814814814815	55.3862388593577	41.5519958733108	41.7508417508418	50	63.2352941176471	36.7041198501873	69.7508896797153	50.7352941176471	63.9344262295082	59.622641509434	52.7131782945736	53.2871972318339	62.2710622710623	60.6299212598425	46.1538461538462	36.8421052631579	43.4782608695652	28.5714285714286	48	37.8378378378378	54.3859649122807	32.9896907216495	48	35.7894736842105	40	46.5753424657534	31973	MDDM
STACK_FIR_VXDM_MD	1	117414457	BAvx_null	0.0839506172839506	0.087037037037037	8.38220770953409	8.4951314720365	7.14285714285714	10.9375	8.36236933797909	7.72200772200772	10.2189781021898	6.17760617760618	6.54545454545454	13.7184115523466	7.77385159010601	5.32319391634981	7.90513833992095	8.75912408759124	8.21917808219178	5.47945205479452	7.92079207920792	7.79220779220779	7.84313725490196	5	6.89655172413793	13.5922330097087	12.2448979591837	8.51063829787234	4.3010752688172	14.1414141414141	31973	MDDM
STACK_FIR_VXDM_MD	1	117414457	dFC	0.460493827160494	0.461111111111111	46.1367556438213	46.1472208060047	72	31.4285714285714	46.6165413533835	50.7462686567164	45.0381679389313	47.6190476190476	33.8345864661654	31.7241379310345	34.4569288389513	65.1515151515151	60.6741573033708	34.3511450381679	61.0526315789474	31.4814814814815	44.8979591836735	51.1111111111111	46.3414634146341	46.8085106382979	36.1702127659574	41.9753086419753	44.8979591836735	57.8313253012048	59.7701149425287	31.4285714285714	1326	MDDM
STACK_FIR_VXDM_MD	1	117414457	dFC_null	0.0814814814814815	0.1	8.12571789623947	9.91260560674	12.1428571428571	6.06060606060606	5.94795539033457	11.4503816793893	5.3030303030303	8.57142857142857	6.06060606060606	7.82918149466192	9.09090909090909	9.89399293286219	4.51127819548872	10.6463878326996	14.5833333333333	11.1111111111111	12.987012987013	7.79220779220779	8.33333333333333	8.16326530612245	14.1414141414141	11.8811881188119	6.31578947368421	4.76190476190476	8.57142857142857	10.3092783505155	1326	MDDM
STACK_FIR_VXDM_MD	1	117414457	Stack	0.648765432098765	0.561111111111111	64.84592201721	56.3759279422526	75.9856630824373	34.7826086956522	72.463768115942	57.5875486381323	71.9424460431655	64.5418326693227	65.7039711191336	61.5916955017301	58.3333333333333	74.4360902255639	74.9090909090909	65.8730158730159	76.2886597938144	23.3009708737864	65.2173913043478	50.5263157894737	53.3333333333333	56	57.1428571428571	42.2222222222222	58.8235294117647	65.1162790697674	69.5652173913043	58.974358974359	24	MDDM
STACK_FIR_VXDM_MD	1	817830958	BAvx	0.559259259259259	0.425925925925926	55.9129674519881	42.2858553927892	45.5516014234875	52.5547445255474	57.1428571428571	37.8787878787879	65.7142857142857	46.9314079422383	61.4107883817427	58.9473684210526	53.2786885245902	56.4285714285714	71.4801444043321	63.6363636363636	42.5196850393701	22.2222222222222	48.7804878048781	35.1351351351351	52.7472527472528	46.1538461538462	59.5238095238095	40	38.0952380952381	41.9047619047619	37.6811594202899	42.6666666666667	31973	MDDM
STACK_FIR_VXDM_MD	1	817830958	BAvx_null	0.0783950617283951	0.0722222222222222	7.86056812513741	6.93876807505508	7.82918149466192	5	8.69565217391304	9.75609756097561	10.7692307692308	6.36042402826855	7.57575757575758	7.2992700729927	4.56273764258555	4.54545454545455	13.0769230769231	8.85608856088561	7.76699029126214	8.95522388059702	10.752688172043	5.60747663551402	2.29885057471264	4.3010752688172	6.81818181818182	4.87804878048781	6.89655172413793	2.8169014084507	8	14.1732283464567	31973	MDDM
STACK_FIR_VXDM_MD	1	817830958	dFC	0.458024691358025	0.459259259259259	45.774266180822	45.7703579722359	65.4804270462634	29.3906810035842	35.8974358974359	58.3025830258303	46.5648854961832	44.6096654275093	30.1158301158301	37.4100719424461	37.9182156133829	61.8181818181818	67.6923076923077	34.0909090909091	74.2268041237113	19.7802197802198	58.3333333333333	59.2592592592593	48.2758620689655	44.2105263157895	32.258064516129	30.1075268817204	40.8602150537634	47.4226804123711	61.1764705882353	33.3333333333333	1326	MDDM
STACK_FIR_VXDM_MD	1	817830958	dFC_null	0.0740740740740741	0.0888888888888889	7.39005308882942	8.96241400786534	6.79245283018868	5.14705882352941	9.42028985507246	5.77617328519856	8.98876404494382	6.47482014388489	6.81818181818182	9.9236641221374	10.8303249097473	3.73134328358209	10.1083032490975	4.66926070038911	10.2040816326531	13.7931034482759	7.20720720720721	10.4166666666667	5.40540540540541	12.6315789473684	5.66037735849057	4.87804878048781	6.18556701030928	8.10810810810811	16	7.05882352941176	1326	MDDM
STACK_FIR_VXDM_MD	1	817830958	Stack	0.674074074074074	0.6	67.0924260768338	59.1594167840157	73.3812949640288	52.0325203252033	64.4927536231884	57.258064516129	75.4448398576512	60.3174603174603	66.1870503597122	65.6934306569343	64.7272727272727	79.1208791208791	78.3216783216783	68.1318681318681	75.5102040816326	35.4838709677419	62.6506024096386	63.5294117647059	70.8333333333333	54.9450549450549	59.7938144329897	47.3118279569892	58.4070796460177	69.3069306930693	61.5384615384615	50.6024096385542	24	MDDM
STACK_FIR_VXDM_MD	1	350588735	BAvx	0.544444444444444	0.433333333333333	54.4129716524997	43.1818772576163	43.75	46.7924528301887	59.622641509434	39.6887159533074	65.9420289855072	53.9923954372624	57.6	55.3191489361702	50.9505703422053	51.9031141868512	70.0361010830325	57.3584905660377	48.3516483516484	36.3636363636364	53.3333333333333	36.9565217391304	50	44.8598130841121	54.5454545454546	23.5294117647059	41.9753086419753	48.0769230769231	37.3333333333333	42.8571428571429	31973	MDDM
STACK_FIR_VXDM_MD	1	350588735	BAvx_null	0.0740740740740741	0.124074074074074	7.36448034314405	11.6554904576126	10.3092783505155	8.72727272727273	9.375	10	11.3074204946996	2.23880597014925	4.4280442804428	7.08661417322835	7.63358778625954	5.49019607843137	5.03597122302158	6.74157303370786	13.8613861386139	17.0940170940171	9.09090909090909	17.6470588235294	7.59493670886076	12.7659574468085	6.18556701030928	24.0740740740741	5	8.21917808219178	6.45161290322581	11.8811881188119	31973	MDDM
STACK_FIR_VXDM_MD	1	350588735	dFC	0.461728395061728	0.403703703703704	46.2600069928811	41.1937728150074	62.9213483146067	32.5757575757576	47.3282442748092	52.7472527472528	41.06463878327	43.2234432234432	32.8571428571429	33.210332103321	42.8070175438597	64.7272727272727	63.28125	38.3763837638376	59.7701149425287	29.9065420560748	35.7894736842105	51.9480519480519	41.4634146341463	30.188679245283	37.9746835443038	31.3725490196078	30	49.4117647058824	62.5	34	1326	MDDM
STACK_FIR_VXDM_MD	1	350588735	dFC_null	0.0876543209876543	0.1	8.77532347195627	10.0294850189968	8.75420875420875	10.989010989011	5.32319391634981	6.52173913043478	8.75912408759124	9.01639344262295	9.30232558139535	5.18518518518519	12	9.62962962962963	9.89399293286219	9.9290780141844	11.864406779661	7.76699029126214	2.32558139534884	7.05882352941176	11.7647058823529	13.3333333333333	10.958904109589	13.5135135135135	7.05882352941176	20.4545454545455	4.54545454545455	9.70873786407767	1326	MDDM
STACK_FIR_VXDM_MD	1	350588735	Stack	0.617901234567901	0.57037037037037	61.8799279435605	57.5503568002104	70.188679245283	24.1379310344828	65.2777777777778	54.0322580645161	69.2307692307692	57.4898785425101	59.5419847328244	64.5614035087719	65.7342657342657	74.9090909090909	78.6764705882353	58.7786259541985	74.4186046511628	17.5824175824176	61.2612612612613	64.8648648648649	67.5675675675676	56.8181818181818	53.4653465346535	49.0566037735849	54.3478260869565	64.5161290322581	64.367816091954	62.3376623376623	24	MDDM
STACK_FIR_VXDM_MD	1	941292568	BAvx	0.548148148148148	0.444444444444444	54.9212081300016	43.541694208974	42.0289855072464	51.4705882352941	61.7100371747212	37.4100719424461	70.1107011070111	57.8754578754579	59.622641509434	57.3529411764706	52.7131782945736	50.1766784452297	58.4269662921348	60.15625	40.9090909090909	44.4444444444444	50.6329113924051	15.1515151515152	57.4074074074074	37.1134020618557	46.5116279069767	40.9090909090909	38.2022471910112	54.9019607843137	53.7634408602151	42.5531914893617	31973	MDDM
STACK_FIR_VXDM_MD	1	941292568	BAvx_null	0.0753086419753086	0.0537037037037037	7.48726391573335	5.23882553159838	5.62248995983936	6.10169491525424	11.1888111888112	6.79245283018868	4.63320463320463	5.55555555555556	9.15492957746479	8.27067669172932	9.81132075471698	7.9136690647482	8.2089552238806	6.59340659340659	6.45161290322581	8.54700854700855	4.44444444444444	6.81818181818182	2.40963855421687	2.8169014084507	4.93827160493827	9.09090909090909	6.12244897959184	2.08333333333333	4.59770114942529	4.54545454545455	31973	MDDM
STACK_FIR_VXDM_MD	1	941292568	dFC	0.479012345679012	0.461111111111111	47.8058616600043	45.9766712316481	67.870036101083	30.2583025830258	45.0184501845018	55.3505535055351	46.594982078853	51.8248175182482	35.8778625954198	36.2989323843416	39.0804597701149	62.406015037594	62.7737226277372	40.3162055335968	57.7777777777778	30	37.5	60.6741573033708	44.4444444444444	37.7777777777778	38.2978723404255	37.2549019607843	40	65.3061224489796	70.5882352941176	32.0987654320988	1326	MDDM
STACK_FIR_VXDM_MD	1	941292568	dFC_null	0.1	0.105555555555556	9.94917892495116	10.2053383652972	8.46153846153846	11.3475177304965	12.6482213438735	6.61764705882353	7.35294117647059	8.56031128404669	8.08823529411765	8.08823529411765	11.2359550561798	7.69230769230769	15.916955017301	13.3802816901408	9.30232558139535	15.6521739130435	10.8695652173913	10.2564102564103	5.71428571428571	4.70588235294118	6.89655172413793	12.0481927710843	19.4174757281553	6.38297872340426	15.5844155844156	5.63380281690141	1326	MDDM
STACK_FIR_VXDM_MD	1	941292568	Stack	0.675925925925926	0.611111111111111	67.463324501939	60.722139150193	77.3234200743494	43.8661710037175	74.1573033707865	58.1967213114754	77.0909090909091	69.9646643109541	63.5379061371841	64.367816091954	64.4444444444444	70.1107011070111	78.1362007168459	68.3636363636364	72.9411764705882	35.7142857142857	57.1428571428571	61.5384615384615	66.6666666666667	54.1176470588235	62.6506024096386	47.0588235294118	56.8421052631579	82.4742268041237	75.2688172043011	56.25	24	MDDM
STACK_FIR_VXDM_MD	1	978661310	BAvx	0.558641975308642	0.438888888888889	55.8449910659273	43.8134623900999	38.8888888888889	54.4802867383513	63.1178707224335	43.5483870967742	65.9722222222222	54.5454545454545	60.3921568627451	56.3176895306859	51.5384615384615	58.3333333333333	67.6691729323308	55.3359683794466	42.5925925925926	38.4615384615385	56.8421052631579	34.6666666666667	56.7567567567567	39.1752577319588	51.219512195122	31.4285714285714	31.3253012048193	45.8715596330275	42	55.421686746988	31973	MDDM
STACK_FIR_VXDM_MD	1	978661310	BAvx_null	0.0820987654320988	0.0796296296296296	8.21536128461854	7.8537579790864	10.9090909090909	7.32600732600733	7.75193798449612	10.5263157894737	8.66141732283465	5.20446096654275	6.59340659340659	7.97101449275362	6.79245283018868	6.27177700348432	9.84848484848485	10.727969348659	5.55555555555556	5.66037735849057	13.3333333333333	12.8205128205128	10	8.84955752212389	2.17391304347826	9.63855421686747	2.38095238095238	7.69230769230769	4.81927710843374	11.3207547169811	31973	MDDM
STACK_FIR_VXDM_MD	1	978661310	dFC	0.455555555555556	0.433333333333333	45.6806007337076	43.9906517459956	68.3823529411765	24.113475177305	44.6969696969697	54.0925266903915	47.2324723247232	42.7480916030534	32.7526132404181	35.2941176470588	36	66.40625	62.5	33.9483394833948	56.7901234567901	34.1463414634146	40.3669724770642	61.1764705882353	48.7804878048781	36.3636363636364	34	26.6666666666667	34.6938775510204	50	65.8227848101266	39.0804597701149	1326	MDDM
STACK_FIR_VXDM_MD	1	978661310	dFC_null	0.0765432098765432	0.0722222222222222	7.65222287571138	7.22684670744178	7.38007380073801	6.10687022900763	7.69230769230769	7.48299319727891	8.05860805860806	5.10948905109489	8.90688259109312	8.02919708029197	9.66542750929368	8.48056537102473	6.25	8.66425992779783	9.25925925925926	8.84955752212389	5.71428571428571	7.5	4.34782608695652	14.5833333333333	6.74157303370786	5	11.9402985074627	5	5.8252427184466	1.96078431372549	1326	MDDM
STACK_FIR_VXDM_MD	1	978661310	Stack	0.653703703703704	0.544444444444444	65.1128734329748	54.1220830802306	72.992700729927	51.685393258427	71.0622710622711	67.175572519084	71.6312056737589	63.3204633204633	62.043795620438	46.5863453815261	61.5969581749049	72.8571428571428	75.9581881533101	64.4444444444444	62.6506024096386	41.4634146341463	53.4351145038168	54.5454545454545	61.3333333333333	47.0588235294118	60	35.1351351351351	52.3809523809524	63.0434782608696	66.0377358490566	52.3809523809524	24	MDDM
STACK_FIR_VXDM_MD	1	670299602	BAvx	0.560493827160494	0.385185185185185	56.0741973273487	37.989284126978	40.8450704225352	53.8745387453875	57.3584905660377	40.1515151515152	69.2857142857143	58.695652173913	61.7886178861789	58.3025830258303	52.9850746268657	57.5342465753425	64.4688644688645	57.6	35.1648351648352	44.1860465116279	36.5384615384615	24.6575342465753	48.936170212766	36.3636363636364	48.4210526315789	25.974025974026	27.3684210526316	49.5575221238938	37.037037037037	41.6666666666667	31973	MDDM
STACK_FIR_VXDM_MD	1	670299602	BAvx_null	0.0858024691358025	0.0759259259259259	8.51846066843794	7.53731038429343	9.70149253731343	8.69565217391304	5.55555555555556	6.76691729323308	5.22388059701493	6.17760617760618	9.02255639097744	7.01754385964912	13.1487889273356	12.2302158273381	7.69230769230769	10.989010989011	10	10.7142857142857	9.375	5.45454545454546	6.06060606060606	7.59493670886076	7.40740740740741	5.26315789473684	5.63380281690141	6.95652173913043	6.89655172413793	9.09090909090909	31973	MDDM
STACK_FIR_VXDM_MD	1	670299602	dFC	0.47962962962963	0.394444444444444	47.9931953285044	40.0614507771376	72.463768115942	35.9154929577465	44.9275362318841	50.5747126436782	48.4126984126984	46.2121212121212	35.0746268656716	34.0136054421769	41.635687732342	65.7039711191336	61.9402985074627	39.0438247011952	62.7906976744186	24.7422680412371	35.3846153846154	56.8181818181818	35.5555555555556	33.6448598130841	36.6197183098592	29.4736842105263	27.5862068965517	52.5	64	21.6216216216216	1326	MDDM
STACK_FIR_VXDM_MD	1	670299602	dFC_null	0.0944444444444444	0.087037037037037	9.43043626253325	8.95862137865697	12.3636363636364	10.8695652173913	5.90405904059041	12.7208480565371	15.1515151515152	7.46268656716418	10.2941176470588	6.36042402826855	8.36501901140684	7.08661417322835	12.0754716981132	4.51127819548872	10.752688172043	4.87804878048781	15.0943396226415	8.42105263157895	5.26315789473684	7.14285714285714	NaN	9.19540229885058	6.18556701030928	10	19.2307692307692	2.38095238095238	1326	MDDM
STACK_FIR_VXDM_MD	1	670299602	Stack	0.701851851851852	0.531481481481481	70.063039990401	52.919830132144	80.2867383512545	54.9019607843137	70	64.591439688716	71.4801444043321	72.5925925925926	70.4545454545454	64.3939393939394	67.1428571428571	80	75.5395683453237	69.3726937269373	55.1724137931034	38.2022471910112	55.4621848739496	56.8181818181818	56.5217391304348	52.7472527472528	53.7634408602151	40.5063291139241	37.7777777777778	65.9090909090909	74.1573033707865	48	24	MDDM
STACK_FIR_VXDM_MD	1	336432167	BAvx	0.547530864197531	0.45	54.8676512928622	44.5982194114354	46.6898954703833	47.4820143884892	65.1340996168582	38.9513108614232	64.4194756554307	53.9568345323741	57.1428571428571	56.5217391304348	46.6165413533835	55.4794520547945	64.7272727272727	61.2903225806452	43.8095238095238	35.7142857142857	50	39.5833333333333	52.3809523809524	47.8260869565217	58.3333333333333	39.4736842105263	29.8507462686567	50	51.063829787234	37.1428571428571	31973	MDDM
STACK_FIR_VXDM_MD	1	336432167	BAvx_null	0.0827160493827161	0.0962962962962963	8.24480740528898	9.44539275877471	8.85608856088561	10.6463878326996	6.74157303370786	6.6914498141264	3.84615384615385	9.58904109589041	9.375	6.76691729323308	11.6363636363636	9.09090909090909	7.88530465949821	7.8125	2.35294117647059	11.3636363636364	9.09090909090909	11.8811881188119	7.05882352941176	18.1818181818182	10.958904109589	8.42105263157895	6.81818181818182	4.3956043956044	12.0689655172414	10.752688172043	31973	MDDM
STACK_FIR_VXDM_MD	1	336432167	dFC	0.494444444444444	0.403703703703704	49.2738357447493	40.3779511272932	68.3636363636364	32.967032967033	51.685393258427	62.2710622710623	44.9122807017544	47.940074906367	32.5757575757576	38.9513108614232	38.9312977099237	67.1378091872792	64.9253731343284	40.625	56.3106796116505	26.0869565217391	35.0515463917526	24.6153846153846	45.360824742268	37.7777777777778	37.8947368421053	32.258064516129	37.5	58.5365853658537	57.1428571428571	36	1326	MDDM
STACK_FIR_VXDM_MD	1	336432167	dFC_null	0.0716049382716049	0.0777777777777778	7.10810032500925	7.72183142857077	9.79020979020979	6.84931506849315	5.73476702508961	5.09090909090909	11.1524163568773	4.81927710843374	5.73770491803279	4.6875	6.76691729323308	7.27272727272727	5.92592592592593	11.4695340501792	11.1111111111111	4.93827160493827	7.92079207920792	6.31578947368421	4.49438202247191	4.65116279069767	6.97674418604651	6.25	8.08080808080808	17.2043010752688	5.19480519480519	9.52380952380952	1326	MDDM
STACK_FIR_VXDM_MD	1	336432167	Stack	0.688888888888889	0.585185185185185	68.7650314578049	58.4075473449099	73.5395189003437	53.030303030303	69.1729323308271	71.042471042471	74.4525547445256	66.1764705882353	64.9253731343284	64.3939393939394	63.3962264150943	81.8840579710145	78.2608695652174	64.9056603773585	63.1578947368421	42.7184466019417	59.0476190476191	51.9480519480519	68.9655172413793	58.1395348837209	60.4166666666667	37.9746835443038	59.5744680851064	73.6842105263158	71.6049382716049	53.6585365853659	24	MDDM
STACK_FIR_VXDM_MD	1	953120562	BAvx	0.553086419753086	0.396296296296296	55.3989681522146	39.0681697758133	41.9928825622776	50	64.2335766423358	43.0769230769231	71.2727272727273	53.5714285714286	62.9482071713147	54.275092936803	52.9182879377432	52.2033898305085	59.6078431372549	58.6872586872587	38.7596899224806	32.5	47.3118279569892	26.8292682926829	46.3157894736842	31.4814814814815	61.0526315789474	29.7297297297297	31.1111111111111	50.6024096385542	25.3968253968254	47.7272727272727	31973	MDDM
STACK_FIR_VXDM_MD	1	953120562	BAvx_null	0.0783950617283951	0.0740740740740741	7.81952244163563	7.20589910638967	5.46875	8.98876404494382	6.87285223367697	11.3207547169811	5.49019607843137	3.7037037037037	12.0567375886525	9.05660377358491	6.96864111498258	6.87022900763359	9.62962962962963	7.40740740740741	13.7931034482759	6.18556701030928	4.65116279069767	11.864406779661	2.40963855421687	8.33333333333333	10.3896103896104	2.46913580246914	3.92156862745098	11.8811881188119	5.63380281690141	4.93827160493827	31973	MDDM
STACK_FIR_VXDM_MD	1	953120562	dFC	0.461728395061728	0.47962962962963	46.1019698503542	48.1450159060666	64.7686832740214	25.6603773584906	41.9117647058824	54.0740740740741	44.6886446886447	48.5294117647059	32.6996197718631	34.4086021505376	42.96875	59.8540145985401	66.1596958174905	37.5	58.0645161290323	37.5	50	54.5454545454546	39.5604395604396	46.6666666666667	37.2093023255814	42.6966292134831	41.6666666666667	69.0476190476191	64.1975308641975	36.5853658536585	1326	MDDM
STACK_FIR_VXDM_MD	1	953120562	dFC_null	0.0944444444444444	0.0685185185185185	9.42741866906999	7.16635775790581	9.7378277153558	9.66542750929368	12.7340823970037	7.43494423791821	10.077519379845	8.46153846153846	6.37450199203187	7.94223826714801	11.5523465703971	10.0719424460432	8.36236933797909	10.7142857142857	14.2857142857143	2.53164556962025	9.19540229885058	7.3394495412844	6.59340659340659	7.59493670886076	6.18556701030928	NaN	6.89655172413793	2.46913580246914	8.42105263157895	7.31707317073171	1326	MDDM
STACK_FIR_VXDM_MD	1	953120562	Stack	0.649382716049383	0.568518518518519	65.3893063206526	57.5473078503616	73.3590733590734	26.7100977198697	70.7581227436823	67.9841897233202	73.3812949640288	65.3386454183267	65.4411764705882	58.0882352941176	66.1596958174905	71.0144927536232	77.2058823529412	69.2307692307692	66.6666666666667	30.9090909090909	61.8556701030928	64.1975308641975	61.3636363636364	46.3157894736842	65.1162790697674	45.7142857142857	41.7582417582418	79.0123456790123	72.9411764705882	54.7169811320755	24	MDDM
STACK_FIR_VXDM_MD	1	993123673	BAvx	0.564814814814815	0.364814814814815	56.5379639756283	36.519238739503	43.75	56.2248995983936	64.6840148698885	36.0902255639098	70.7581227436823	52.7397260273973	63.28125	56.3176895306859	49.1803278688525	54.1095890410959	65.6826568265683	65.6370656370656	36.0902255639098	27.5862068965517	42.8571428571429	22.9885057471264	45.9459459459459	31.858407079646	42.2222222222222	32.6530612244898	43.010752688172	47.8260869565217	27.6923076923077	37.5	31973	MDDM
STACK_FIR_VXDM_MD	1	993123673	BAvx_null	0.095679012345679	0.0944444444444444	9.55935744520282	9.19523303897027	12.1863799283154	11.8518518518519	9.48905109489051	10.727969348659	9.84848484848485	7.90513833992095	9.88593155893536	8.16326530612245	9.05660377358491	6.01503759398496	8.79120879120879	10.7913669064748	17.8217821782178	9.09090909090909	7.01754385964912	1.8018018018018	7.05882352941176	5.8252427184466	10.126582278481	5.47945205479452	5.63380281690141	3.17460317460317	19.1304347826087	18.1818181818182	31973	MDDM
STACK_FIR_VXDM_MD	1	993123673	dFC	0.483950617283951	0.42037037037037	48.3225111669723	42.2111985050933	65.2920962199313	29.8039215686275	46.7432950191571	52.8985507246377	46.969696969697	50.9090909090909	34.8432055749129	43.8848920863309	40.7407407407407	62.406015037594	66.147859922179	39.2307692307692	55.8139534883721	30.2325581395349	41.6666666666667	52.8735632183908	28.5714285714286	35.0515463917526	34.6938775510204	31.9148936170213	34.4827586206897	60.1941747572816	54.2857142857143	46.7532467532468	1326	MDDM
STACK_FIR_VXDM_MD	1	993123673	dFC_null	0.0777777777777778	0.0666666666666667	7.7324728394326	6.40085205071966	5.46875	10.1083032490975	4.74308300395257	9.59409594095941	5.22388059701493	11.2359550561798	9.45454545454546	11.7647058823529	1.44927536231884	8.3969465648855	10.0671140939597	5.28301886792453	2.02020202020202	2.24719101123596	2.1505376344086	14.5454545454545	5.47945205479452	8.60215053763441	8.98876404494382	2.7027027027027	12.6126126126126	7.59493670886076	7.69230769230769	2.17391304347826	1326	MDDM
STACK_FIR_VXDM_MD	1	993123673	Stack	0.7	0.525925925925926	69.9179501949963	52.6051798335676	74.8201438848921	60.6299212598425	73.1884057971015	65.6826568265683	76.2589928057554	71.6312056737589	62.6415094339623	66.1764705882353	64.1221374045802	76.6917293233083	77.0992366412214	70.0729927007299	64.4444444444444	35.8974358974359	51.063829787234	49.438202247191	65.7894736842105	45.0980392156863	47.4226804123711	47.6190476190476	51.5463917525773	62.8571428571429	58.974358974359	51.1111111111111	24	MDDM
STACK_FIR_VXDM_MD	1	878858601	BAvx	0.574691358024691	0.381481481481481	57.4695148793378	37.7938119979041	44.6886446886447	59.2592592592593	63.6015325670498	41.7322834645669	64.2857142857143	59.2857142857143	62.992125984252	56.9343065693431	59.0038314176245	52.7331189710611	69.1176470588235	56	43.6974789915966	19.047619047619	40.9638554216867	21.4285714285714	48.8372093023256	32.183908045977	50.5494505494505	30.2325581395349	34.0909090909091	46.9387755102041	37.3626373626374	48.1927710843373	31973	MDDM
STACK_FIR_VXDM_MD	1	878858601	BAvx_null	0.0882716049382716	0.0796296296296296	8.77044672854193	8.18062543233149	6.59340659340659	11.5107913669065	10.1818181818182	13.1782945736434	6.42570281124498	8.95522388059701	7.35294117647059	11.0344827586207	10.0671140939597	6.61764705882353	10.9375	2.39043824701195	7.84313725490196	10.2564102564103	4.65116279069767	10.126582278481	3.30578512396694	5.45454545454546	7.40740740740741	10.2564102564103	15.3846153846154	10.989010989011	7.89473684210526	4.59770114942529	31973	MDDM
STACK_FIR_VXDM_MD	1	878858601	dFC	0.465432098765432	0.461111111111111	46.5861569196471	46.205554816721	65.6934306569343	28.3636363636364	41.8250950570342	51.8248175182482	43.7735849056604	44.1379310344828	38.2352941176471	37.5886524822695	40.4761904761905	62.1722846441948	67.680608365019	37.2623574144487	73.5632183908046	30.7692307692308	41.8604651162791	58.8235294117647	38	49.5238095238095	25	25.2631578947368	44.7058823529412	62.7906976744186	66.6666666666667	37.5	1326	MDDM
STACK_FIR_VXDM_MD	1	878858601	dFC_null	0.0882716049382716	0.087037037037037	8.79720414785497	8.24964393898674	6.0377358490566	11.8518518518519	6.52173913043478	10.9090909090909	10.9489051094891	12.5435540069686	7.63358778625954	9.84848484848485	7.2463768115942	5.26315789473684	8.3969465648855	8.36501901140684	6.66666666666667	11.1111111111111	6.97674418604651	4.76190476190476	12.1739130434783	5.55555555555556	9.75609756097561	9.25925925925926	5.19480519480519	12.0689655172414	3.2258064516129	12.2448979591837	1326	MDDM
STACK_FIR_VXDM_MD	1	878858601	Stack	0.653703703703704	0.542592592592593	65.6291388244926	55.2289685767518	73.6842105263158	28.5714285714286	72.6618705035971	63.7096774193548	72.463768115942	63.7795275590551	62.9370629370629	63.3451957295374	66.6666666666667	74.6268656716418	81.0408921933085	64.0625	74.4186046511628	14.1592920353982	54.5454545454546	57.4712643678161	61.5384615384615	58.2278481012658	60.6741573033708	32.183908045977	50.5494505494505	68.2926829268293	71.7391304347826	58.9473684210526	24	MDDM
STACK_FIR_VXDM_MD	1	830346301	BAvx	0.577777777777778	0.462962962962963	57.8703593100806	46.2887896908836	53.0201342281879	49.2647058823529	63.8783269961977	36.7041198501873	71.8861209964413	53.3807829181495	66.9322709163347	59.5588235294118	53.3864541832669	55.9726962457338	68.1647940074906	62.2950819672131	38.5964912280702	28.9156626506024	47.3118279569892	37.2093023255814	56.8421052631579	38.8349514563107	53.1645569620253	47.7272727272727	43.0379746835443	62.1359223300971	47.3684210526316	54.320987654321	31973	MDDM
STACK_FIR_VXDM_MD	1	830346301	BAvx_null	0.0932098765432099	0.0759259259259259	9.3115282212769	7.89289280965694	12.5461254612546	12.8113879003559	6.22568093385214	9.09090909090909	9.55882352941176	8.75912408759124	13.4920634920635	8.05860805860806	3.0188679245283	8.49420849420849	8.57142857142857	11.1111111111111	5.19480519480519	5.45454545454546	9.91735537190083	10	2.66666666666667	7.2289156626506	NaN	5.26315789473684	17.0212765957447	6.59340659340659	7.84313725490196	9.63855421686747	31973	MDDM
STACK_FIR_VXDM_MD	1	830346301	dFC	0.468518518518519	0.474074074074074	46.7151862595868	47.0226242181554	69.2579505300353	33.9222614840989	46.9230769230769	54.014598540146	44.5283018867925	43.8661710037175	32.8467153284671	31.9702602230483	39.0243902439024	58.3025830258303	66.6666666666667	39.2592592592593	68.6868686868687	36.5591397849462	42.4242424242424	51.9480519480519	52.2727272727273	42.5531914893617	49.5238095238095	37.5	37.5	65.9574468085107	46.9135802469136	32.4324324324324	1326	MDDM
STACK_FIR_VXDM_MD	1	830346301	dFC_null	0.0777777777777778	0.0759259259259259	7.74809595243664	7.50472260280975	4.21052631578947	6.71641791044776	9.7378277153558	9.12280701754386	10.8303249097473	5.26315789473684	12.8787878787879	5.22388059701493	6.92307692307692	9.28571428571428	9.55882352941176	3.2258064516129	6.45161290322581	8.69565217391304	10.2564102564103	6.89655172413793	12.1212121212121	13.0434782608696	5.94059405940594	2.66666666666667	2.22222222222222	10.5263157894737	6.74157303370786	4.49438202247191	1326	MDDM
STACK_FIR_VXDM_MD	1	830346301	Stack	0.664197530864198	0.581481481481481	66.9028482947968	58.9575529492887	79.1208791208791	25.5591054313099	72.9241877256318	63.0350194552529	79.4117647058824	60.9756097560976	67.6470588235294	59.7014925373134	72.2627737226277	70.188679245283	79.8507462686567	72.156862745098	65.2173913043478	21.2389380530973	63.1578947368421	67.5324675324675	60.1941747572816	60.2409638554217	62.5	50	52.8735632183908	76.9230769230769	64.1975308641975	63.4146341463415	24	MDDM
STACK_FIR_VXDM_MD	1	526422411	BAvx	0.556172839506173	0.403703703703704	55.6424288506457	40.0063359605468	41.726618705036	50.1845018450184	60.7692307692308	39.5437262357414	71.4285714285714	54.0925266903915	63.7450199203187	60.8695652173913	53.4412955465587	51.1945392491468	61.0909090909091	59.622641509434	42.3728813559322	31.9148936170213	48.2758620689655	20	51.7647058823529	37.7777777777778	56.0975609756098	24.390243902439	40	40.3846153846154	49.1228070175439	37.9746835443038	31973	MDDM
STACK_FIR_VXDM_MD	1	526422411	BAvx_null	0.0802469135802469	0.0703703703703704	7.99381646049874	6.98164646422304	7.94223826714801	4.52830188679245	12.2448979591837	9.38628158844766	10.2362204724409	9.70149253731343	9.77443609022556	10.4868913857678	2.23048327137546	6.32411067193676	5.12820512820513	7.94223826714801	4.93827160493827	4.44444444444444	13.6363636363636	7.05882352941176	7.54716981132075	9.87654320987654	9.52380952380952	4.3956043956044	2.85714285714286	6.66666666666667	8.98876404494382	3.84615384615385	31973	MDDM
STACK_FIR_VXDM_MD	1	526422411	dFC	0.487037037037037	0.448148148148148	48.5713109598377	44.4100756790973	73.5714285714286	29.1044776119403	51.5384615384615	50.7462686567164	44.280442804428	44.2028985507246	37.0656370656371	38.7096774193548	42.6966292134831	71.2727272727273	62.962962962963	36.7041198501873	63.1578947368421	28.9156626506024	41.8604651162791	47.7272727272727	53.4883720930233	38.2978723404255	37.5	38.2978723404255	32.9896907216495	54.5454545454546	56.140350877193	40	1326	MDDM
STACK_FIR_VXDM_MD	1	526422411	dFC_null	0.0907407407407407	0.087037037037037	9.13291811201131	8.25649647729	8.99653979238754	9.9236641221374	5.5363321799308	8.85608856088561	9.38628158844766	10.5660377358491	7.66283524904215	11.5830115830116	6.31578947368421	9.62962962962963	9.84848484848485	11.2903225806452	7.14285714285714	10.6382978723404	11.4754098360656	12.7272727272727	13.3333333333333	11.6279069767442	4.59770114942529	7.5	9.63855421686747	5.06329113924051	2.66666666666667	2.66666666666667	1326	MDDM
STACK_FIR_VXDM_MD	1	526422411	Stack	0.699382716049383	0.572222222222222	69.7673195695845	56.7333355726011	75.2688172043011	55.0607287449393	71.3235294117647	64.9253731343284	75.2688172043011	64.9056603773585	71.3754646840149	63.768115942029	68.9138576779026	76.9230769230769	79.2857142857143	70.188679245283	72.9166666666667	37.6811594202899	60.4651162790698	50.5747126436782	63.0434782608696	56.7901234567901	60.4166666666667	50	57.1428571428571	57.4712643678161	55.4744525547445	58.8235294117647	24	MDDM
STACK_FIR_VXDM_MD	1	673357647	BAvx	0.559876543209877	0.418518518518519	55.9805551486286	42.2612102767086	48.2517482517482	47.5095785440613	60.3636363636364	36.3636363636364	68.8172043010753	55.5956678700361	66.1654135338346	52.9850746268657	60.15625	54.6075085324232	64.1509433962264	56.8	42.2764227642276	33.3333333333333	50	37.037037037037	51.8518518518518	35.0877192982456	50.6329113924051	35.5555555555556	33.0097087378641	43.956043956044	55	39.3939393939394	31973	MDDM
STACK_FIR_VXDM_MD	1	673357647	BAvx_null	0.0740740740740741	0.105555555555556	7.34410354702411	10.2689814828387	10.727969348659	8.41423948220065	5.78512396694215	11.5942028985507	8.57142857142857	3.21285140562249	5.38461538461539	8.51063829787234	6.77966101694915	4.56273764258555	6.61764705882353	7.96812749003984	11.6279069767442	20	6.52173913043478	10.5263157894737	10.9375	10.126582278481	12.1212121212121	10.8695652173913	9.09090909090909	7.2289156626506	2.94117647058824	11.2359550561798	31973	MDDM
STACK_FIR_VXDM_MD	1	673357647	dFC	0.470987654320988	0.438888888888889	47.1924542177	43.7586503411809	69.9248120300752	26.241134751773	43.6781609195402	53.4798534798535	48.6486486486487	41.3533834586466	30.9963099630996	35.2517985611511	41.6666666666667	61.1510791366906	65.9176029962547	48	58.3333333333333	32.6923076923077	52	60.7594936708861	47.6190476190476	39.5604395604396	28.169014084507	31.7073170731707	36.0902255639098	61.5384615384615	51.2820512820513	25.3521126760563	1326	MDDM
STACK_FIR_VXDM_MD	1	673357647	dFC_null	0.0888888888888889	0.0851851851851852	8.84327906354305	8.37447621544956	8.95522388059701	9.84848484848485	5.90717299578059	6.56934306569343	8.63309352517986	10.0358422939068	9.52380952380952	9.38628158844766	7.2463768115942	12.8113879003559	10.3321033210332	6.87022900763359	13.3333333333333	2.38095238095238	7.76699029126214	8.33333333333333	7.59493670886076	11.2359550561798	8.57142857142857	9.43396226415094	5.63380281690141	15.5339805825243	6.59340659340659	4.08163265306123	1326	MDDM
[truncated: 716 more rows]
